# Supplementary material for: Salt and oxidative stresses uniquely regulate tomato cytokinin levels and transcriptomic response
Source: Plant Direct. 2018 Jul 19;2(7):e00071. doi: 10.1002/pld3.71 (PMC6508850; doi:10.1002/pld3.71)
Supplement: Supplementary file 1 [file PLD3-2-e00071-s001.xlsx]

## Sheet: Supplemental Table 1
Supplemental Table 1
Cytokinin levels in pmol/g (Mean ± SD)
Asterisks indicate statistically significant difference in stress treatment sets (oxidative - H2O2 and Salt - NaCl) versus the controls (non-treated plants) using an ANOVA analysis (t-test; *, **, and *** correspond to P-values of 0.05 > p > 0.01, 0.01 > p > 0.001, and p < 0.001, respectively).
Genotype	Treatment	Total CKs				Total CK Bases				Total CK Ribosides				Total CK Nucleotides				Total CK O-glucosides				Total CK N-glucosides
Microtom (MT)	none	54.0322	±	10.2945		0.742163	±	0.0966574		1.88257	±	0.553929		1.98979	±	0.399894		0.81001	±	0.162618		48.6077	±	9.67128
	H2O2	43.0237	±	7.55139		0.718564	±	0.116977		1.11601	±	0.420297		2.18222	±	0.520531		0.625822	±	0.109553		38.3811	±	7.3727
	NaCl	68.1447	±	11.7847		1.28843	±	0.157706	***	4.01427	±	0.975047	**	4.06485	±	0.987724	**	0.964634	±	0.149989		57.8125	±	11.9994
Genotype	Treatment	Total tZ-types				tZ				tZR				tZRMP				tZOG				tZROG				tZ7G				tZ9G
Microtom (MT)	none	17.3198	±	3.59859		0.157755	±	0.0207187		0.265953	±	0.0805419		0.324811	±	0.078828		0.131321	±	0.0304308		0.321455	±	0.0892232		15.6938	±	3.37555		0.4247	±	0.0960537
	H2O2	13.6385	±	3.53116		0.11799	±	0.0213093	*	0.111333	±	0.0293538	**	0.224079	±	0.0651343		0.124659	±	0.0178524		0.184529	±	0.0621288	*	12.5441	±	3.36501		0.331804	±	0.0739658
	NaCl	20.6442	±	4.99555		0.295024	±	0.0914478	*	0.393269	±	0.118619		0.424621	±	0.13191		0.200049	±	0.0233201	*	0.279497	±	0.0790676		18.5274	±	4.75905		0.524407	±	0.110062
Genotype	Treatment	Total cZ-types				cZ				cZR				cZRMP				cZOG				cZROG				cZ9G
Microtom (MT)	none	1.74887	±	0.246574		0.0861326	±	0.0132363		0.311644	±	0.0701169		0.978544	±	0.173174		0.20567	±	0.0235371		0.0420426	±	0.0124751		0.124842	±	0.0362816
	H2O2	2.32812	±	0.34227	*	0.134369	±	0.011314	**	0.440677	±	0.117466		1.44283	±	0.374634		0.200607	±	0.0410541		0.0400848	±	0.0120514		0.0964295	±	0.0190731
	NaCl	4.25184	±	0.468081	***	0.413994	±	0.0643771	***	0.868561	±	0.190094	**	2.45805	±	0.636784	**	0.304722	±	0.0560183	*	0.0772384	±	0.020757	*	0.129279	±	0.0183035
Genotype	Treatment	Total DHZ-types				DHZ				DHZR				DHZRMP				DHZOG				DHZROG				DHZ7G				DHZ9G
Microtom (MT)	none	5.53142	±	1.56215			<LOD			0.0334329	±	0.00845109			<LOD			0.136902	±	0.0307841			<LOD			4.0294	±	1.1344		1.35907	±	0.480627
	H2O2	1.91681	±	0.433047	**		<LOD			0.0458305	±	0.0104267			<LOD			0.0759425	±	0.0190939	*		<LOD			1.45744	±	0.415964	**	0.337591	±	0.0679462	**
	NaCl	3.49464	±	0.899147			<LOD			0.0499108	±	0.00859658	*		<LOD			0.103128	±	0.0225456			<LOD			2.60438	±	0.760132		0.737216	±	0.227021
Genotype	Treatment	Total iP-types				iP				iPR				iPRMP				iP7G				iP9G
Microtom (MT)	none	29.4321	±	5.69109		0.498275	±	0.0848574		1.27154	±	0.422366		0.686434	±	0.212431		26.8229	±	5.27066		0.152944	±	0.0399678
	H2O2	25.1403	±	4.90044		0.493079	±	0.134729		0.647713	±	0.185201	*	0.515308	±	0.139512		23.4731	±	4.85434		0.140671	±	0.0334724
	NaCl	39.754	±	6.7929		0.579416	±	0.107589		2.70253	±	0.719399	*	1.18219	±	0.279655	*	35.0705	±	6.83248		0.219402	±	0.030535	*
