# Supplementary material for: Salt and oxidative stresses uniquely regulate tomato cytokinin levels and transcriptomic response
Source: Plant Direct. 2018 Jul 19;2(7):e00071. doi: 10.1002/pld3.71 (PMC6508850; doi:10.1002/pld3.71)
Supplement: Supplementary file 2 [file PLD3-2-e00071-s002.xlsx]

## Sheet: Full - MT vs MT + H2O2
Solyc#	ID	baseMean	baseMeanA	baseMeanB	foldChange	log2FoldChange	pval	padj
Solyc08g078700	mitochondrial small heat shock protein (manually curated)	1018.18	35.455	2000.91	56.4353	5.81852	1.07695e-114	2.7752e-110
Solyc02g067580	B12D-like protein (D2XQY6_WOLAR)	4607.32	8198.05	1016.59	0.124004	-3.01154	4.49436e-110	5.79076e-106
Solyc04g079730	allene oxide synthase (manually curated)	779.356	17.8197	1540.89	86.4713	6.43415	1.53634e-103	1.31967e-99
Solyc01g104740	Multiprotein bridging factor 1 (C8C4P8_WHEAT)	792.594	48.5882	1536.6	31.625	4.98299	3.05718e-103	1.96951e-99
Solyc06g076020	heat shock protein 70 kD (manually curated)	3300.13	439.55	6160.71	14.0159	3.809	1.72194e-101	8.87455e-98
Solyc03g122340	lipoxygenase D (manually curated)	988.381	69.0262	1907.74	27.6379	4.78857	4.85375e-100	2.0846e-96
Solyc01g099370	SRC2 homolog (Fragment) (B3IYJ9_9SOLA)	1359.91	142.357	2577.46	18.1056	4.17837	4.40547e-94	1.62178e-90
Solyc07g056470	Glutathione S-transferase-like protein (Q8GVD1_SOLLC)	2742.03	250.449	5233.62	20.8969	4.38522	5.12662e-92	1.65135e-88
Solyc06g072430	Bcl-2-associated athanogene-like protein (D1MIX4_VITVI)	848.415	51.264	1645.57	32.0998	5.00449	3.5748e-89	1.02355e-85
Solyc07g006280	Senescence-associated protein (B3TLS7_ELAGV)	2519.18	376.395	4661.97	12.3859	3.63062	7.91129e-89	2.03866e-85
Solyc08g036640	Protein TIFY 5A (TIF5A_ARATH)	500.118	5.59408	994.642	177.803	7.47413	4.0129e-87	9.40076e-84
Solyc07g006890	Cytochrome P450	1343.1	115.488	2570.72	22.2596	4.47635	5.68514e-87	1.22084e-83
Solyc01g104950	LEXYL2 (manually curated)	8534.67	14501.5	2567.8	0.177071	-2.4976	6.88976e-84	1.36571e-80
Solyc01g090160	Unknown Protein	254.889	501.711	8.0679	0.0160808	-5.95852	1.14208e-80	2.10217e-77
Solyc04g064880	Pathogenesis-related protein-like protein (Q8L9B0_ARATH)	983.28	113.725	1852.83	16.2923	4.02612	1.08932e-71	1.87138e-68
Solyc01g095150	late embryogenesis-like protein (manually curated)	2235.89	436.121	4035.66	9.25354	3.21001	2.54673e-71	4.10167e-68
Solyc10g084390	Receptor protein kinase-like protein (Q9LJU5_ARATH)	1532.4	185.661	2879.15	15.5075	3.9549	1.38963e-70	2.10644e-67
Solyc07g042170	Jasmonate ZIM-domain protein 3 (B3Y563_TOBAC)	1981.82	390.139	3573.5	9.15956	3.19528	2.23017e-70	3.19273e-67
Solyc02g090120	Unknown Protein	309.062	571.118	47.0065	0.0823061	-3.60286	5.00771e-70	6.79177e-67
Solyc02g089610	S-adenosylmethionine decarboxylase 2 (manually curated)	1312.36	128.82	2495.89	19.375	4.27613	5.08038e-69	6.54582e-66
Solyc10g081560	Tropinone reductase I (Q9AR59_SOLTU)	1345.11	160.684	2529.54	15.7424	3.97658	7.4774e-67	9.17549e-64
Solyc02g090360	Laccase-22 (LAC22_ORYSJ)	1020.03	155.14	1884.93	12.1499	3.60287	3.15449e-65	3.69491e-62
Solyc04g051820	Os03g0169900 protein (Fragment) (Q0DUS0_ORYSJ)	1065.92	158.965	1972.87	12.4107	3.63351	4.3649e-65	4.89039e-62
Solyc03g122190	Jasmonate ZIM domain 2 (C7SCY2_CATRO)	1253.89	225.074	2282.72	10.1421	3.34228	8.68145e-65	9.32134e-62
Solyc06g060110	amino acid transporter 2 (manually curated)	1257.25	244.042	2270.46	9.30356	3.21778	3.61688e-64	3.72813e-61
Solyc01g095140	Late embryogenesis abundant protein (Fragment) (B7TGG5_PINSY)	1521.82	145.218	2898.42	19.959	4.31897	3.08086e-62	3.05348e-59
Solyc08g016310	LRR receptor-like serine/threonine-protein kinase, RLP	726.538	67.9382	1385.14	20.3882	4.34966	2.80181e-61	2.67407e-58
Solyc02g087210	Zinc finger AN1 domain-containing stress-associated protein 12 (SAP12_ARATH)	2689.76	240.253	5139.26	21.391	4.41894	7.63931e-61	7.03062e-58
Solyc04g009440	NAC domain protein AY498713 (manually curated)	4172.95	981.488	7364.42	7.50332	2.90753	1.05508e-59	9.37531e-57
Solyc02g064680	Calcium-transporting ATPase 1 (Q7XBH9_CERRI)	740.001	128.814	1351.19	10.4895	3.39087	1.77724e-59	1.52659e-56
Solyc03g115230	Solanum lycopersicum heat shock protein (manually curated)	384.206	15.5682	752.844	48.3579	5.59568	2.68996e-58	2.23605e-55
Solyc02g077240	Pyruvate decarboxylase (Q1I1D9_CITSI)	2612.44	4898.11	326.756	0.0667106	-3.90594	1.68557e-57	1.35736e-54
Solyc01g007730	ORF91 (C1BRN8_9MAXI)	67260.8	107714	26807.5	0.248877	-2.0065	3.04431e-57	2.37724e-54
Solyc06g059740	Alcohol dehydrogenase 2 (Q84UY3_PETHY)	4268.43	8205.43	331.431	0.0403917	-4.6298	1.20173e-56	9.10808e-54
Solyc08g075540	alternative oxidase (manually curated)	1320.88	268.579	2373.18	8.83607	3.14341	2.64767e-56	1.94937e-53
Solyc02g094000	Calmodulin-like protein (Q0VJ70_DATME)	545.502	25.0583	1065.95	42.5386	5.4107	4.62087e-56	3.30764e-53
Solyc01g087590	Polyamine oxidase (Q4H439_TOBAC)	1166.25	50.2237	2282.28	45.4423	5.50596	6.80173e-55	4.73713e-52
Solyc06g075690	auxin-regulated protein AF416289 (manually curated)	885.306	174.348	1596.26	9.15562	3.19466	8.14408e-55	5.43681e-52
Solyc11g051200	Cytochrome P450 like_TBP (O04892_TOBAC)	5137.17	8253.57	2020.76	0.244835	-2.03012	8.22832e-55	5.43681e-52
Solyc06g074670	Bifunctional polymyxin resistance arnA protein (B6TQB1_MAIZE)	1826.82	490.805	3162.83	6.44416	2.68799	8.97506e-55	5.78196e-52
Solyc03g006620	Cotton fiber expressed protein 1 (O81373_GOSHI)	467.497	50.2304	884.764	17.6141	4.13866	8.03837e-54	5.05221e-51
Solyc03g114360	Poly polymerase catalytic domain containing protein expressed (Q84T80_ORYSJ)	763.926	171.372	1356.48	7.91541	2.98466	3.72437e-52	2.28508e-49
Solyc07g026650	1-aminocyclopropane-1-carboxylate oxidase 5 (manually curated)	1909.09	3779.78	38.4057	0.0101608	-6.62084	5.17846e-52	3.10334e-49
Solyc09g092480	UDP-glucosyltransferase family 1 protein (C6KI44_CITSI)	236.757	6.07956	467.434	76.8861	6.26465	2.37404e-51	1.39038e-48
Solyc02g073580	BZIP transcription factor (Q8W5R8_ORYSA)	318.709	22.2011	615.216	27.7111	4.79239	8.84716e-51	5.06628e-48
Solyc11g010250	Avr9/Cf-9 rapidly elicited protein 75 (Q9FQY9_TOBAC)	417.614	48.3473	786.882	16.2756	4.02464	9.15311e-51	5.12753e-48
Solyc11g011330	Cinnamyl alcohol dehydrogenase (D1FWZ8_SOYBN)	1007.74	166.035	1849.44	11.1389	3.47753	1.14321e-49	6.26796e-47
Solyc12g094520	4-coumarate-coa ligase (B9MY03_POPTR)	950.687	194.492	1706.88	8.77608	3.13358	2.56858e-49	1.37895e-46
Solyc04g011440	ethylene-responsive heat shock protein cognate 70 (manually curated)	660.32	84.2298	1236.41	14.679	3.87568	3.66361e-49	1.92668e-46
Solyc08g007830	Ethylene-responsive transcription factor 10 (ERF77_ARATH)	201.872	1.09406	402.651	368.034	8.5237	6.65648e-49	3.43061e-46
Solyc07g056480	glutathione S-transferase/peroxidase (manually curated)	2214.39	586.18	3842.61	6.55533	2.71267	2.648e-48	1.33797e-45
Solyc06g007190	Integrin-linked kinase-associated serine/threonine phosphatase 2C (ILKAP_MOUSE)	227.579	15.2058	439.952	28.9332	4.85466	2.73991e-48	1.35779e-45
Solyc02g086650	Glucose-6-phosphate/phosphate translocator 2 (B6TIJ4_MAIZE)	882.067	188.41	1575.72	8.36325	3.06406	8.83622e-48	4.29623e-45
Solyc07g048070	Membrane protein (B6U5U8_MAIZE)	364.74	22.257	707.223	31.7753	4.98984	1.72411e-47	8.2275e-45
Solyc01g100370	Universal stress protein (B6SNQ1_MAIZE)	3069.04	5202.56	935.514	0.179818	-2.47539	2.04523e-46	9.58247e-44
Solyc01g096720	Major facilitator superfamily transporter (A8NUY3_COPC7)	183.879	12.3426	355.415	28.7959	4.84779	3.7678e-46	1.73379e-43
Solyc01g111440	Senescence-associated protein 12 (O81657_HEMSP)	2949.7	994.817	4904.59	4.93014	2.30163	2.84295e-45	1.28526e-42
Solyc07g039290	TO54-2 (Fragment) (Q3LVL5_TAROF)	66570.8	104349	28792.7	0.275928	-1.85764	3.77724e-45	1.6782e-42
Solyc10g076510	Pyruvate decarboxylase (B0ZS79_PRUAR)	2459.89	3911.12	1008.67	0.257897	-1.95513	4.28369e-45	1.87096e-42
Solyc06g035620	Scarecrow-like 1 transcription factor (Fragment) (B1PPU0_PINPS)	588.478	115.061	1061.89	9.22896	3.20617	1.08819e-44	4.67358e-42
Solyc04g025530	Glutamate decarboxylase (Q1I1D8_CITSI)	572.343	91.2918	1053.39	11.5388	3.52842	1.84646e-44	7.80024e-42
Solyc03g117630	heat shock protein (B2D2G5_CAPSN)	409.748	12.7133	806.782	63.4595	5.98776	2.54862e-44	1.05928e-41
Solyc01g095620	UDP-glucosyltransferase (B8QI32_9MAGN)	1037.15	313.641	1760.66	5.61362	2.48893	4.19415e-44	1.71554e-41
Solyc08g078870	Proline-rich protein (Q41125_PHAVU)	1168.84	2015.51	322.182	0.159852	-2.64519	7.62514e-44	3.07019e-41
Solyc04g016230	Glucosyltransferase (D7URL8_9LAMI)	531.865	55.104	1008.63	18.304	4.19409	1.1048e-43	4.37993e-41
Solyc08g062690	Unknown Protein	595.29	151.911	1038.67	6.83737	2.77344	2.1001e-43	8.19961e-41
Solyc08g061160	ORF107c (A4QMC4_PINKO)	109570	176798	42342.3	0.239496	-2.06193	6.48435e-43	2.49396e-40
Solyc10g050970	Ethylene responsive transcription factor 2b (C0J9I6_9ROSA)	385.349	10.7004	759.998	71.025	6.15026	4.43386e-42	1.68024e-39
Solyc04g005480	Unknown Protein	739.112	158.125	1320.1	8.34845	3.06151	4.65025e-42	1.7367e-39
Solyc03g007890	class 2 small heat shock protein Le-HSP17.6 (manually curated)	1115.51	30.416	2200.6	72.3501	6.17692	5.43468e-41	2.00066e-38
Solyc09g061310	PPPDE peptidase domain containing 2a (Q6PC81_DANRE)	974.617	274.577	1674.66	6.09903	2.60858	4.14886e-40	1.5058e-37
Solyc02g079170	NADH dehydrogenase like protein (O65414_ARATH)	1075.41	350.172	1800.64	5.14217	2.36238	6.31032e-40	2.25848e-37
Solyc02g069490	FAD linked oxidase domain protein (D1VPW7_9ACTO)	461.685	99.1371	824.233	8.31407	3.05556	6.83623e-40	2.41319e-37
Solyc11g011030	Pto-responsive gene 1 (manually curated)	455.707	70.9689	840.444	11.8424	3.56589	7.39463e-40	2.57503e-37
Solyc06g005210	Cytochrome P450 like_TBP (O04892_TOBAC)	708.177	1168.4	247.949	0.212212	-2.23642	1.16086e-39	3.98855e-37
Solyc11g071760	regulator of gene silencing AY642285 (manually curated)	104.975	1.39834	208.553	149.143	7.22055	1.70294e-39	5.77407e-37
Solyc08g067330	Chlorophyll a-b binding protein 3C-like (Q2XTE0_SOLTU)	965.692	1559.41	371.969	0.238531	-2.06775	1.84681e-39	6.18058e-37
Solyc10g076240	Peroxidase 1 (A0SWU6_SESRO)	1360.78	253.181	2468.37	9.74942	3.28532	2.32538e-39	7.68241e-37
Solyc11g071830	Chaperone protein dnaj (Q17AX7_AEDAE)	347.284	43.2394	651.328	15.0633	3.91296	1.6507e-38	5.38442e-36
Solyc08g006470	Zinc finger family protein (D7MB67_ARALY)	1501.49	218.094	2784.89	12.7692	3.6746	2.96656e-38	9.55565e-36
Solyc09g011860	Os03g0169000 protein (Fragment) (Q0DUS7_ORYSJ)	554.015	87.338	1020.69	11.6867	3.54679	2.14734e-37	6.83144e-35
Solyc08g008370	Genomic DNA chromosome 5 P1 clone MJC20 (Q9FHX9_ARATH)	618.295	182.131	1054.46	5.78956	2.53345	2.50348e-37	7.86735e-35
Solyc02g062550	Cell division protease ftsH homolog (FTSH_HELPY)	546.482	133.957	959.006	7.15908	2.83977	2.86469e-37	8.89399e-35
Solyc03g117860	IBR finger domain protein (Q4WL53_ASPFU)	841.98	213.853	1470.11	6.87439	2.78123	3.35849e-37	1.0303e-34
Solyc07g056000	Xyloglucan endotransglucosylase/hydrolase 7 (C0IRG6_ACTDE)	1492.81	263.135	2722.48	10.3463	3.37105	5.07315e-37	1.538e-34
Solyc09g066400	Cytochrome P450	490.978	51.2	930.755	18.1788	4.18419	5.61905e-37	1.68369e-34
Solyc07g063520	Transmembrane protein 34 (A5D9H3_BOVIN)	708.66	180.689	1236.63	6.84398	2.77484	2.042e-36	6.04832e-34
Solyc05g055870	F-box protein PP2-B1 (PP2B1_ARATH)	343.813	86.5931	601.033	6.94088	2.79512	2.40943e-36	7.05552e-34
Solyc06g076850	Binding protein (D7LLC0_ARALY)	1897.69	2986.01	809.363	0.271051	-1.88336	2.90912e-36	8.32945e-34
Solyc05g056410	BZIP transcription factor (Q8W5R8_ORYSA)	235.002	419.063	50.9403	0.121558	-3.04029	2.88736e-36	8.32945e-34
Solyc03g063080	Unknown Protein	47755.7	71945.8	23565.6	0.327546	-1.61023	4.11801e-36	1.16612e-33
Solyc11g011780	Nonsense-mediated mRNA decay NMD3 family protein (D7LQL6_ARALY)	740.374	188.325	1292.42	6.86275	2.77879	5.53649e-36	1.55076e-33
Solyc01g097380	Aldo/keto reductase family protein (D7KWQ9_ARALY)	170.284	8.02682	332.541	41.4288	5.37256	6.50608e-36	1.80274e-33
Solyc03g123620	Pectinesterase (B9GXZ7_POPTR)	738.626	205.164	1272.09	6.20035	2.63235	7.00982e-36	1.92166e-33
Solyc08g062340	Class II small heat shock protein Le-HSP17.6 (Q96489_SOLLC)	212.76	9.48482	416.035	43.8632	5.45494	1.13765e-35	3.08589e-33
Solyc07g018010	Transcription Factor (Q84LF9_ORYSA)	388.343	77.4268	699.259	9.03123	3.17492	2.42309e-35	6.50422e-33
Solyc01g103990	T-complex protein 11 (D7KML1_ARALY)	918.642	309.278	1528.01	4.94056	2.30467	2.66043e-35	7.0677e-33
Solyc11g018800	Peroxidase 2 (Q9SSZ8_SCUBA)	3066.77	847.158	5286.38	6.24014	2.64158	2.92319e-35	7.68649e-33
Solyc02g032860	Phosphoadenosine phosphosulfate reductase (A6EX37_9ALTE)	1426.86	216.346	2637.37	12.1905	3.60768	2.2576e-34	5.87637e-32
Solyc03g098100	Reductase 2 (Q6TY50_HYDMC)	126.687	20.0651	233.309	11.6276	3.53948	2.31427e-34	5.96364e-32
Solyc06g024350	Unknown Protein	21439.6	32879.8	9999.38	0.304119	-1.71729	3.5566e-34	9.07425e-32
Solyc07g026660	Unknown Protein	98146.3	156127	40165.5	0.257262	-1.95869	4.02769e-34	1.00767e-31
Solyc11g027730	Unknown Protein	398.756	664.155	133.357	0.200792	-2.31622	3.99294e-34	1.00767e-31
Solyc04g082960	TMV response-related protein (B6UGH4_MAIZE)	612.822	62.345	1163.3	18.6591	4.2218	4.84965e-34	1.20164e-31
Solyc08g065430	N-myc downstream regulated protein 3 (Fragment) (C8CBI7_9SMEG)	298.346	27.0642	569.629	21.0473	4.39556	6.01023e-34	1.47503e-31
Solyc10g086250	R2R3MYB transcription factor 75 (manually curated)	895.131	203.51	1586.75	7.79691	2.9629	6.4672e-34	1.5722e-31
Solyc11g011340	cultivar Rio Grande ELI3 (manually curated)	1006.91	49.7414	1964.07	39.4857	5.30326	8.893e-34	2.12189e-31
Solyc12g009220	jasmonate ZIM-domain protein 1 (manually curated)	390.376	42.5153	738.236	17.364	4.11803	8.88582e-34	2.12189e-31
Solyc04g005040	Matrix metalloproteinase (B7TVN4_PINTA)	325.005	50.2349	599.775	11.9394	3.57766	9.49001e-34	2.24356e-31
Solyc08g005960	Cortical cell-delineating protein (B6U436_MAIZE)	224.028	396.236	51.8201	0.130781	-2.93478	1.14771e-33	2.68866e-31
Solyc11g066020	Ankyrin repeat domain-containing protein 28 (B6TJ47_MAIZE)	942.554	1496.56	388.549	0.259628	-1.94548	1.63652e-33	3.79924e-31
Solyc12g005980	Zinc ion binding protein (C6HA87_AJECH)	1016.96	311.424	1722.5	5.53105	2.46755	1.82688e-33	4.20328e-31
Solyc03g007470	Ubiquitin-conjugating enzyme E2 10 (UBC10_ARATH)	6128.23	9099.28	3157.19	0.346972	-1.52711	3.18937e-33	7.27318e-31
Solyc07g032740	Aspartate aminotransferase (A9PHH1_POPTR)	1276.34	2262.62	290.049	0.128192	-2.96363	4.27606e-33	9.66577e-31
Solyc07g056500	glutathione S-transferase T5 (manually curated)	368.568	88.4233	648.713	7.33645	2.87508	1.17556e-32	2.63418e-30
Solyc02g092990	SCF E3 ubiquitin ligase complex F-box protein grrA (C9SVX6_VERA1)	553.733	153.923	953.544	6.19495	2.63109	1.74132e-32	3.86828e-30
Solyc08g036660	Protein TIFY 5A (TIF5A_ARATH)	110.477	0	220.955	Inf	Inf	1.94772e-32	4.28982e-30
Solyc01g110440	arginine decarboxylase (manually curated)	3376.54	1490.21	5262.88	3.53163	1.82034	6.49425e-32	1.41822e-29
Solyc01g110430	Unknown Protein	3371.75	1489.6	5253.89	3.52704	1.81846	7.3758e-32	1.5972e-29
Solyc04g007200	Tol-pal system-associated acyl-CoA thioesterase (C6E6Z6_GEOSM)	295.261	512.159	78.3631	0.153006	-2.70834	7.53138e-32	1.6173e-29
Solyc09g007850	RNA-binding protein (C6F119_SOYBN)	3256.19	4923.8	1588.58	0.322634	-1.63203	1.06471e-31	2.26747e-29
Solyc01g095030	MYB transcription factor (Fragment) (A1DR87_CATRO)	317.969	66.6564	569.281	8.54054	3.09433	3.0779e-31	6.50119e-29
Solyc06g009020	Glutathione S-transferase (A5YWI8_SOLCO)	6517.7	2301.44	10734	4.66401	2.22157	6.28216e-31	1.31614e-28
Solyc01g096430	Predicted NADPH-dependent FMN reductase (Q0W0S0_UNCMA)	3241.89	1141.97	5341.8	4.67772	2.2258	6.61835e-31	1.37539e-28
Solyc09g097960	Aldo/keto reductase family protein (D7KWQ9_ARALY)	899.167	163.052	1635.28	10.0292	3.32613	7.30931e-31	1.50683e-28
Solyc12g010980	Acyltransferase-like protein (Q589X7_TOBAC)	453.776	103.086	804.467	7.80385	2.96419	1.76649e-30	3.61276e-28
Solyc10g086380	GAI-like protein 1 (Fragment) (A1YWN9_9ROSI)	2711.47	1101.51	4321.43	3.92318	1.97202	3.01405e-30	6.11568e-28
Solyc11g006540	FAD-dependent pyridine nucleotide-disulphide oxidoreductase (D3M425_9ACTO)	743.914	100.666	1387.16	13.7799	3.78449	3.8924e-30	7.8362e-28
Solyc09g091030	Beta-amylase 1 (manually curated)	417.562	125.333	709.79	5.66322	2.50162	4.09311e-30	8.17639e-28
Solyc06g053220	Homeobox leucine zipper protein (B8YIB0_MIRJA)	196.458	59.5401	333.375	5.59917	2.48521	1.15313e-29	2.28578e-27
Solyc07g040960	Os07g0175100 protein (Fragment) (Q0D898_ORYSJ)	544.889	121.579	968.2	7.96356	2.99341	1.21376e-29	2.38759e-27
Solyc08g078070	small GTP-binding protein A (manually curated)	2343.22	1058.09	3628.35	3.42916	1.77786	1.50283e-29	2.93381e-27
Solyc08g077060	Zinc finger protein LSD1 (Q6QUK7_ORYSJ)	403.947	657.134	150.76	0.229421	-2.12393	1.77856e-29	3.446e-27
Solyc01g058260	Poly(A) polymerase (Q56XM9_ARATH)	492.74	156.17	829.31	5.31031	2.40879	2.16849e-29	4.17013e-27
Solyc02g081030	Uncharacterized membrane protein C2G11.09 (YAB9_SCHPO)	1245.83	501.461	1990.21	3.96882	1.98871	3.43886e-29	6.56416e-27
Solyc12g039030	Photosystem Q(B) protein (B6VJV1_VITVI)	785.396	1257.13	313.666	0.24951	-2.00283	5.02189e-29	9.51538e-27
Solyc01g102840	Tir-nbs, resistance protein fragment	232.99	46.8259	419.155	8.95135	3.16211	5.39013e-29	1.01386e-26
Solyc12g005850	Multidrug resistance protein mdtK (MDTK_ERWAM)	486.037	131.05	841.024	6.4176	2.68203	5.92198e-29	1.10582e-26
Solyc11g007500	UDP-glucosyltransferase (Q8LKG3_STERE)	795.008	46.8933	1543.12	32.9071	5.04033	7.31797e-29	1.34698e-26
Solyc11g027670	Cytochrome P450 like_TBP (O04892_TOBAC)	404.044	662.778	145.31	0.219244	-2.18939	7.31748e-29	1.34698e-26
Solyc01g065530	COBRA-like protein (Q655F2_ORYSJ)	665.795	146.766	1184.82	8.07284	3.01308	9.00723e-29	1.64615e-26
Solyc10g054440	arginine decarboxylase 1 (manually curated)	13724.7	6938.24	20511.1	2.95625	1.56377	9.48765e-29	1.72174e-26
Solyc08g062680	MIP02663p (Fragment) (B8A3Z9_DROME)	591.605	176.348	1006.86	5.70953	2.51337	2.33678e-28	4.21093e-26
Solyc03g082660	Major facilitator superfamily domain containing protein 5 (B2W8V3_PYRTR)	1011.22	306.514	1715.94	5.59824	2.48497	2.36459e-28	4.23146e-26
Solyc01g010660	Receptor-like protein kinase At3g21340 (RLK6_ARATH)	290.41	62.4501	518.369	8.30054	3.05321	2.89972e-28	5.1533e-26
Solyc08g076390	Lysine-specific demethylase 5A (KDM5A_HUMAN)	512.233	183.238	841.227	4.59089	2.19877	3.34701e-28	5.90747e-26
Solyc02g080640	adenylyl-sulfate reductase (manually curated)	1380.39	318.969	2441.82	7.65536	2.93647	4.11556e-28	7.21455e-26
Solyc03g026230	Multidrug resistance protein mdtK (MDTK_ENT38)	301.754	84.1658	519.342	6.17046	2.62538	4.3757e-28	7.61875e-26
Solyc06g071070	Short-chain dehydrogenase/reductase family protein (D7L204_ARALY)	617.151	223.633	1010.67	4.51933	2.17611	6.9342e-28	1.19924e-25
Solyc05g016120	Photosystem Q(B) protein (Q33128_SOLNI)	725.423	1127.75	323.094	0.286494	-1.80342	9.99083e-28	1.71636e-25
Solyc06g036290	heat shock protein 90 (manually curated)	950.899	175.115	1726.68	9.86029	3.30163	1.2074e-27	2.06049e-25
Solyc11g066100	heat shock protein (B2D2G5_CAPSN)	610.231	21.1705	1199.29	56.6493	5.82399	1.32134e-27	2.24011e-25
Solyc02g083850	Calcium-dependent protein kinase (C6KGT3_SOLLC)	586.52	207.182	965.857	4.66188	2.22091	1.70773e-27	2.87624e-25
Solyc02g091100	Oxalyl-CoA decarboxylase (D5PWM9_COREQ)	2589.17	1272.71	3905.62	3.06876	1.61765	2.70975e-27	4.53425e-25
Solyc08g078510	GRAM-containing/ABA-responsive protein (Fragment) (C6FBP1_PSEMZ)	538.716	183.048	894.384	4.88606	2.28867	3.21471e-27	5.3445e-25
Solyc10g055740	Lysine/histidine transporter (B9GQ40_POPTR)	408.011	59.1232	756.899	12.8021	3.67831	4.23139e-27	6.98966e-25
Solyc06g073830	Calmodulin-like protein (Q0VJ70_DATME)	337.596	85.4468	589.745	6.9019	2.78699	6.49138e-27	1.06546e-24
Solyc02g064830	Indole-3-acetic acid-amido synthetase GH3.8 (B6U4E2_MAIZE)	69.0195	2.85858	135.18	47.2893	5.56344	7.5531e-27	1.22412e-24
Solyc11g044310	Proline iminopeptidase (B9S7S3_RICCO)	36573	56398	16748.1	0.296963	-1.75165	7.52954e-27	1.22412e-24
Solyc10g074740	Calmodulin-like protein (Q9ATP2_CENCI)	1169.36	478.643	1860.09	3.88616	1.95835	8.69052e-27	1.39966e-24
Solyc02g087350	Glycosyltransferase (B9N4D7_POPTR)	214.595	40.319	388.871	9.64488	3.26976	9.77669e-27	1.56482e-24
Solyc01g109710	Universal stress protein (B6SNQ1_MAIZE)	1657.05	753.865	2560.23	3.39613	1.76389	1.47069e-26	2.3394e-24
Solyc01g087800	Subtilisin-like protease (O82777_SOLLC)	823.665	1340.3	307.03	0.229075	-2.12611	1.96457e-26	3.10583e-24
Solyc07g062080	mitogen-activated protein kinase 11 (manually curated)	472.557	120.167	824.948	6.86501	2.77926	2.0382e-26	3.20258e-24
Solyc01g108240	AP2/EREBP transcription factor_SGN-U216297 (manually curated)	356.665	9.18194	704.148	76.6884	6.26094	2.28929e-26	3.57532e-24
Solyc03g097370	DNA helicase-like (Q9FGC2_ARATH)	478.433	154.093	802.773	5.20966	2.38119	3.36374e-26	5.2217e-24
Solyc02g089900	Receptor-like kinase (A7VM35_MARPO)	720.326	256.87	1183.78	4.60849	2.20429	3.95396e-26	6.10117e-24
Solyc06g071060	Short-chain dehydrogenase/reductase family protein (D7L204_ARALY)	609.466	141.748	1077.18	7.59928	2.92586	4.28744e-26	6.57637e-24
Solyc06g024240	Unknown Protein	632.45	999.249	265.651	0.265851	-1.91131	4.60861e-26	7.02718e-24
Solyc08g061480	Chalcone isomerase (B6TFR7_MAIZE)	367.77	101.31	634.231	6.26028	2.64623	4.66774e-26	7.07547e-24
Solyc07g055050	ATP synthase I-like protein (A8HNA8_CHLRE)	1070.37	1635.55	505.189	0.308881	-1.69488	6.29953e-26	9.49313e-24
Solyc01g007500	Photosystem II CP47 chlorophyll apoprotein (D3WBA3_9BORA)	647.016	1019.88	274.154	0.26881	-1.89534	6.49433e-26	9.72979e-24
Solyc02g080890	WRKY transcription factor 6 (manually curated)	526.697	99.3893	954.004	9.59865	3.26283	6.71324e-26	9.99963e-24
Solyc10g085390	D-alanine--D-alanine ligase family (D7L782_ARALY)	1438.87	656.001	2221.73	3.38678	1.75991	6.76602e-26	1.00203e-23
Solyc08g078060	Unknown Protein	719.215	273.22	1165.21	4.26473	2.09246	9.46748e-26	1.3941e-23
Solyc03g007960	beta-carotene hydroxylase-2 (manually curated)	153.444	30.163	276.726	9.17435	3.19761	1.15801e-25	1.6955e-23
Solyc09g011080	Ribulose-1 5-bisphosphate carboxylase/oxygenase activase 1 (Q9AXG1_GOSHI)	777.358	159.418	1395.3	8.75248	3.12969	1.16529e-25	1.69652e-23
Solyc07g056420	glutathione S-transferase AY082341 (manually curated)	1486.65	690.229	2283.06	3.30769	1.72582	1.17812e-25	1.70557e-23
Solyc08g080540	SolycHsfB2b (manually curated)	135.245	18.185	252.306	13.8743	3.79435	1.39293e-25	2.00528e-23
Solyc08g080500	Rhomboid family protein (D7M0H4_ARALY)	717.442	279.783	1155.1	4.12856	2.04564	1.4077e-25	2.01528e-23
Solyc11g068430	Ferredoxin (Q9AUE1_IMPBA)	5893.41	8631.25	3155.58	0.365599	-1.45167	1.56858e-25	2.23319e-23
Solyc06g072330	Mitochondrial import inner membrane translocase subunit TIM14 (B6T323_MAIZE)	469.036	95.6761	842.395	8.80465	3.13827	2.44207e-25	3.45767e-23
Solyc10g012370	Cysteine synthase (Q76MX2_SOLTU)	1341.59	577.59	2105.59	3.64547	1.86611	2.5911e-25	3.64864e-23
Solyc01g073810	DC1 domain containing protein (A8CCN1_TOBAC)	250.797	411.889	89.7051	0.217789	-2.19899	2.83272e-25	3.9672e-23
Solyc04g053060	Unknown Protein	479.029	127.88	830.178	6.49187	2.69863	3.77098e-25	5.25267e-23
Solyc06g035700	Ethylene-responsive transcription factor 1 (ERF1_ORYSJ)	89.5726	2.00691	177.138	88.264	6.46375	7.28067e-25	1.00869e-22
Solyc01g007190	Unknown Protein	119.67	18.2478	221.092	12.1161	3.59886	8.06948e-25	1.11199e-22
Solyc04g076190	Aspartic proteinase nepenthesin-1 (B6TDX6_MAIZE)	706.818	1216.21	197.43	0.162333	-2.62297	1.02718e-24	1.40795e-22
Solyc03g120090	Pyridoxal biosynthesis lyase pdxS (Q2RMJ0_MOOTA)	381.824	95.7825	667.865	6.97272	2.80172	1.04336e-24	1.42256e-22
Solyc01g105370	Enoyl-(Acyl-carrier-protein) reductase II (C7IPB6_THEET)	1367.07	590.046	2144.09	3.63377	1.86147	1.17154e-24	1.58892e-22
Solyc01g087980	Unknown Protein	349.705	67.3978	632.012	9.37734	3.22918	1.1875e-24	1.60212e-22
Solyc02g065550	ACI19 (manually curated)	942.082	379.382	1504.78	3.9664	1.98783	1.30917e-24	1.75709e-22
Solyc12g057080	UDP-glucuronosyltransferase (Q5UB81_ARATH)	237.03	25.7891	448.27	17.3822	4.11954	1.51215e-24	2.01899e-22
Solyc09g097850	Cysteine proteinase inhibitor (A7L2Z3_GOSHI)	221.633	22.3815	420.885	18.805	4.23305	1.66549e-24	2.21227e-22
Solyc03g116890	WRKY transcription factor 39 (manually curated)	1298.28	594.351	2002.21	3.36873	1.7522	1.91866e-24	2.53548e-22
Solyc02g062390	Unknown Protein; contains Interpro domain(s) IPR000167 Dehydrin	55.4882	5.71716	105.259	18.4111	4.20251	2.43396e-24	3.20003e-22
Solyc05g047530	trans-cinnamate 4-monooxygenase (manually curated)	238.203	414.117	62.289	0.150414	-2.73299	2.59052e-24	3.38858e-22
Solyc12g009000	Os07g0175100 protein (Fragment) (Q0D898_ORYSJ)	401.114	37.5871	764.641	20.3432	4.34647	2.73895e-24	3.56464e-22
Solyc12g005340	GRAS family transcription factor (B9I7E1_POPTR)	1054.79	166.346	1943.24	11.6819	3.54621	2.82594e-24	3.65938e-22
Solyc03g007770	C4-dicarboxylate transporter/malic acid transport family protein (D7M2F7_ARALY)	303.604	56.2608	550.947	9.79272	3.29171	3.99236e-24	5.14395e-22
Solyc01g007330	Ribulose bisphosphate carboxylase large chain (RBL_SOLLC)	4188.33	6683.37	1693.29	0.253359	-1.98075	5.27332e-24	6.7606e-22
Solyc07g005330	Glucan endo-1 3-beta-glucosidase (B6U1F1_MAIZE)	941.83	370.047	1513.61	4.09033	2.03222	6.19184e-24	7.89889e-22
Solyc01g096100	AT2G46550 protein (Fragment) (B9DHY8_ARATH)	1554.95	2374.96	734.941	0.309454	-1.6922	6.51144e-24	8.26568e-22
Solyc01g108860	1-aminocyclopropane-1-carboxylate oxidase (ACCO_MUSAC)	167.666	23.4129	311.919	13.3225	3.73579	8.01175e-24	1.0071e-21
Solyc03g082530	Small auxin up-regulated RNA37 (manually curated)	254.748	63.9081	445.588	6.97233	2.80164	7.98675e-24	1.0071e-21
Solyc02g092110	Phytosulfokines 3 (PSK3_ARATH)	337.89	106.532	569.247	5.34343	2.41776	1.05524e-23	1.32002e-21
Solyc11g044610	Cell wall-associated hydrolase (D5GZ87_LACCS)	340.069	545.787	134.351	0.24616	-2.02233	1.13735e-23	1.41587e-21
Solyc10g051020	Cytochrome P450	239.706	49.2466	430.166	8.73494	3.1268	1.34008e-23	1.66021e-21
Solyc01g107820	TOMATO WOUND-INDUCED 1 (manually curated)	6204.07	2907.51	9500.63	3.26762	1.70824	1.53898e-23	1.89751e-21
Solyc02g090970	Serine/threonine-protein kinase 24 (STK24_MOUSE)	405.311	56.7277	753.895	13.2897	3.73224	1.61031e-23	1.97601e-21
Solyc06g083310	Glycosyltransferase (B9NC17_POPTR)	817.088	327.798	1306.38	3.98532	1.9947	1.69696e-23	2.07246e-21
Solyc01g007700	Conserved protein (C7TFZ2_LACRL)	93987.7	132194	55780.9	0.421961	-1.24482	2.47652e-23	3.01026e-21
Solyc11g005670	POLYUBIQUITIN 1 (manually curated)	5029.22	2223.67	7834.77	3.52335	1.81695	2.62719e-23	3.17841e-21
Solyc05g041910	Membrane protein (B6U5U8_MAIZE)	1857.68	807.3	2908.06	3.6022	1.84888	2.83879e-23	3.41835e-21
Solyc10g006690	S-locus receptor kinase-18 (Fragment) (Q6L8R1_RAPSA)	245.357	68.965	421.748	6.1154	2.61245	3.17087e-23	3.80048e-21
Solyc01g007690	Unknown Protein	87043.3	122451	51635.7	0.421686	-1.24576	3.38578e-23	4.03927e-21
Solyc03g114950	Lipid a export ATP-binding/permease protein msba (Q17P67_AEDAE)	992.133	363.926	1620.34	4.45239	2.15458	3.69819e-23	4.39165e-21
Solyc01g080010	xyloglucan endoglucanase inhibitor (manually curated)	549.806	203.372	896.239	4.40689	2.13976	3.78184e-23	4.47038e-21
Solyc04g007580	cDNA clone J100026I16 full insert sequence (B7FA06_ORYSJ)	260.814	21.5344	500.094	23.223	4.53748	4.25641e-23	5.00837e-21
Solyc03g117280	Unknown Protein	335.315	88.0705	582.56	6.6147	2.72567	4.94484e-23	5.79198e-21
Solyc03g097050	Cellulose synthase-like protein (B9IPJ4_POPTR)	968.401	138.622	1798.18	12.9718	3.69731	5.52781e-23	6.44552e-21
Solyc06g008620	Protein tolB (D3SF14_THISK)	2030.21	420.935	3639.49	8.64621	3.11207	5.58388e-23	6.48158e-21
Solyc08g080940	glutathione peroxidase like encoding 1 (manually curated)	3836.71	2057.62	5615.8	2.72927	1.44852	5.97753e-23	6.9074e-21
Solyc02g091920	xyloglucan endotransglucosylase-hydrolase 7 (manually curated)	416.596	113.421	719.771	6.34603	2.66585	7.30675e-23	8.4057e-21
Solyc02g093710	Genomic DNA chromosome 3 TAC clone K1G2 (Q9LTZ3_ARATH)	871.851	363.92	1379.78	3.79144	1.92275	8.03261e-23	9.19966e-21
Solyc01g058500	Unknown Protein	161829	260613	63045	0.241911	-2.04745	8.48317e-23	9.67269e-21
Solyc10g052880	LRR receptor-like serine/threonine-protein kinase, RLP	1249.78	598.773	1900.79	3.17448	1.66652	1.00154e-22	1.13695e-20
Solyc10g079930	UDP-glucosyltransferase HvUGT5876 (D3WYW1_HORVD)	490.695	203.529	777.862	3.82187	1.93428	1.05238e-22	1.18942e-20
Solyc03g080090	Nam-like protein 1 (manually curated)	1362.33	697.179	2027.48	2.90812	1.54009	1.07982e-22	1.21511e-20
Solyc05g006390	Unknown Protein	393.258	88.4382	698.077	7.89338	2.98064	1.1948e-22	1.33865e-20
Solyc07g040720	Serine/threonine kinase (D8UCQ6_VOLCA)	881.566	364.786	1398.35	3.83333	1.9386	1.43401e-22	1.5997e-20
Solyc02g088630	Glycosyltransferase (B9IK47_POPTR)	378.282	118.518	638.046	5.38352	2.42855	1.68805e-22	1.87498e-20
Solyc08g079090	Laccase-22 (LAC22_ORYSJ)	774.337	211.574	1337.1	6.31976	2.65987	1.89946e-22	2.09176e-20
Solyc01g007710	Unknown Protein	38048.4	53654.5	22442.4	0.418275	-1.25748	1.8982e-22	2.09176e-20
Solyc05g016060	Unknown Protein	3172.68	1675.12	4670.23	2.788	1.47923	2.20843e-22	2.42166e-20
Solyc06g053210	Ubiquitin (C1GNZ3_PARBA)	137.345	44.2136	230.477	5.21282	2.38206	2.39991e-22	2.62047e-20
Solyc04g074680	Unknown Protein	365.808	84.5242	647.092	7.65571	2.93654	2.53242e-22	2.7535e-20
Solyc07g062130	Dtdp-glucose 4 6-dehydratase (B8C5W5_THAPS)	1095.36	292.307	1898.42	6.4946	2.69924	2.80241e-22	3.03425e-20
Solyc09g011630	Glutation-S-transferase (manually curated)	1465.56	499.772	2431.35	4.86492	2.28241	2.93938e-22	3.16925e-20
Solyc08g069040	Peroxidase 1 (Q84UA9_ARTAN)	204.004	353.375	54.6327	0.154603	-2.69336	3.03149e-22	3.25494e-20
Solyc07g019460	Cytochrome P450 NADPH-reductase (B3RFK3_PETHY)	2343.71	1210.18	3477.24	2.87333	1.52272	3.12693e-22	3.34348e-20
Solyc06g035960	4-coumarate-CoA ligase-like protein (Q9SMT7_ARATH)	836.263	287.992	1384.53	4.80754	2.2653	3.65043e-22	3.88711e-20
Solyc06g069730	Chlorophyll a-b binding protein 4, chloroplastic (CA4_ARATH)	1179.75	434.253	1925.25	4.43347	2.14844	4.01616e-22	4.25895e-20
Solyc03g120990	Malic enzyme (O04935_SOLLC)	195.488	39.8312	351.145	8.81581	3.14009	4.51376e-22	4.76701e-20
Solyc02g067750	Carbonic anhydrase (B1VK36_SOLLC)	98.2559	4.07572	192.436	47.2152	5.56118	4.59501e-22	4.83301e-20
Solyc04g074450	Phi-1 protein (Fragment) (Q4LAX0_CAPCH)	596.083	225.553	966.613	4.28552	2.09947	4.8872e-22	5.11944e-20
Solyc04g009960	L-allo-threonine aldolase (D7RJ69_CARPA)	2619.53	951.522	4287.54	4.50598	2.17184	5.40767e-22	5.64171e-20
Solyc09g009220	Unknown Protein	108.503	17.273	199.733	11.5633	3.53148	6.62801e-22	6.88699e-20
Solyc02g079190	Auxin F-box protein 5 (D7MPH1_ARALY)	995.35	1492.64	498.062	0.333679	-1.58347	6.66327e-22	6.89582e-20
Solyc03g025720	Long-chain-fatty-acid--CoA ligase (C3JN12_RHOER)	4909.48	2122.08	7696.87	3.62703	1.85879	7.94981e-22	8.19435e-20
Solyc01g096730	Major facilitator superfamily transporter (A8NUY3_COPC7)	233.658	81.2994	386.016	4.74807	2.24734	8.43884e-22	8.66377e-20
Solyc01g057770	AE family transporter anion exchange (A4RY02_OSTLU)	1290.73	391.655	2189.81	5.59117	2.48315	9.96973e-22	1.01948e-19
Solyc05g052520	Protein phosphatase 2C (Q3V656_SOLTU)	358.16	121.083	595.237	4.91594	2.29747	1.16357e-21	1.18514e-19
Solyc07g065660	Cellulose synthase (Q2HT17_MEDTR)	373.534	68.3463	678.722	9.93064	3.31189	2.4862e-21	2.52232e-19
Solyc06g016660	Unknown Protein	131486	209746	53226.2	0.253765	-1.97843	2.8202e-21	2.84996e-19
Solyc09g083360	Basic helix-loop-helix protein (Q0KK48_TOBAC)	458.786	156.115	761.457	4.87753	2.28615	2.83958e-21	2.85832e-19
Solyc01g058720	NaCl-inducible Ca2+-binding protein (O22368_ARATH)	1738.41	157.727	3319.09	21.0432	4.39528	3.17899e-21	3.17517e-19
Solyc09g092500	UDP-glucosyltransferase family 1 protein (C6KI44_CITSI)	530.53	199.387	861.672	4.3216	2.11157	3.17109e-21	3.17517e-19
Solyc10g081970	HIN1-like protein (Fragment) (Q32ZJ1_SOLTU)	370.733	143.451	598.016	4.16877	2.05962	3.20305e-21	3.18685e-19
Solyc04g071140	Decarboxylase family protein (B1ILJ6_CLOBK)	8633.96	12236.5	5031.42	0.411181	-1.28215	3.38062e-21	3.35059e-19
Solyc06g071570	Solute carrier family 15 member 4 (S15A4_BOVIN)	83.675	156.878	10.4718	0.0667513	-3.90506	4.06573e-21	4.01417e-19
Solyc07g053550	Glutaredoxin (B9HGW6_POPTR)	1139.92	518.565	1761.27	3.39644	1.76402	4.90843e-21	4.82768e-19
Solyc09g015000	class I heat shock protein (Q69BI7_CARPA)	191.2	30.1691	352.23	11.6752	3.54538	5.19843e-21	5.09347e-19
Solyc09g075670	Gibberellin receptor GID1L2 (B6TIA5_MAIZE)	883.354	408.787	1357.92	3.32183	1.73198	5.47588e-21	5.34499e-19
Solyc10g085000	Receptor-like kinase (C0SW32_SOYBN)	724.591	213.003	1236.18	5.80356	2.53694	5.57371e-21	5.41996e-19
Solyc02g076690	Cathepsin B-like cysteine proteinase (CYSP_SCHMA)	721.925	1243.93	199.925	0.160721	-2.63737	5.7237e-21	5.54489e-19
Solyc08g007820	Ethylene-responsive transcription factor 10 (ERF77_ARATH)	221.66	13.8602	429.46	30.9851	4.9535	7.21949e-21	6.96776e-19
Solyc09g064470	Galactosyltransferase-like protein (Fragment) (D8SQH4_SELML)	345.24	107.222	583.259	5.43973	2.44354	7.57109e-21	7.25276e-19
Solyc09g074520	Auxin F-box protein 5 (D7MPH1_ARALY)	587.263	899.523	275.003	0.305721	-1.70971	7.54495e-21	7.25276e-19
Solyc03g116590	Embryo-specific 3 (Q2HUA9_MEDTR)	1183.15	565.092	1801.2	3.18745	1.6724	8.30887e-21	7.93005e-19
Solyc07g063620	Uncharacterized secreted protein (B6TUX2_MAIZE)	884.216	320.07	1448.36	4.52515	2.17796	9.75415e-21	9.27508e-19
Solyc03g007530	Multidrug resistance protein ABC transporter family (B9GX56_POPTR)	339.922	96.7633	583.081	6.02584	2.59116	1.28168e-20	1.21425e-18
Solyc04g016260	Calcium-transporting ATPase 1 (Q7XBH9_CERRI)	513.539	206.269	820.809	3.97932	1.99252	1.75429e-20	1.65591e-18
Solyc03g005780	Chlorophyll a-b binding protein 3C-like (Q2XTE0_SOLTU)	6470.55	10145.4	2795.74	0.275569	-1.85952	1.96726e-20	1.85016e-18
Solyc01g091910	phospholipase PLDb2 (manually curated)	297.717	56.3203	539.113	9.57226	3.25886	2.15462e-20	2.019e-18
Solyc01g096200	Pentatricopeptide repeat-containing protein (D7M1E8_ARALY)	990.51	475.5	1505.52	3.16618	1.66274	2.26607e-20	2.11574e-18
Solyc01g079200	gibberellin 2-oxidase 3 (manually curated)	485.775	55.0486	916.501	16.649	4.05736	2.32787e-20	2.16559e-18
Solyc03g093120	Xyloglucan endotransglucosylase/hydrolase 9 (C0IRG8_9ERIC)	190.526	29.9153	351.138	11.7377	3.55308	2.44696e-20	2.26819e-18
Solyc01g098910	Mitochondrial carrier protein (C5P0Z3_COCP7)	782.122	256.353	1307.89	5.10191	2.35104	2.61777e-20	2.41782e-18
Solyc05g025570	Unknown Protein	6845.2	10993.7	2696.73	0.245298	-2.02739	2.64815e-20	2.43715e-18
Solyc05g005260	Unknown Protein; contains Interpro domain(s) IPR012442 Protein of unknown function DUF1645	638.051	265.394	1010.71	3.80833	1.92916	3.31941e-20	3.04405e-18
Solyc01g098580	Phosphoglycerate mutase family protein (C1DZH2_9CHLO)	263.19	70.0583	456.322	6.51346	2.70342	3.4731e-20	3.1737e-18
Solyc09g014990	WRKY transcription factor 33 (manually curated)	573.126	257.249	889.003	3.45581	1.78902	4.93119e-20	4.49017e-18
Solyc07g048120	Ubiquitin fusion degradation protein 1 (C5FJE2_NANOT)	444.848	168.469	721.227	4.28106	2.09797	5.1299e-20	4.65466e-18
Solyc10g005480	F-box family protein (B9H220_POPTR)	492.342	206.215	778.469	3.77505	1.91649	5.35745e-20	4.84408e-18
Solyc12g057060	UDP-glucuronosyltransferase (Q5UB81_ARATH)	1719.7	721.342	2718.06	3.76806	1.91382	5.47364e-20	4.93183e-18
Solyc04g064810	Lunapark b (A8DT12_HAPBU)	543.361	219.058	867.665	3.9609	1.98583	5.68407e-20	5.10358e-18
Solyc10g006660	Calcium-binding EF hand family protein (Fragment) (D7MEH5_ARALY)	807.956	270.467	1345.45	4.97453	2.31456	6.32986e-20	5.66369e-18
Solyc03g005260	Sulfate adenylyltransferase (Q43183_SOLTU)	1172.13	476.763	1867.49	3.91703	1.96976	6.91245e-20	6.16356e-18
Solyc11g051190	Unknown Protein	925.235	1360.02	490.449	0.360619	-1.47145	7.70704e-20	6.84837e-18
Solyc01g058490	Unknown Protein	34225.1	51181.1	17269	0.33741	-1.56743	1.02778e-19	9.10134e-18
Solyc10g009550	WRKY transcription factor 42 (manually curated)	111.015	19.5207	202.51	10.3741	3.37492	1.11255e-19	9.81823e-18
Solyc11g021170	ORF82c (A4QMC2_PINKO)	29168.6	45512.5	12824.7	0.281783	-1.82734	1.14805e-19	1.0097e-17
Solyc10g011740	Ubiquitin-conjugating enzyme E2 8 (UBC8_ARATH)	849.823	360.94	1338.71	3.70895	1.89101	1.15842e-19	1.01535e-17
Solyc09g075420	ethylene response factor 2b (manually curated)	6670.35	9356.38	3984.32	0.42584	-1.23162	1.62907e-19	1.42303e-17
Solyc04g071480	Exocyst subunit Exo70-interacting protein Roh1 (Fragment) (C1IJU1_TOBAC)	278.373	88.4246	468.321	5.29627	2.40498	1.71274e-19	1.49107e-17
Solyc10g085850	TPSI1 (Q41336_SOLLC)	225.66	4.56344	446.756	97.8989	6.61322	1.72826e-19	1.49952e-17
Solyc02g083460	Aspartyl protease family protein (D7LAA8_ARALY)	759.881	359.298	1160.46	3.22981	1.69145	1.9205e-19	1.66072e-17
Solyc10g011910	WRKY transcription factor 25 (manually curated)	311.513	66.584	556.442	8.35699	3.06298	2.6332e-19	2.26939e-17
Solyc08g081010	gamma-glutamylcysteine synthetase 1 (manually curated)	1246.07	637.925	1854.22	2.90664	1.53935	3.27972e-19	2.81717e-17
Solyc06g059800	Protein-P-II uridylyltransferase (Q1YFE2_MOBAS)	828.986	1345.87	312.106	0.2319	-2.10842	4.14865e-19	3.55171e-17
Solyc04g080840	Beta-galactosidase (B9H4G6_POPTR)	30.7561	0.730118	60.7821	83.2497	6.37937	4.85053e-19	4.13885e-17
Solyc04g081900	Nucleoredoxin 1 (A8I9L1_CHLRE)	159.005	66.7108	251.3	3.767	1.91342	4.90563e-19	4.17205e-17
Solyc11g028100	Elongation factor 1-gamma (B7SDI2_ORYSJ)	2001.6	2841.44	1161.77	0.408866	-1.2903	5.3734e-19	4.55484e-17
Solyc03g118970	Multidrug resistance protein mdtK (MDTK_CITK8)	973.206	341.17	1605.24	4.70511	2.23423	5.92079e-19	5.00239e-17
Solyc02g088340	WRKY transcription factor 3 (manually curated)	5668.97	9135.78	2202.16	0.241047	-2.05261	5.99491e-19	5.04846e-17
Solyc10g084110	Receptor-like protein kinase (C6FF64_SOYBN)	320.206	62.04	578.372	9.32256	3.22073	7.86286e-19	6.59994e-17
Solyc07g040710	Calmodulin-binding protein (A2I5F3_BETVU)	209.976	50.1187	369.832	7.37913	2.88345	9.18037e-19	7.68081e-17
Solyc07g048060	Auxin-induced protein-like (Q6YUI4_ORYSJ)	73.1648	4.13384	142.196	34.398	5.10425	1.02721e-18	8.52119e-17
Solyc11g071740	Calmodulin-like protein (Q0VJ70_DATME)	645.748	230.445	1061.05	4.60436	2.203	1.0284e-18	8.52119e-17
Solyc07g055130	Kinase family protein (D7LW60_ARALY)	330.686	122.789	538.582	4.38625	2.13299	1.02623e-18	8.52119e-17
Solyc08g078190	Ethylene responsive transcription factor 1a (C0J9I9_9ROSA)	288.607	57.3433	519.871	9.06595	3.18046	1.04678e-18	8.64569e-17
Solyc07g064440	Genomic DNA chromosome 5 P1 clone MBG8 (Q9FFU3_ARATH)	456.884	142.769	771	5.40033	2.43305	1.16544e-18	9.59494e-17
Solyc01g006290	Peroxidase (Q42964_TOBAC)	181.377	33.3296	329.424	9.88383	3.30507	1.50574e-18	1.23562e-16
Solyc09g056450	U-box domain-containing protein (D7KBV1_ARALY)	346.512	139.433	553.59	3.97028	1.98924	1.51042e-18	1.23562e-16
Solyc06g066800	Glycosyl transferase family 8 (B8HXH4_CYAP4)	709.733	269.978	1149.49	4.25771	2.09008	1.80665e-18	1.47328e-16
Solyc10g081030	Nascent polypeptide-associated complex alpha subunit-like protein (B6T903_MAIZE)	258.793	100.587	416.998	4.14563	2.05159	1.86874e-18	1.5191e-16
Solyc03g122300	Unknown Protein; contains Interpro domain(s) IPR012876 Protein of unknown function DUF1677, plant	470.055	222.817	717.293	3.2192	1.6867	2.07697e-18	1.68306e-16
Solyc07g062500	Cytochrome P450	528.021	229.343	826.699	3.60464	1.84986	2.25359e-18	1.82046e-16
Solyc11g071750	Calmodulin-like protein (Q0VJ70_DATME)	40.2113	0	80.4226	Inf	Inf	2.56766e-18	2.06769e-16
Solyc09g009390	Monodehydroascorbate reductase (NADH)-like protein (Q0WUJ1_ARATH)	5051.89	1959.27	8144.51	4.1569	2.05551	2.61082e-18	2.09589e-16
Solyc08g078900	Cortical cell-delineating protein (B6U436_MAIZE)	3304.27	5742.02	866.519	0.150908	-2.72825	2.68848e-18	2.15153e-16
Solyc02g092880	Unknown Protein	186.562	294.13	78.9932	0.268565	-1.89665	2.81392e-18	2.24495e-16
Solyc02g086360	Octicosapeptide/Phox/Bem1p domain-containing protein (D7L8F8_ARALY)	272.512	442.82	102.204	0.230802	-2.11527	3.08571e-18	2.45419e-16
Solyc10g080770	NPR1-interactor protein 1 (manually curated)	940.091	442.318	1437.86	3.25075	1.70077	3.68927e-18	2.92519e-16
Solyc04g005670	Kelch-like protein 17 (KLH17_RAT)	1258.69	688.185	1829.19	2.65799	1.41034	4.13795e-18	3.27089e-16
Solyc02g085940	Unknown Protein	104646	142852	66440.2	0.465098	-1.10439	5.01222e-18	3.94985e-16
Solyc01g107170	Zinc finger protein (A0T3Q5_SOLTU)	567.942	240.434	895.449	3.7243	1.89697	5.29844e-18	4.16267e-16
Solyc11g006500	Charged multivesicular body protein 5 (B6TYU1_MAIZE)	643.742	303.576	983.908	3.24106	1.69647	5.36518e-18	4.20229e-16
Solyc04g072620	Unknown Protein	104.753	16.1155	193.391	12.0003	3.58499	6.10894e-18	4.77034e-16
Solyc03g115370	Diacylglycerol kinase 1 (A8QM12_MAIZE)	260.083	85.3797	434.787	5.09239	2.34834	6.84179e-18	5.32646e-16
Solyc03g082370	Avr9/Cf-9 rapidly elicited protein 65 (Q9FQZ0_TOBAC)	834.758	372.746	1296.77	3.47897	1.79866	6.90506e-18	5.35953e-16
Solyc02g068430	Choline-phosphate cytidylyltransferase B (B4F7T8_MAIZE)	1364.08	759.144	1969.02	2.59374	1.37503	7.24676e-18	5.60786e-16
Solyc02g078900	NADH dehydrogenase (Q38A31_9TRYP)	373.38	62.1688	684.591	11.0118	3.46098	7.83026e-18	6.02322e-16
Solyc08g059710	Genomic DNA chromosome 5 P1 clone MUK11 (Q9FMC4_ARATH)	121.362	22.4382	220.285	9.81743	3.29535	7.81268e-18	6.02322e-16
Solyc03g083620	Unknown Protein	1470.06	654.121	2285.99	3.49475	1.80519	8.08234e-18	6.19863e-16
Solyc10g080010	Glycosyltransferase (Q5QPZ6_MEDTR)	306.556	111.954	501.157	4.47645	2.16235	8.69177e-18	6.64624e-16
Solyc08g067960	CHY zinc finger family protein expressed (Q337P2_ORYSJ)	448.916	207.148	690.684	3.33426	1.73737	8.75964e-18	6.67832e-16
Solyc10g084840	Thaumatin-like protein (Q9LZL8_ARATH)	216.473	21.5216	411.424	19.1168	4.25677	9.20654e-18	6.99833e-16
Solyc01g009420	Bifunctional polymyxin resistance arnA protein (B6TQB1_MAIZE)	2941.05	4105.84	1776.26	0.432618	-1.20883	9.64474e-18	7.30986e-16
Solyc07g065340	Serine acetyltransferase (Q39533_CITLA)	406.717	170.041	643.394	3.78377	1.91982	1.00496e-17	7.59434e-16
Solyc08g075920	Protein BREVIS RADIX (BRX_ARATH)	719.065	1179.1	259.031	0.219686	-2.18649	1.10342e-17	8.31402e-16
Solyc10g006480	Ubiquitin (Q39257_PEA)	1685.75	940.255	2431.25	2.58574	1.37058	1.12171e-17	8.42718e-16
Solyc04g008100	U-box domain-containing protein (D7MID4_ARALY)	139.976	35.8832	244.069	6.80176	2.76591	1.20793e-17	9.04857e-16
Solyc04g009970	Zinc ion binding protein (D7MH91_ARALY)	741.504	274.845	1208.16	4.39579	2.13612	1.26007e-17	9.41184e-16
Solyc01g105290	Genomic DNA chromosome 5 P1 clone MSJ1 (Q9FMG2_ARATH)	426.876	111.022	742.729	6.68991	2.74199	1.38609e-17	1.03232e-15
Solyc04g077020	Tubulin alpha-3 chain (B6SPX4_MAIZE)	15398.3	21101.4	9695.15	0.459456	-1.122	1.52613e-17	1.13334e-15
Solyc11g020670	TCP transcription factor 12 (manually curated)	307.705	482.876	132.534	0.274468	-1.86529	2.24375e-17	1.66147e-15
Solyc09g011030	Hsp70 nucleotide exchange factor fes1 (C8V0S6_EMENI)	439.31	174.674	703.945	4.03004	2.0108	2.36287e-17	1.74466e-15
Solyc06g072220	Kunitz trypsin inhibitor (B8Y888_TOBAC)	157.809	27.0681	288.55	10.6601	3.41415	2.45501e-17	1.80752e-15
Solyc04g074950	Ovarian cancer-associated gene 2 protein homolog (B5X7T4_SALSA)	712.913	121.175	1304.65	10.7667	3.4285	2.58898e-17	1.90072e-15
Solyc08g006350	UDP-glucose glucosyltransferase (B6EWX8_LYCBA)	369.696	134.552	604.84	4.4952	2.16838	2.60706e-17	1.90856e-15
Solyc06g009290	Lipid A export ATP-binding/permease protein msbA (MSBA_SYNAS)	1292.98	387.498	2198.47	5.6735	2.50424	3.11135e-17	2.27128e-15
Solyc06g011350	plasma membrane intrinsic protein 2.4 (manually curated)	377.572	130.576	624.568	4.78319	2.25797	3.48532e-17	2.5371e-15
Solyc06g068460	WRKY transcription factor 40 (manually curated)	1530.63	875.819	2185.45	2.49532	1.31922	4.15018e-17	3.01257e-15
Solyc06g084440	Nuclear protein localization 4 (D3B583_POLPA)	556.481	278.3	834.662	2.99914	1.58455	4.40606e-17	3.18932e-15
Solyc04g081730	Unknown Protein	1274.32	702.405	1846.23	2.62844	1.39421	5.34328e-17	3.85689e-15
Solyc09g083210	Receptor-like protein kinase (RPK1_IPONI)	300.702	112.446	488.959	4.3484	2.12048	5.51971e-17	3.97187e-15
Solyc11g068440	Glucan endo-1 3-beta-glucosidase 7 (B6T478_MAIZE)	557.76	266.169	849.351	3.19102	1.67402	5.5334e-17	3.97187e-15
Solyc12g017240	xyloglucan endo-transglycosylase B1 (manually curated)	348.902	64.9904	632.814	9.73704	3.28348	5.80532e-17	4.15548e-15
Solyc03g097840	Mitochondrial phosphate carrier protein (B9GFH9_POPTR)	554.287	208.492	900.082	4.31711	2.11007	7.14008e-17	5.09675e-15
Solyc03g119660	Cell number regulator 1 (B6TZ45_MAIZE)	287.675	455.573	119.777	0.262915	-1.92733	7.19568e-17	5.12225e-15
Solyc03g111720	Peptide methionine sulfoxide reductase msrA (D7E9W5_METEZ)	3521.05	4841.92	2200.19	0.454405	-1.13795	7.24384e-17	5.14233e-15
Solyc01g104770	Actin (Q6F4H4_TOBAC)	1810.28	981.295	2639.27	2.68958	1.42738	8.1191e-17	5.74783e-15
Solyc02g084440	Fructose-bisphosphate aldolase (manually curated)	11313.3	15631.1	6995.57	0.447542	-1.15991	8.35821e-17	5.9009e-15
Solyc04g072000	Chitinase (D0QU15_LACSA)	2063.62	940.299	3186.95	3.38929	1.76098	8.7494e-17	6.1602e-15
Solyc06g050140	Unknown Protein	182.407	18.4857	346.328	18.7349	4.22766	9.29749e-17	6.52825e-15
Solyc01g007530	Cytochrome b6 (B3TN79_BRADI)	241.791	387.34	96.243	0.248472	-2.00885	1.08697e-16	7.61146e-15
Solyc07g005370	Norcoclaurine synthase (B6E2Z2_PAPSO)	147.302	26.0307	268.573	10.3176	3.36703	1.15046e-16	8.03422e-15
Solyc10g049630	Serine/threonine protein phosphatase 2C (D7LV04_ARALY)	402.289	188.324	616.254	3.27231	1.71031	1.30962e-16	9.12096e-15
Solyc08g036620	Protein TIFY 5A (TIF5A_ARATH)	196.821	1.64297	392	238.592	7.8984	1.4923e-16	1.03653e-14
Solyc01g107400	Indole-3-acetic acid-amido synthetase GH3.8 (B6U4E2_MAIZE)	89.101	17.5177	160.684	9.17271	3.19735	1.73073e-16	1.1989e-14
Solyc05g052410	Ethylene-responsive transcription factor 1 (ERF1_ORYSJ)	176.331	14.0423	338.62	24.1143	4.59182	1.78502e-16	1.23319e-14
Solyc02g021290	Photosystem Q(B) protein (Q09WH2_CONCI)	176.92	286.099	67.7412	0.236776	-2.07841	1.96419e-16	1.35335e-14
Solyc02g077470	Optic atrophy 3 protein homolog (OPA3_DANRE)	804.19	349.051	1259.33	3.60786	1.85114	2.03544e-16	1.3987e-14
Solyc04g078460	N(4)-(Beta-N-acetylglucosaminyl)-L-asparaginase (ASPG_ELIMR)	2291.71	667.713	3915.71	5.86437	2.55198	2.07466e-16	1.42186e-14
Solyc06g024380	Unknown Protein	1874.44	2853.09	895.786	0.313971	-1.6713	2.20461e-16	1.50691e-14
Solyc04g016270	Unknown Protein	238.954	81.3032	396.605	4.8781	2.28632	2.42548e-16	1.6535e-14
Solyc03g123830	Phosphoglycerate dehydrogenase (D2D316_GOSHI)	509.018	179.183	838.853	4.68155	2.22699	2.70992e-16	1.84253e-14
Solyc03g116030	E3 ubiquitin-protein ligase MARCH3 (MARH3_MOUSE)	425.839	191.565	660.112	3.44589	1.78488	2.76087e-16	1.87223e-14
Solyc11g010500	Mitochondrial carrier family (C1MMX1_MICPS)	579.2	181.69	976.71	5.37569	2.42645	2.84675e-16	1.92541e-14
Solyc10g085830	O-methyltransferase 1 (D7MTQ7_ARALY)	56.3817	1.33869	111.425	83.2342	6.37911	3.01291e-16	2.03245e-14
Solyc01g079660	Long cell-linked locus protein (Q946U8_MAIZE)	258.72	7.78666	509.654	65.4521	6.03237	3.04494e-16	2.0487e-14
Solyc05g056120	GATA transcription factor 1 (Q0WTQ5_ARATH)	307.343	77.4137	537.272	6.94027	2.79499	3.39395e-16	2.27757e-14
Solyc01g067120	Cullin 1-like protein C (A0ELU7_PETIN)	269.658	91.3436	447.973	4.90426	2.29403	3.8929e-16	2.60561e-14
Solyc10g006700	Calcium-binding EF hand family protein (Fragment) (D7MEH5_ARALY)	534.676	168.841	900.51	5.33346	2.41507	4.45632e-16	2.975e-14
Solyc12g057040	cryptochrome 1b (manually curated)	278.356	435.062	121.651	0.279617	-1.83848	4.68461e-16	3.11932e-14
Solyc12g100030	LRR receptor-like serine/threonine-protein kinase, RLP	66.8496	122.477	11.2221	0.091626	-3.4481	5.12154e-16	3.40147e-14
Solyc12g056250	Glutathione S-transferase (Q9M558_EUPES)	2838.38	1255.5	4421.25	3.5215	1.81619	5.67508e-16	3.75942e-14
Solyc01g095460	G-box binding factor 3 (D7LDY1_ARALY)	313.24	141.151	485.329	3.43838	1.78173	5.69784e-16	3.76481e-14
Solyc09g008020	Cysteine-type peptidase (B6T6Y3_MAIZE)	362.258	182.138	542.377	2.97784	1.57426	6.23695e-16	4.11049e-14
Solyc04g071130	F-box family protein (B9H7Q7_POPTR)	789.206	1133.13	445.28	0.392964	-1.34753	6.42916e-16	4.22635e-14
Solyc01g010430	cDNA clone J023121M11 full insert sequence (B7F743_ORYSJ)	694.072	360.031	1028.11	2.85563	1.51381	1.00687e-15	6.60205e-14
Solyc09g064940	Phenazine biosynthesis protein PhzF family (B4VKV9_9CYAN)	1201.57	635.457	1767.68	2.78175	1.47599	1.06189e-15	6.94514e-14
Solyc12g057150	Unknown Protein	440.889	86.3747	795.403	9.20874	3.203	1.12207e-15	7.32015e-14
Solyc03g119250	Calmodulin-binding protein (Q9FKL6_ARATH)	382.736	155.34	610.131	3.92772	1.97369	1.20289e-15	7.82758e-14
Solyc03g121360	Charged multivesicular body protein 1b (B6T9W6_MAIZE)	935.278	480.993	1389.56	2.88895	1.53055	1.28422e-15	8.33581e-14
Solyc03g006610	Arf-GAP with GTPase, ANK repeat and PH domain-containing protein 1 (AGAP1_XENLA)	170.856	52.4887	289.223	5.5102	2.46211	1.30138e-15	8.42595e-14
Solyc02g085870	beta-ketoacyl-coenzyme A synthase (manually curated)	496.815	727.746	265.884	0.365353	-1.45264	1.46623e-15	9.46946e-14
Solyc10g048060	Uncharacterized mitochondrial protein AtMg00030 (M030_ARATH)	1331.18	1862.79	799.569	0.429233	-1.22017	1.48606e-15	9.57358e-14
Solyc02g067690	Glucosyltransferase-like protein (Q9LEQ4_ARATH)	170.687	307.768	33.6065	0.109194	-3.19503	1.65967e-15	1.06653e-13
Solyc07g064820	Protein serine/threonine kinase (D3BP85_POLPA)	248.156	102.05	394.261	3.8634	1.94987	1.71956e-15	1.10005e-13
Solyc12g032980	Photosystem I P700 chlorophyll a apoprotein A2 (B2LMJ2_GUIAB)	147.033	249.363	44.7021	0.179265	-2.47983	1.72036e-15	1.10005e-13
Solyc05g008220	Unknown Protein	337.025	72.6583	601.391	8.27698	3.04911	1.82009e-15	1.16094e-13
Solyc06g076300	Pyrimidine 5&apos-nucleotidase (B0T131_CAUSK)	198.583	23.4666	373.699	15.9247	3.9932	1.86045e-15	1.18375e-13
Solyc03g120550	Peptide transporter 1 (Q7XAC3_VICFA)	433.451	218.548	648.354	2.96664	1.56883	1.9652e-15	1.24732e-13
Solyc06g008030	BHLH transcription factor (B6TXR4_MAIZE)	504.87	789.628	220.112	0.278754	-1.84293	2.12741e-15	1.34696e-13
Solyc02g091660	DNA-binding bromodomain-containing protein (D7KG11_ARALY)	575.938	315.703	836.172	2.6486	1.40523	2.14457e-15	1.3545e-13
Solyc10g008730	Unknown Protein	174.707	56.4392	292.974	5.19097	2.376	2.15733e-15	1.35922e-13
Solyc04g063350	3-methyl-2-oxobutanoate dehydrogenase (2-methylpropanoyl-transferring) (A1U0F1_MARAV)	1143.32	484.065	1802.57	3.72382	1.89678	2.27955e-15	1.43273e-13
Solyc08g079700	Zinc finger A20 and AN1 domain-containing stress-associated protein 7 (SAP7_ARATH)	1294.58	770.236	1818.93	2.36152	1.23972	2.40224e-15	1.50616e-13
Solyc09g091010	Unknown Protein	304.233	466.467	142	0.304416	-1.71588	2.44484e-15	1.52915e-13
Solyc07g063610	Dynein light chain 2 cytoplasmic (C3KIM6_ANOFI)	170.016	46.7014	293.33	6.28098	2.65099	2.52281e-15	1.5741e-13
Solyc01g096050	bHLH transcription factor_SGN-U238928 (manually curated)	317.288	135.809	498.767	3.67255	1.87678	2.56912e-15	1.59912e-13
Solyc04g082140	pectinesterase (manually curated)	1473.77	635.791	2311.74	3.63601	1.86235	2.60676e-15	1.61864e-13
Solyc12g055930	UDP-glucose 4-epimerase (Q6XZA0_SOLTU)	321.19	122.291	520.089	4.2529	2.08845	2.89851e-15	1.79548e-13
Solyc02g067790	Nitrate transporter (Q5K409_9ROSI)	63.463	14.5963	112.33	7.69574	2.94406	3.01621e-15	1.8639e-13
Solyc01g090150	Unknown Protein	20.9471	41.8942	0	0	#NAME?	3.23441e-15	1.99396e-13
Solyc03g098740	Kunitz trypsin inhibitor (B8Y888_TOBAC)	95.8781	25.4802	166.276	6.52569	2.70613	3.2572e-15	2.00322e-13
Solyc05g007480	Phytochrome kinase substrate 1 (D7LQB9_ARALY)	332.259	503.468	161.051	0.319883	-1.64438	3.72082e-15	2.2829e-13
Solyc03g093080	Xyloglucan endotransglucosylase/hydrolase 9 (C0IRG8_9ERIC)	308.989	46.6482	571.33	12.2476	3.61443	3.80589e-15	2.32955e-13
Solyc01g086670	Unknown Protein	262.585	71.8354	453.334	6.31073	2.65781	4.30014e-15	2.62584e-13
Solyc09g018280	Calcium/calmodulin-dependent protein kinase type 1 (KCC1A_MOUSE)	47.6641	5.53288	89.7953	16.2294	4.02054	4.60082e-15	2.8028e-13
Solyc01g097880	Deaminase (D6B5U0_9ACTO)	2590.75	1475.38	3706.12	2.51197	1.32882	4.85077e-15	2.9481e-13
Solyc09g075890	Pyrimidine 5&apos-nucleotidase (B4WF69_9CAUL)	660.666	311.328	1010	3.24418	1.69785	5.33349e-15	3.23385e-13
Solyc05g006220	IAA-amino acid hydrolase (D5FTH2_POPTO)	150.872	12.2815	289.462	23.5689	4.55882	5.69187e-15	3.4414e-13
Solyc03g123860	Receptor-like protein kinase INRPK1c (manually curated)	176.58	49.6226	303.537	6.11692	2.61281	5.7025e-15	3.4414e-13
Solyc11g065620	Sulfite reductase (O82802_TOBAC)	1043.39	594.37	1492.4	2.51089	1.3282	6.10647e-15	3.67658e-13
Solyc07g043000	Unknown Protein	1122.91	1714.08	531.746	0.310222	-1.68863	6.2295e-15	3.74191e-13
Solyc03g115040	Xylanase inhibitor (Fragment) (Q53IQ4_WHEAT)	380.856	576.55	185.163	0.321156	-1.63865	6.43529e-15	3.85653e-13
Solyc01g097390	Aldo/keto reductase family protein (D7KWQ9_ARALY)	294.85	41.2153	548.486	13.3078	3.7342	7.16178e-15	4.28194e-13
Solyc01g099800	Unknown Protein	111.991	43.053	180.93	4.20249	2.07124	8.95784e-15	5.34339e-13
Solyc02g092530	Formamidase (B9VXW6_LUPAL)	919.642	1314.03	525.256	0.39973	-1.3229	9.07549e-15	5.40107e-13
Solyc06g069420	Universal stress protein family protein (D7KWY1_ARALY)	149.83	25.2915	274.369	10.8483	3.43939	1.08348e-14	6.4332e-13
Solyc03g118810	Calmodulin (D8TKN5_VOLCA)	1025.32	591.125	1459.51	2.46904	1.30395	1.13725e-14	6.73699e-13
Solyc10g086470	Chromosome 05 contig 1 DNA sequence (Q018G6_OSTTA)	124.963	23.7777	226.149	9.51097	3.24959	1.48909e-14	8.80098e-13
Solyc06g060760	tonoplast intrinsic protein 2.3 (manually curated)	918.713	210.021	1627.41	7.74878	2.95397	1.50621e-14	8.88179e-13
Solyc07g056440	Glutathione S-transferase-like protein (Q8GVD1_SOLLC)	205.537	52.0033	359.072	6.90478	2.7876	1.64121e-14	9.63377e-13
Solyc01g090680	Genomic DNA chromosome 5 TAC clone K11J9 (Q9FKH0_ARATH)	462.581	719.828	205.334	0.285255	-1.80968	1.63945e-14	9.63377e-13
Solyc09g011510	Glutathione S-transferase-like protein (A8DUB0_SOLLC)	91.4534	16.6055	166.301	10.0148	3.32407	1.7291e-14	1.01266e-12
Solyc09g098310	Unknown Protein	1530.95	905.692	2156.2	2.38072	1.2514	1.89081e-14	1.10486e-12
Solyc06g060710	Glycogenin 2 (Q1ZYL7_HUMAN)	744.45	344.534	1144.37	3.32149	1.73183	2.00506e-14	1.16897e-12
Solyc12g099930	Serine-glyoxylate aminotransferase (Q3S2I1_SPIPO)	1608.77	840.875	2376.66	2.82641	1.49897	2.00983e-14	1.1691e-12
Solyc09g008200	Heavy metal-associated domain containing protein expressed (Q10RN8_ORYSJ)	493.997	261.545	726.45	2.77754	1.47381	2.20977e-14	1.28251e-12
Solyc01g111830	24-sterol C-methyltransferase (B0FDL7_GOSHI)	1014.55	1443.62	585.475	0.405561	-1.30201	2.21702e-14	1.28383e-12
Solyc07g056430	Glutathione S-transferase-like protein (Q8GVD1_SOLLC)	91.7247	17.6385	165.811	9.40051	3.23274	2.45085e-14	1.41289e-12
Solyc01g007020	U-box domain-containing protein (D7LU64_ARALY)	200.114	67.6937	332.534	4.91234	2.29641	2.44673e-14	1.41289e-12
Solyc02g068820	Receptor like kinase, RLK	342.212	555.733	128.69	0.231569	-2.11049	2.46333e-14	1.41691e-12
Solyc12g006460	Cytochrome P450	175.838	45.7317	305.945	6.69	2.74201	2.56128e-14	1.46997e-12
Solyc10g051390	RNA-binding glycine-rich protein-1b (Q40427_NICSY)	2106.71	2870.18	1343.24	0.467999	-1.09542	2.67042e-14	1.5292e-12
Solyc04g016000	SolycHsfB3a (manually curated)	491.455	199.483	783.426	3.92728	1.97353	2.7726e-14	1.58419e-12
Solyc01g079880	Asparagine synthetase (Q9ZST6_ARATH)	3252.46	4595.29	1909.62	0.41556	-1.26687	3.32439e-14	1.89527e-12
Solyc02g085950	cell wall protein X77373 (manually curated)	136323	180468	92178.4	0.510774	-0.969243	3.36663e-14	1.91512e-12
Solyc05g041360	Maturase K (Q70D35_9SOLA)	70.5687	125.511	15.6267	0.124505	-3.00573	3.69369e-14	2.09653e-12
Solyc03g119540	CONSTANS-like zinc finger protein (D0EP06_SOYBN)	232.087	387.941	76.2322	0.196505	-2.34736	3.78892e-14	2.14586e-12
Solyc02g081430	Microsomal glutathione S-transferase 3 (B4FLH3_MAIZE)	1147.43	556.217	1738.65	3.12585	1.64425	3.98403e-14	2.25141e-12
Solyc01g017490	Conserved protein (C7TG00_LACRL)	2087.21	3275.22	899.195	0.274545	-1.86488	4.22211e-14	2.38073e-12
Solyc09g091840	Glutathione-disulfide reductase (Q1D9Y5_MYXXD)	2178.6	1290.3	3066.9	2.37689	1.24907	4.68387e-14	2.63534e-12
Solyc03g083090	Glycogen synthase (D5MWN9_BACSU)	504.984	732.458	277.51	0.378875	-1.40021	4.95399e-14	2.78125e-12
Solyc01g102960	class IV heat shock protein (B6T3F5_MAIZE)	280.21	0.912856	559.508	612.92	9.25956	5.1163e-14	2.86613e-12
Solyc07g053740	Ethylene-responsive transcription factor 4 (B6THY5_MAIZE)	1215.66	643.073	1788.25	2.78079	1.4755	5.953e-14	3.32761e-12
Solyc10g079100	Unknown Protein	94.3328	14.1667	174.499	12.3175	3.62264	6.20292e-14	3.45981e-12
Solyc01g007720	ORF42f (Q32989_PINTH)	267.47	400.168	134.773	0.336792	-1.57007	6.37232e-14	3.54662e-12
Solyc01g086660	Unknown Protein	120.367	41.5415	199.192	4.795	2.26153	6.69899e-14	3.71821e-12
Solyc03g111170	4-coumarate-coa ligase (B9I3N1_POPTR)	908.68	442.085	1375.28	3.11088	1.63732	6.72391e-14	3.71821e-12
Solyc11g027770	Cytochrome P450 monooxygenase (Fragment) (Q6T4Q1_PYRCO)	84350	132100	36600.4	0.277067	-1.85169	6.71004e-14	3.71821e-12
Solyc07g045350	Acetyl-CoA C-acetyltransferase protein (D3YN47_9ERIC)	793.677	399.736	1187.62	2.971	1.57095	6.73863e-14	3.71837e-12
Solyc01g086650	Siroheme synthase (A3LD64_PSEAE)	856.496	418.652	1294.34	3.09168	1.62839	7.79031e-14	4.2895e-12
Solyc02g070980	Chlorophyll a/b binding protein (Q41422_SOLTU)	1547.49	794.369	2300.6	2.89614	1.53413	8.6085e-14	4.7299e-12
Solyc02g078400	Allantoinase (Q6S4R9_ROBPS)	786.9	442.605	1131.2	2.55577	1.35376	8.91873e-14	4.88993e-12
Solyc03g112340	Ring H2 finger protein (D9ZHD8_HYPPE)	297.092	135.31	458.873	3.39128	1.76183	9.18897e-14	5.0274e-12
Solyc01g090310	Ethylene responsive transcription factor 1a (C0J9I9_9ROSA)	40.2096	0	80.4193	Inf	Inf	9.3509e-14	5.10516e-12
Solyc04g016170	Photosystem I P700 chlorophyll a apoprotein A2 (D3WE65_9MAGN)	117.669	196.959	38.3784	0.194855	-2.35953	9.78092e-14	5.32864e-12
Solyc01g101060	S-adenosyl-L-methionine synthetase (manually curated)	7061.17	9427.01	4695.33	0.498072	-1.00557	1.06819e-13	5.79501e-12
Solyc01g110060	Purple acid phosphatase (Q84KZ2_TOBAC)	414.367	645.229	183.504	0.284402	-1.814	1.06666e-13	5.79501e-12
Solyc01g073720	Unknown Protein	199.83	44.569	355.091	7.96722	2.99408	1.07223e-13	5.80466e-12
Solyc12g042770	Chloroplast post-illumination chlorophyll fluorescence increase protein (A1Y9I8_TOBAC)	926.798	1297.07	556.527	0.429065	-1.22073	1.28907e-13	6.96395e-12
Solyc06g074420	Cytochrome P450	1811.33	2477.17	1145.49	0.462419	-1.11273	1.31078e-13	7.06641e-12
Solyc11g071640	Beta-D-glucosidase (O82074_TROMA)	1346.78	1877.21	816.36	0.43488	-1.20131	1.33524e-13	7.18328e-12
Solyc12g087790	Unknown Protein	125.888	27.6759	224.1	8.0973	3.01744	1.46892e-13	7.85463e-12
Solyc09g009130	Unknown Protein; contains Interpro domain(s) IPR009438 Phytosulfokine	418.755	199.604	637.905	3.19585	1.6762	1.46734e-13	7.85463e-12
Solyc12g089240	Zinc finger protein CONSTANS-LIKE 3 (COL3_ARATH)	180.18	288.636	71.7251	0.248497	-2.0087	1.46918e-13	7.85463e-12
Solyc02g080090	Serine/threonine kinase receptor-like protein (Q84SG9_ORYSJ)	155.266	263.75	46.782	0.177373	-2.49514	1.47421e-13	7.86521e-12
Solyc07g056320	ER glycerol-phosphate acyltransferase (B9T753_RICCO)	230.609	82.7086	378.51	4.57643	2.19422	1.51728e-13	8.07828e-12
Solyc05g009340	Unknown Protein	381.318	562.493	200.142	0.355813	-1.49081	1.55741e-13	8.2748e-12
Solyc11g073060	Zinc finger family protein (D7LJS8_ARALY)	142.934	3.28595	282.581	85.9969	6.42621	1.58814e-13	8.42073e-12
Solyc06g007520	Ribosomal protein L10 (A8IZK3_CHLRE)	2816.29	1742.44	3890.14	2.23258	1.15871	1.63588e-13	8.65605e-12
Solyc11g071460	Dehydrogenase/reductase SDR family member 13 (DHR13_BOVIN)	248.475	390.042	106.909	0.274095	-1.86725	1.84224e-13	9.72802e-12
Solyc08g082610	Genomic DNA chromosome 5 P1 clone MJC20 (Q9FHX9_ARATH)	2013.19	1252.04	2774.34	2.21585	1.14786	1.98222e-13	1.04458e-11
Solyc06g082440	CBL-interacting protein kinase 16 (A0MNK3_POPTR)	259.945	102	417.889	4.09694	2.03455	2.21964e-13	1.16731e-11
Solyc01g109720	Hydrolase-like (Q5VNP5_ORYSJ)	268.993	82.2813	455.705	5.53838	2.46946	2.46777e-13	1.29515e-11
Solyc02g090840	Os11g0282300 protein (Fragment) (Q0ITA9_ORYSJ)	1950.51	2619.94	1281.08	0.488973	-1.03217	2.47731e-13	1.29752e-11
Solyc11g013810	Nitrate reductase (Q8LT13_SOLTU)	3105.89	1599.42	4612.36	2.88377	1.52796	2.49161e-13	1.30236e-11
Solyc09g098160	pirin (manually curated)	370.248	82.5953	657.901	7.96535	2.99374	2.73105e-13	1.42462e-11
Solyc12g096770	Hydroxycinnamoyl CoA quinate transferase (D6BK25_CYNSC)	148.803	38.1982	259.407	6.7911	2.76364	2.78489e-13	1.44978e-11
Solyc01g094550	Acyl-CoA thioesterase family protein (D7KP80_ARALY)	440.048	236.307	643.789	2.72438	1.44593	2.83628e-13	1.47355e-11
Solyc07g043460	Cytochrome P450 (A9ZT56_COPJA)	127.642	29.8611	225.422	7.54903	2.91629	2.88254e-13	1.49457e-11
Solyc06g073050	NAC domain protein IPR003441 (B9IDH0_POPTR)	408.425	208.353	608.496	2.9205	1.54621	3.05948e-13	1.57996e-11
Solyc05g006650	Transcription factor (D6MKM4_9ASPA)	923.619	1278.36	568.877	0.445005	-1.16811	3.05456e-13	1.57996e-11
Solyc01g107390	Auxin-responsive GH3 product (Q05680_SOYBN)	157.74	40.1403	275.339	6.85943	2.77809	3.4009e-13	1.75276e-11
Solyc08g005150	Ubiquitin ligase (B3G3Y7_ADIVA)	500.694	711.897	289.491	0.406647	-1.29815	3.4291e-13	1.76376e-11
Solyc02g072000	SolycHsfA4c (manually curated)	175.231	57.17	293.293	5.13018	2.35901	3.60736e-13	1.85175e-11
Solyc02g064980	Protein serine/threonine kinase (D3BP85_POLPA)	93.5887	14.4144	172.763	11.9854	3.58321	3.6369e-13	1.86321e-11
Solyc04g076790	Serine hydroxymethyltransferase (B9SMX7_RICCO)	669.723	945.196	394.251	0.41711	-1.2615	3.89376e-13	1.99084e-11
Solyc03g111300	Cytochrome P450	92.8698	1.64297	184.097	112.051	6.80801	4.22535e-13	2.1561e-11
Solyc07g056510	Glutathione S-transferase (D3Y4H6_9ROSI)	145.44	2.3119	288.568	124.818	6.96369	4.48571e-13	2.28443e-11
Solyc03g118420	NF-X1 finger transcription factor (C5GCI1_AJEDR)	1063.85	625.758	1501.94	2.4002	1.26315	4.61749e-13	2.34691e-11
Solyc06g062920	auxin-regulated dual specificity cytosolic kinase (manually curated)	168.181	63.7351	272.626	4.27749	2.09677	4.73743e-13	2.40313e-11
Solyc02g087070	alpha-DOX1 (manually curated)	282.354	90.0038	474.705	5.27428	2.39897	5.28304e-13	2.67463e-11
Solyc06g007320	Ubiquitin-activating enzyme E1 (B9SKU8_RICCO)	785.933	468.49	1103.38	2.35518	1.23584	5.36437e-13	2.71048e-11
Solyc04g082460	Catalase 3 (manually curated)	170.579	63.4973	277.661	4.37281	2.12856	5.67254e-13	2.86058e-11
Solyc12g014010	Glucosyltransferase (Q8RU72_TOBAC)	605.254	114.534	1095.97	9.56899	3.25837	6.20172e-13	3.12133e-11
Solyc02g093520	Copine-like protein (Q153E2_ORYSJ)	688.88	404.381	973.38	2.40709	1.26729	6.25694e-13	3.14299e-11
Solyc10g083880	tonoplast intrinsic protein 1.3 (manually curated)	167.363	48.9627	285.763	5.83635	2.54507	6.2984e-13	3.15765e-11
Solyc08g078790	Unknown Protein	107.559	17.8809	197.236	11.0306	3.46343	8.12088e-13	4.06344e-11
Solyc06g005750	Sterol 4-alpha-methyl-oxidase 2 (D7KH21_ARALY)	381.995	137.18	626.81	4.56927	2.19196	8.35589e-13	4.17292e-11
Solyc10g049600	Progesterone 5-beta-reductase (D6NIX2_ATRBE)	206.889	315.005	98.7733	0.313561	-1.67318	8.88695e-13	4.42955e-11
Solyc02g069310	NIM1-like protein 1 (manually curated)	702.003	382.862	1021.15	2.66714	1.41529	1.00816e-12	5.0153e-11
Solyc10g086700	Zinc finger family protein (Fragment) (D7M766_ARALY)	787.124	1101.68	472.569	0.428953	-1.22111	1.03971e-12	5.1623e-11
Solyc10g084940	Solute carrier family 15 member 4 (S15A4_XENLA)	348.65	500.768	196.532	0.392461	-1.34938	1.05087e-12	5.20768e-11
Solyc04g040180	S-adenosylmethionine-dependent methyltransferase (Fragment) (B3VXJ7_POPTN)	3552.57	1627.78	5477.36	3.36494	1.75058	1.07234e-12	5.30386e-11
Solyc12g088200	Inositol-tetrakisphosphate 1-kinase 3 (B4FHJ7_MAIZE)	204.678	89.9938	319.362	3.54871	1.8273	1.10025e-12	5.4315e-11
Solyc08g077680	Kinase interacting protein 1-like (Q9AS78_ORYSJ)	743.955	439.823	1048.09	2.38297	1.25276	1.19476e-12	5.88677e-11
Solyc03g063600	Guanylate kinase (Q9FVC6_TOBAC)	1870.01	1186.29	2553.74	2.15271	1.10615	1.22717e-12	6.03493e-11
Solyc03g113520	Beta-1 3-galactosyltransferase-like protein (D8RWA4_SELML)	121.763	33.5705	209.956	6.25417	2.64482	1.24928e-12	6.13195e-11
Solyc09g011740	Phosphatidylcholine:ceramide cholinephosphotransferase 1 (SMS1_RAT)	652.821	363.121	942.521	2.59561	1.37607	1.26387e-12	6.19174e-11
Solyc02g032950	WRKY transcription factor 16 (manually curated)	736.61	403.181	1070.04	2.65399	1.40816	1.30899e-12	6.40062e-11
Solyc04g078450	Unknown Protein	149.28	44.0309	254.528	5.78068	2.53124	1.38464e-12	6.75771e-11
Solyc01g007320	ATP synthase subunit beta chloroplastic (Q8MBF8_9SOLA)	704.825	971.268	438.383	0.451351	-1.14768	1.41098e-12	6.87327e-11
Solyc10g081920	Coatomer subunit beta-1 (D7MB61_ARALY)	50.9387	8.45336	93.424	11.0517	3.4662	1.48922e-12	7.24072e-11
Solyc11g069960	Receptor like kinase, RLK	185.498	45.1805	325.815	7.21141	2.85028	1.63223e-12	7.92106e-11
Solyc12g015880	Heat shock protein 90-1 (manually curated)	1828.7	859.031	2798.36	3.25758	1.7038	1.68365e-12	8.15524e-11
Solyc09g011520	Glutathione S-transferase-like protein (A8DUB0_SOLLC)	354.836	83.8909	625.781	7.45946	2.89907	1.70419e-12	8.23929e-11
Solyc03g097630	Palmitoyltransferase-like protein (C6YXK4_ORYSJ)	392.226	192.736	591.715	3.07008	1.61828	1.72429e-12	8.32082e-11
Solyc05g015850	WRKY transcription factor 75 (manually curated)	382.728	117.428	648.028	5.51853	2.46428	1.79166e-12	8.62977e-11
Solyc02g064940	LRR receptor-like serine/threonine-protein kinase, RLP	477.59	813.034	142.146	0.174834	-2.51594	1.87488e-12	9.01376e-11
Solyc07g032730	Pollen-specific kinase partner protein-like protein (Fragment) (Q5DK68_SOLLC)	127.59	220.688	34.4922	0.156294	-2.67767	1.93421e-12	9.2817e-11
Solyc03g097870	MtN3-like protein (Q9LUE3_ARATH)	1411.21	2180.11	642.309	0.294622	-1.76306	1.97728e-12	9.47072e-11
Solyc04g074230	SIG74 14-3-3 family protein (manually curated)	3423.49	4596.41	2250.58	0.489639	-1.03021	2.03642e-12	9.73589e-11
Solyc01g094410	Phosphoribosylanthranilate transferase (Fragment) (Q43085_PEA)	379.529	198.985	560.072	2.81465	1.49296	2.12765e-12	1.01532e-10
Solyc10g076360	Prenylated rab acceptor PRA1 (A2Q469_MEDTR)	200.185	72.5567	327.813	4.51803	2.17569	2.2579e-12	1.07549e-10
Solyc08g078950	NIT1 (manually curated)	1243.22	1795.09	691.357	0.385137	-1.37655	2.33781e-12	1.1115e-10
Solyc11g006030	U-box domain-containing protein (D7MID4_ARALY)	138.656	52.7191	224.593	4.26018	2.09091	2.35466e-12	1.11745e-10
Solyc06g005260	Cytoplasmic glutaredoxin thioltransferase glutathione-dependent disulfide oxidoreductase (C4R934_PICPG)	2384.78	1315.98	3453.59	2.62435	1.39196	2.36253e-12	1.11912e-10
Solyc10g086660	Rop guanine nucleotide exchange factor 1 (ROGF1_ARATH)	76.1223	13.198	139.047	10.5354	3.39718	2.39231e-12	1.13115e-10
Solyc03g115770	Timing of CAB expression-like	272.895	135.973	409.817	3.01396	1.59166	2.44515e-12	1.15401e-10
Solyc02g067680	RING finger protein (C6EUD3_SOYBN)	118.72	193.995	43.4436	0.223942	-2.15881	2.55957e-12	1.20581e-10
Solyc02g036480	Harpin-induced protein-like (Fragment) (D2CFH8_COFAR)	255.573	99.2553	411.89	4.1498	2.05304	2.72936e-12	1.28344e-10
Solyc10g017890	Photosystem I P700 chlorophyll a apoprotein (B9RL07_RICCO)	194.121	298.885	89.3565	0.298966	-1.74195	3.00751e-12	1.41167e-10
Solyc11g056340	Photosystem Q(B) protein (Q7YL63_ACTDE)	617.849	953.828	281.869	0.295514	-1.7587	3.07918e-12	1.44268e-10
Solyc07g065080	Fimbrin-like potential actin filament bundling protein (Q5AC06_CANAL)	285.049	123.374	446.723	3.62088	1.85634	3.08996e-12	1.4451e-10
Solyc04g074270	Phosphatase 1 regulatory subunit 7 (C1C4C3_RANCA)	522.461	301.974	742.947	2.4603	1.29883	3.11631e-12	1.45479e-10
Solyc01g086680	glutathione S-transferase T1 (manually curated)	191.74	15.5114	367.968	23.7224	4.56818	3.46291e-12	1.61367e-10
Solyc04g007070	Cc-nbs-lrr, resistance protein	1113.02	1519.28	706.755	0.465191	-1.10411	3.50994e-12	1.63263e-10
Solyc02g091670	Octicosapeptide/Phox/Bem1p domain-containing protein (D7L8F8_ARALY)	538.219	765.89	310.547	0.405472	-1.30232	3.52208e-12	1.63532e-10
Solyc06g060090	UBA/TS-N domain-containing protein (C1H097_PARBA)	571.546	311.155	831.937	2.67371	1.41884	3.802e-12	1.76212e-10
Solyc10g080930	Transcription elongation factor A protein 2 (TCEA2_HUMAN)	1340.16	1972.03	708.3	0.359173	-1.47725	3.84484e-12	1.77877e-10
Solyc08g083110	Cystathionine gamma-lyase (D2LF58_RHOVA)	344.495	134.554	554.436	4.12053	2.04283	3.96594e-12	1.82829e-10
Solyc07g007130	NHL repeat-containing protein (D7M6N9_ARALY)	680.869	347.222	1014.52	2.92181	1.54686	3.96605e-12	1.82829e-10
Solyc04g080540	ST225 (B4YYB7_THEHA)	1069.7	1597.08	542.327	0.339575	-1.5582	4.09414e-12	1.88396e-10
Solyc01g079600	Lipase (C1FIH0_9CHLO)	953.524	582.886	1324.16	2.27173	1.18379	4.69215e-12	2.15529e-10
Solyc03g119370	R2R3MYB transcription factor 62 (manually curated)	42.5329	9.24466	75.8211	8.2016	3.03591	5.14435e-12	2.35881e-10
Solyc02g093180	N-hydroxycinnamoyl/benzoyltransferase 3 (Q00M87_SOYBN)	27.9671	0.304285	55.6299	182.822	7.51429	5.23108e-12	2.39431e-10
Solyc01g089980	Engulfment and cell motility protein (Q16Y60_AEDAE)	686.198	961.022	411.374	0.428059	-1.22412	5.77774e-12	2.63983e-10
Solyc09g005560	Zinc finger and SCAN domain containing 29 (Predicted) (A9X1B1_PAPAN)	133.691	29.6685	237.714	8.01233	3.00222	5.84372e-12	2.66525e-10
Solyc01g111430	Pentatricopeptide repeat-containing protein (D7L173_ARALY)	169.085	19.8318	318.339	16.052	4.00468	5.97285e-12	2.71934e-10
Solyc03g124110	CRT binding factor 2 (B3TPN7_SOLHA)	75.1728	1.58178	148.764	94.0483	6.55533	5.986e-12	2.72051e-10
Solyc08g074780	Rho guanine nucleotide exchange factor 6 (ARHG6_CHICK)	114.425	37.2219	191.629	5.14829	2.36409	6.01661e-12	2.72961e-10
Solyc12g096560	Ectonucleoside triphosphate diphosphohydrolase 6 (Q6YHK4_CAVPO)	1563.11	2115.06	1011.17	0.478079	-1.06468	6.24507e-12	2.82828e-10
Solyc02g089640	Cellulose synthase-like C1-2 glycosyltransferase family 2 protein (D8T077_SELML)	358.039	130.218	585.861	4.49908	2.16963	6.26083e-12	2.83045e-10
Solyc01g109890	Chaperone protein dnaJ 10 (B6T7D7_MAIZE)	298.51	136.595	460.426	3.37075	1.75307	6.85271e-12	3.0926e-10
Solyc02g094030	Unknown Protein	438.814	235.041	642.586	2.73393	1.45098	6.93846e-12	3.12583e-10
Solyc01g008560	NAD kinase 1 (B6SWV6_MAIZE)	341.775	173.936	509.614	2.92989	1.55085	7.08334e-12	3.18553e-10
Solyc12g014140	SlTCP3 (manually curated)	230.069	392.751	67.3867	0.171576	-2.54308	7.13153e-12	3.20161e-10
Solyc03g123540	class II heat shock protein (B6U175_MAIZE)	110.552	3.52527	217.578	61.7196	5.94766	7.52156e-12	3.37084e-10
Solyc09g059460	At5g24290 (Fragment) (Q45H30_ARATH)	131.243	214.73	47.7554	0.222397	-2.16879	7.65932e-12	3.42661e-10
Solyc09g010860	expansin precursor 4 (manually curated)	115.036	216.244	13.829	0.0639507	-3.9669	7.80707e-12	3.48666e-10
Solyc08g062450	class II heat shock protein (B6T339_MAIZE)	235.746	5.23321	466.26	89.0964	6.4773	8.12193e-12	3.621e-10
Solyc07g006480	LRR receptor-like serine/threonine-protein kinase FEI 1 (FEI1_ARATH)	180.574	41.5875	319.561	7.68407	2.94187	8.37272e-12	3.72637e-10
Solyc01g007600	50S ribosomal protein L16 chloroplastic (D3WCG3_NEROL)	90.1583	146.752	33.5643	0.228714	-2.12838	8.58065e-12	3.81232e-10
Solyc05g005160	ATP-citrate lyase A-2 (D7KWP3_ARALY)	781.591	401.975	1161.21	2.88875	1.53045	9.2811e-12	4.11643e-10
Solyc08g041860	Unknown Protein	253.856	116.759	390.952	3.34837	1.74346	9.61273e-12	4.25619e-10
Solyc12g008970	Diacylglycerol acyltransferase (Q5GKZ7_SOYBN)	449.98	247.003	652.957	2.64352	1.40246	9.94093e-12	4.3874e-10
Solyc03g116730	Stearoyl-CoA 9-desaturase (D7E3I2_NOSA0)	1386.08	1902.77	869.402	0.456915	-1.13	9.94313e-12	4.3874e-10
Solyc02g069750	Choline/ethanolamine kinase (B6TU35_MAIZE)	161.904	54.4895	269.318	4.94256	2.30526	9.96765e-12	4.39071e-10
Solyc07g049530	1-aminocyclopropane-1-carboxylate oxidase 1 (manually curated)	1094.28	629.154	1559.41	2.47859	1.30952	1.03017e-11	4.5301e-10
Solyc10g005040	Harpin-induced protein-like (Fragment) (D2CFH8_COFAR)	150.432	69.0797	231.785	3.35533	1.74646	1.04966e-11	4.60797e-10
Solyc08g075550	alternative oxidase 1b (manually curated)	102.354	5.72023	198.987	34.7866	5.12046	1.05202e-11	4.61045e-10
Solyc07g053230	R2R3MYB transcription factor 83 (manually curated)	43.0897	1.46024	84.7191	58.0174	5.85841	1.05457e-11	4.61377e-10
Solyc01g099810	Arginine/serine-rich splicing factor (Q176A9_AEDAE)	126.228	58.5026	193.954	3.3153	1.72914	1.09772e-11	4.79442e-10
Solyc10g039290	Peptide transporter-like protein (Q9LSE8_ARATH)	425.599	660.039	191.159	0.289618	-1.78778	1.10115e-11	4.80127e-10
Solyc09g089930	ethylene responsive element binding protein (manually curated)	198.617	77.5297	319.704	4.12364	2.04392	1.10405e-11	4.80578e-10
Solyc11g045150	Uncharacterized mitochondrial protein AtMg00030 (M030_ARATH)	805.388	1161.6	449.175	0.386686	-1.37077	1.13591e-11	4.93615e-10
Solyc05g009630	Disease resistance protein (D1GEE5_BRARP)	468.977	657.928	280.026	0.425619	-1.23237	1.15617e-11	5.01572e-10
Solyc01g102330	Acetyl xylan esterase A (D0TLQ4_9BACE)	698.484	952.222	444.746	0.467061	-1.09832	1.27406e-11	5.51787e-10
Solyc09g061320	Solute carrier family 35 member F4 (C0HBH8_SALSA)	161.389	52.2478	270.531	5.17783	2.37235	1.27711e-11	5.52177e-10
Solyc09g074230	SlSFP7 (manually curated)	546.826	806.285	287.367	0.356408	-1.4884	1.34381e-11	5.80043e-10
Solyc03g116670	TPR domain protein (B6U810_MAIZE)	1595.28	2159.74	1030.82	0.47729	-1.06706	1.44407e-11	6.2124e-10
Solyc06g006080	Phosphomethylpyrimidine synthase (C7MPZ7_SACVD)	526.557	868.258	184.856	0.212904	-2.23172	1.44352e-11	6.2124e-10
Solyc08g081760	Os11g0223400 protein (Fragment) (Q0ITS2_ORYSJ)	1491.06	962.42	2019.69	2.09855	1.0694	1.48851e-11	6.39292e-10
Solyc12g005990	Dual specificity protein phosphatase 4 (B6U4B9_MAIZE)	248.732	97.6613	399.804	4.09378	2.03343	1.4998e-11	6.43066e-10
Solyc07g043310	ob5411-gamma-aminobutyrate transaminase subunit precursor isozyme 1 (manually curated)	3911.07	1758.81	6063.33	3.4474	1.78551	1.53815e-11	6.57599e-10
Solyc10g085750	Polyadenylate-binding protein 1 (Q6DF12_XENTR)	390.203	196.026	584.381	2.98114	1.57587	1.5388e-11	6.57599e-10
Solyc08g068730	N-acetyltransferase (B6SUK9_MAIZE)	1681.79	974.825	2388.76	2.45045	1.29305	1.5637e-11	6.67134e-10
Solyc02g070970	Chlorophyll a/b binding protein (Q41422_SOLTU)	1336.44	746.167	1926.72	2.58216	1.36858	1.57125e-11	6.6925e-10
Solyc04g008620	Integral membrane single C2 domain protein (B9HY18_POPTR)	291.416	124.013	458.82	3.69978	1.88744	1.62432e-11	6.90711e-10
Solyc08g081030	HAD-superfamily hydrolase subfamily IA (D9WQP9_STRHY)	505.417	214.969	795.865	3.70223	1.8884	1.76395e-11	7.4885e-10
Solyc02g090770	Ethylene responsive transcription factor 2b (C0J9I6_9ROSA)	33.955	0	67.9101	Inf	Inf	1.77875e-11	7.5389e-10
Solyc06g072110	Tex2 protein (Fragment) (Q5XI82_RAT)	361.985	189.298	534.673	2.82451	1.498	1.81082e-11	7.66226e-10
Solyc06g076670	Nuclear SR-like RNA binding protein (A8JAT7_CHLRE)	188.832	91.5839	286.081	3.1237	1.64326	1.91919e-11	8.10746e-10
Solyc01g106390	Glutamyl-tRNA reductase (A5BZY3_VITVI)	314.593	158.548	470.638	2.96843	1.5697	1.99521e-11	8.41484e-10
Solyc08g081230	Potassium channel tetramerization domain-containing protein (D7MIW8_ARALY)	404.956	206.67	603.242	2.91886	1.54541	1.99849e-11	8.41488e-10
Solyc02g088690	UDP-glucose 6-dehydrogenase (B6TBY8_MAIZE)	1163.43	668.738	1658.11	2.47946	1.31003	2.05446e-11	8.63644e-10
Solyc03g046380	Seed maturation protein PM41 (Q9SWB2_SOYBN)	94.616	26.0851	163.147	6.2544	2.64487	2.06998e-11	8.68752e-10
Solyc04g081490	beta-tubulin (manually curated)	2810.78	3868.22	1753.34	0.453267	-1.14157	2.14654e-11	8.99418e-10
Solyc10g055200	Disease resistance response (D7KM73_ARALY)	151.505	54.9139	248.096	4.51791	2.17566	2.16232e-11	9.04559e-10
Solyc06g072700	Metal ion binding protein (B6U064_MAIZE)	485.798	808.959	162.637	0.201045	-2.31441	2.2324e-11	9.32362e-10
Solyc05g050800	Phosphoglycerate mutase family protein (C3SAD0_BRADI)	2168.29	1356.96	2979.62	2.19581	1.13475	2.32556e-11	9.69699e-10
Solyc08g081240	Hydroxyproline-rich glycoprotein family protein (D7MRR7_ARALY)	565.947	331.003	800.892	2.41959	1.27476	2.33778e-11	9.73219e-10
Solyc07g065320	Multidrug resistance protein ABC transporter family (B9GJX7_POPTR)	257.257	124.016	390.498	3.14877	1.65479	2.35136e-11	9.77293e-10
Solyc03g114970	Nitrilase associated protein-like (Fragment) (Q1HEA6_MUSAC)	1222.6	1635.67	809.523	0.494918	-1.01474	2.38933e-11	9.91476e-10
Solyc01g007110	NC domain-containing protein (D7LZP9_ARALY)	893.531	571.876	1215.19	2.12491	1.0874	2.39738e-11	9.93217e-10
Solyc10g080620	Unknown Protein	103.675	185.65	21.6997	0.116885	-3.09684	2.51093e-11	1.03859e-09
Solyc08g065480	Ferrochelatase (B9RRU8_RICCO)	606.188	348.839	863.537	2.47546	1.30769	2.51918e-11	1.04033e-09
Solyc10g084160	RNA exonuclease (C0S8V0_PARBP)	125.489	30.0399	220.937	7.3548	2.87869	2.68981e-11	1.10902e-09
Solyc03g026220	BCL-2 binding anthanogene-1 (B4FV61_MAIZE)	1053.93	502.874	1604.98	3.19162	1.67429	2.86646e-11	1.17997e-09
Solyc01g111160	Unknown Protein	282.297	108.264	456.33	4.21498	2.07553	2.91273e-11	1.1971e-09
Solyc06g054150	Unknown Protein	56.1951	7.23928	105.151	14.525	3.86047	2.98948e-11	1.22279e-09
Solyc01g074000	Histone H3 (D8L9K7_WHEAT)	776.168	1062.57	489.764	0.460923	-1.1174	2.9888e-11	1.22279e-09
Solyc01g048590	Photosystem Q(B) protein (Q6W3U7_9BRYO)	531.204	818.671	243.738	0.297724	-1.74795	2.98782e-11	1.22279e-09
Solyc03g026280	C-repeat binding factor 1 (manually curated)	128.916	44.6287	213.204	4.77728	2.25619	3.21191e-11	1.31169e-09
Solyc09g092000	Unknown Protein	593.092	342.875	843.308	2.45952	1.29838	3.30351e-11	1.34697e-09
Solyc05g046310	Genomic DNA chromosome 5 P1 clone MVP2 (O65233_ARATH)	121.926	34.8442	209.007	5.99833	2.58456	3.3268e-11	1.35432e-09
Solyc08g077330	Expansin-like protein (A2ICD7_CUNLA)	2051.8	1186.66	2916.94	2.45812	1.29755	3.34147e-11	1.35814e-09
Solyc01g073860	CHP-rich zinc finger protein (C8CBB1_WHEAT)	318.552	555.604	81.5	0.146687	-2.76918	3.39898e-11	1.37934e-09
Solyc05g053600	ATP-binding cassette transporter (D8RL93_SELML)	200.421	79.3719	321.47	4.05018	2.01799	3.46822e-11	1.40523e-09
Solyc06g074030	CCR4-NOT transcription complex subunit 7 (B4FG48_MAIZE)	480.078	272.863	687.292	2.51882	1.33275	3.49691e-11	1.41463e-09
Solyc01g109660	meloidogyne-induced giant cell protein DB275 (manually curated)	10992	14280.2	7703.74	0.53947	-0.890385	3.50475e-11	1.41558e-09
Solyc04g015360	GATA transcription factor 9 (B6STZ1_MAIZE)	195.869	72.8466	318.891	4.37757	2.13013	3.72236e-11	1.50112e-09
Solyc12g011000	Citrate synthase (B9IFM7_POPTR)	545.136	311.083	779.189	2.50476	1.32467	3.7645e-11	1.51574e-09
Solyc06g074890	Trigger factor (B4W095_9CYAN)	178.62	277.734	79.5052	0.286264	-1.80458	3.85363e-11	1.54921e-09
Solyc01g107430	Zinc finger protein 7 (B6U599_MAIZE)	374.08	630.598	117.563	0.186431	-2.42329	3.8598e-11	1.54927e-09
Solyc03g096800	At5g24290-like protein (Fragment) (Q45H28_ARALY)	608.676	853.291	364.062	0.426656	-1.22885	3.89774e-11	1.56207e-09
Solyc07g032230	IST1 homolog (C1BSR8_9MAXI)	503.296	279.471	727.121	2.60178	1.3795	3.91252e-11	1.56555e-09
Solyc03g116060	Gibberellin-regulated protein (B4UW77_ARAHY)	66.654	12.5268	120.781	9.64179	3.2693	3.98225e-11	1.59099e-09
Solyc02g083310	Wound responsive protein (Fragment) (A6N0L4_ORYSI)	387.599	623.094	152.104	0.244111	-2.03439	3.99814e-11	1.59486e-09
Solyc06g069150	Genomic DNA chromosome 3 P1 clone MPE11 (Q9LUA5_ARATH)	196.451	81.3124	311.589	3.832	1.9381	4.01858e-11	1.60054e-09
Solyc02g078480	CBS domain containing protein (B6SWR6_MAIZE)	476.274	269.044	683.504	2.54049	1.34511	4.0907e-11	1.62675e-09
Solyc01g089970	Nucleoside diphosphate kinase (Q3Y5A4_SOLCH)	4269.49	5510.53	3028.44	0.549573	-0.863616	4.46023e-11	1.77096e-09
Solyc10g080670	Unknown Protein	1551.07	2088.47	1013.67	0.485366	-1.04285	4.57669e-11	1.81441e-09
Solyc04g078840	AREB (manually curated)	216.168	114.887	317.45	2.76316	1.46632	4.58497e-11	1.8149e-09
Solyc02g024070	Class III homeodomain-leucine zipper (Q1WD30_GINBI)	391.033	552.361	229.705	0.41586	-1.26583	4.60493e-11	1.82001e-09
Solyc05g053890	Glucosyltransferase-like protein (Q9LXV0_ARATH)	109.908	31.1377	188.677	6.05945	2.59919	4.72936e-11	1.86632e-09
Solyc04g077270	Serine/threonine kinase receptor (Q7DMS5_BRANA)	713.757	425.844	1001.67	2.3522	1.23401	5.02464e-11	1.97982e-09
Solyc01g007610	30S ribosomal protein S3 chloroplastic (D3WBD9_9BORA)	107.156	169.789	44.5218	0.262218	-1.93116	5.32712e-11	2.0958e-09
Solyc10g044520	Ferredoxin I (Q93XJ9_SOLTU)	9834.09	12771.2	6896.97	0.540041	-0.88886	5.64674e-11	2.21815e-09
Solyc01g099910	Epoxide hydrolase (B3VMR4_NICBE)	271.272	124.974	417.57	3.34125	1.74039	5.82021e-11	2.28281e-09
Solyc05g015470	Drought-induced protein 1 (Q6XPS8_9FABA)	352.881	195.497	510.265	2.61009	1.3841	6.52161e-11	2.55016e-09
Solyc07g008320	Calcium-transporting ATPase 1 (Q7XBH9_CERRI)	766.909	484.243	1049.57	2.16746	1.116	6.52125e-11	2.55016e-09
Solyc11g069700	Elongation factor 1-alpha (P93769_TOBAC)	1382.03	919.147	1844.92	2.00721	1.00519	6.7114e-11	2.62039e-09
Solyc03g019680	CBS domain containing protein (B6U1W0_MAIZE)	431.155	222.644	639.666	2.87305	1.52258	6.91437e-11	2.69556e-09
Solyc08g077560	ATP binding / serine-threonine kinase (C5DB71_VITVI)	91.1195	24.328	157.911	6.4909	2.69842	6.99894e-11	2.7203e-09
Solyc02g065220	Cytochrome P450	238.066	342.455	133.677	0.390351	-1.35716	6.99543e-11	2.7203e-09
Solyc05g007900	RING finger protein 126 (RN126_HUMAN)	109.944	29.8578	190.029	6.36447	2.67004	7.14708e-11	2.76995e-09
Solyc05g008430	pH-response regulator protein palA/RIM20 (C5FER8_NANOT)	272.59	135.119	410.06	3.0348	1.6016	7.14819e-11	2.76995e-09
Solyc02g082140	Unknown Protein; contains Interpro domain(s) IPR008166 Protein of unknown function DUF23	710.841	975.538	446.144	0.457331	-1.12869	7.22029e-11	2.79369e-09
Solyc01g108250	DEM2 (manually curated)	352.287	169.951	534.622	3.14574	1.6534	7.24158e-11	2.79773e-09
Solyc05g008370	Ribose-5-phosphate isomerase (A8IRQ1_CHLRE)	424.836	221.119	628.553	2.8426	1.50721	7.28614e-11	2.81073e-09
Solyc04g007140	Unknown Protein	350.559	517.996	183.122	0.353519	-1.50014	7.51572e-11	2.89495e-09
Solyc03g083560	Expressed protein (Fragment) (B3VJP0_POPTN)	354.4	554.984	153.817	0.277155	-1.85124	8.37008e-11	3.21923e-09
Solyc10g050990	Unknown Protein	231.759	426.603	36.9156	0.086534	-3.53059	8.8966e-11	3.41664e-09
Solyc02g085010	Unknown Protein	153.452	63.0011	243.902	3.8714	1.95286	9.06188e-11	3.47494e-09
Solyc06g083900	R2R3MYB transcription factor 13 (manually curated)	117.183	11.0635	223.303	20.1837	4.33512	9.08532e-11	3.47874e-09
Solyc10g083670	Cellulose synthase-like C2 glycosyltransferase family 2 (A9RNK0_PHYPA)	104.365	45.0064	163.724	3.63779	1.86306	9.12014e-11	3.4869e-09
Solyc01g102410	Glutaminyl-tRNA synthetase (A8BEZ0_GIALA)	1007.97	1319.92	696.017	0.527319	-0.923253	9.33321e-11	3.56307e-09
Solyc02g024050	Ferredoxin--NADP reductase (B9SB31_RICCO)	1096.48	684.768	1508.19	2.20248	1.13913	9.49344e-11	3.61888e-09
Solyc05g020010	Photosystem I P700 chlorophyll a apoprotein A2 (D3WBY4_9MAGN)	84.384	136.344	32.4238	0.237808	-2.07213	9.54383e-11	3.63272e-09
Solyc03g097180	(RAP Annotation release2) NERD domain containing protein (Q336N9_ORYSJ)	412.32	197.426	627.213	3.17695	1.66764	9.83873e-11	3.73944e-09
Solyc05g005710	spermidine synthase (manually curated)	1731.05	2330.71	1131.39	0.485427	-1.04267	1.01814e-10	3.86398e-09
Solyc07g042230	Ethylene-responsive transcription factor 7 (ERF83_ARATH)	44.1071	4.62156	83.5927	18.0875	4.17692	1.02342e-10	3.87831e-09
Solyc11g072980	3-ketoacyl-CoA synthase 6 (A9XU47_GOSHI)	128.148	200.17	56.1257	0.28039	-1.83449	1.0308e-10	3.90053e-09
Solyc02g087950	cDNA clone J023065D24 full insert sequence (B7EKP5_ORYSJ)	160.06	62.6342	257.486	4.11094	2.03947	1.12563e-10	4.25312e-09
Solyc02g079930	phosphosulfolactate synthase (manually curated)	45.1425	3.89298	86.392	22.1917	4.47195	1.13602e-10	4.28612e-09
Solyc03g097170	Cinnamoyl-CoA reductase-like protein (Q9M0B3_ARATH)	191.499	34.922	348.077	9.96727	3.3172	1.14289e-10	4.30573e-09
Solyc07g044990	Transmembrane protein 56 (B6TI82_MAIZE)	146.115	61.7856	230.444	3.72974	1.89908	1.18405e-10	4.45428e-09
Solyc12g007230	auxin-regulated IAA26 (manually curated)	212.099	319.093	105.105	0.329387	-1.60215	1.23907e-10	4.65445e-09
Solyc03g113680	Microtubule-associated protein TORTIFOLIA1 (B6SS76_MAIZE)	371.186	545.108	197.263	0.361878	-1.46642	1.26458e-10	4.74338e-09
Solyc06g054630	Ethylene-responsive transcription factor 1 (ERF1_ORYSJ)	28.7422	0	57.4844	Inf	Inf	1.30691e-10	4.89501e-09
Solyc03g097270	cystatin 9 (manually curated)	1946.59	1313.14	2580.05	1.9648	0.974381	1.31161e-10	4.9055e-09
Solyc01g080640	Multidrug resistance protein ABC transporter family (B9GS96_POPTR)	868.881	577.873	1159.89	2.00717	1.00516	1.3383e-10	4.99806e-09
Solyc10g078550	glutamate dehydrogenase (manually curated)	5374.31	2959.27	7789.34	2.63218	1.39626	1.41686e-10	5.279e-09
Solyc03g116100	R2R3MYB transcription factor 31 (manually curated)	279.715	160.972	398.459	2.47533	1.30762	1.41762e-10	5.279e-09
Solyc04g077980	C2H2-type zinc finger protein (manually curated)	2247.18	1345.78	3148.59	2.33961	1.22627	1.44665e-10	5.37933e-09
Solyc04g058100	Type 2 metallothionein (B3VKV5_SOLNI)	479.253	661.351	297.154	0.449313	-1.15421	1.5563e-10	5.77872e-09
Solyc01g006830	Os02g0200800 protein (Fragment) (Q0E303_ORYSJ)	356.335	513.092	199.577	0.388969	-1.36227	1.60202e-10	5.93992e-09
Solyc03g019890	beta-galactosidase 7 (manually curated)	1166.28	1552.33	780.241	0.502627	-0.992441	1.60753e-10	5.95179e-09
Solyc11g065320	Zinc finger transcription factor 67 (manually curated)	173.297	265.363	81.2317	0.306116	-1.70785	1.71062e-10	6.32439e-09
Solyc06g007180	asparagine synthetase 1 (manually curated)	463.165	135.657	790.673	5.82849	2.54312	1.75407e-10	6.47573e-09
Solyc11g007900	Os03g0107400 protein (Fragment) (Q0DVY2_ORYSJ)	201.73	296.551	106.909	0.360507	-1.4719	1.77693e-10	6.55074e-09
Solyc12g006320	RNA helicase DEAD35 (manually curated)	1433.61	2041.09	826.124	0.404747	-1.30491	1.79845e-10	6.6206e-09
Solyc02g071780	Necrotic spotted lesions 1 (Fragment) (B6ZA38_HELPE)	515.817	298.725	732.909	2.45346	1.29482	1.82088e-10	6.69361e-09
Solyc06g051750	Cytochrome P450	434.152	255.216	613.088	2.40223	1.26438	1.83647e-10	6.74133e-09
Solyc02g082250	Thioredoxin reductase (B9SRA3_RICCO)	757.731	462.572	1052.89	2.27616	1.1866	1.84476e-10	6.76209e-09
Solyc02g086300	Glutamine amidotransferase (C6YZA6_9BACE)	1738.53	879.501	2597.56	2.95344	1.5624	1.89489e-10	6.93601e-09
Solyc02g077110	Lipase-like protein (Q8LF19_ARATH)	204.132	53.3472	354.918	6.65298	2.734	1.92757e-10	7.04559e-09
Solyc06g063320	Unknown Protein	627.558	378.34	876.776	2.31743	1.21252	1.97383e-10	7.1943e-09
Solyc01g103050	Auxin Response Factor 1 (manually curated)	926.47	592.625	1260.32	2.12667	1.08859	1.97212e-10	7.1943e-09
Solyc02g063520	Homeobox-leucine zipper protein 22 (D7MA03_ARALY)	67.006	10.8273	123.185	11.3773	3.50808	1.9925e-10	7.25208e-09
Solyc03g121300	Myrosinase-binding protein 2 (D7KIN1_ARALY)	592.161	898.22	286.102	0.318521	-1.65054	2.03483e-10	7.39572e-09
Solyc04g051360	Ethylene responsive transcription factor 2b (C0J9I6_9ROSA)	140.969	16.8396	265.098	15.7425	3.97659	2.05668e-10	7.46459e-09
Solyc09g082230	Ribosomal-protein-alanine N-acetyltransferase (A6CNK1_9BACI)	312.614	126.343	498.884	3.94863	1.98135	2.13723e-10	7.74603e-09
Solyc05g014280	small heat shock protein 1 (manually curated)	45.0119	0.425832	89.598	210.407	7.71704	2.25182e-10	8.14989e-09
Solyc02g078380	Aluminum-induced protein-like protein (Q8S2R9_THEHA)	1149.04	1585.63	712.453	0.449319	-1.15419	2.29545e-10	8.29615e-09
Solyc09g064480	Galactosyltransferase-like protein (Fragment) (D8SQH4_SELML)	134.979	39.9619	229.996	5.75539	2.52491	2.29926e-10	8.29826e-09
Solyc12g036420	Unknown Protein	86.3849	139.104	33.6661	0.242022	-2.04679	2.39702e-10	8.63899e-09
Solyc06g074620	Os02g0448600 protein (Fragment) (Q0E1G8_ORYSJ)	99.5122	29.1316	169.893	5.8319	2.54397	2.45864e-10	8.84872e-09
Solyc01g096420	Predicted NADPH-dependent FMN reductase (Q0W0S0_UNCMA)	1430.48	891.108	1969.86	2.21057	1.14442	2.56958e-10	9.23508e-09
Solyc03g034320	Class I glutamine amidotransferase (D4V3L4_BACVU)	624.344	308.706	939.981	3.04491	1.6064	2.57678e-10	9.24807e-09
Solyc10g080610	Kelch-like protein 14 (B6T7I5_MAIZE)	2796.3	3728.3	1864.29	0.500038	-0.99989	2.64036e-10	9.46307e-09
Solyc10g086390	Short-chain dehydrogenase/reductase family protein (D7LJU7_ARALY)	935.309	628.103	1242.51	1.9782	0.984191	2.65875e-10	9.51573e-09
Solyc03g120140	Bzip-like transcription factor-like (Q7X997_ORYSJ)	404.84	254.443	555.237	2.18217	1.12576	2.77877e-10	9.9315e-09
Solyc05g052980	Protein phosphatase 2C (Q8RVG0_TOBAC)	226.105	109.541	342.669	3.12824	1.64535	2.8325e-10	1.01095e-08
Solyc07g066080	Ubiquitin-conjugating enzyme E2 10 (UBC10_ARATH)	409.136	236.869	581.404	2.45454	1.29545	2.84183e-10	1.01288e-08
Solyc03g008010	PPPDE peptidase domain-containing protein 1 (PPDE1_DANRE)	746.002	451.659	1040.34	2.30339	1.20376	2.89108e-10	1.02901e-08
Solyc05g011980	Unknown Protein	209.668	328.571	90.7644	0.27624	-1.85601	3.1227e-10	1.10992e-08
Solyc09g009420	Unknown Protein	748.452	1246.83	250.079	0.200573	-2.3178	3.15055e-10	1.11827e-08
Solyc02g080010	RLK, Receptor like protein, putative resistance protein with an antifungal domain	160.998	56.4887	265.508	4.70019	2.23272	3.28495e-10	1.16437e-08
Solyc01g109140	divinyl ether synthase (manually curated)	1059.43	591.86	1526.99	2.57999	1.36736	3.36554e-10	1.1913e-08
Solyc01g007410	Cytochrome b559 subunit alpha (D4PBC8_PHODC)	120.783	192.408	49.1578	0.255487	-1.96868	3.42505e-10	1.2107e-08
Solyc04g007000	Ethylene-responsive transcription factor 4 (ERF78_ARATH)	2638.76	3521.07	1756.44	0.498838	-1.00336	3.43967e-10	1.2142e-08
Solyc05g007510	RNA-directed RNA polymerase (manually curated)	216.795	312.13	121.46	0.389131	-1.36167	3.46648e-10	1.22199e-08
Solyc09g010970	Carbonic anhydrase (B9S9I2_RICCO)	382.348	174.199	590.496	3.38977	1.76119	3.50376e-10	1.23345e-08
Solyc12g057160	Unknown Protein	205.145	31.996	378.294	11.8232	3.56355	3.66186e-10	1.28559e-08
Solyc08g075970	Transmembrane protein 45B (C3KGS0_ANOFI)	185.645	69.1584	302.132	4.36869	2.1272	3.6618e-10	1.28559e-08
Solyc11g068770	CCR4-NOT transcription complex subunit 7 (B4FG48_MAIZE)	437.085	236.768	637.403	2.6921	1.42873	3.75825e-10	1.31764e-08
Solyc03g120100	Mitochondrial carrier protein (D2VIZ2_NAEGR)	70.2204	10.2791	130.162	12.6628	3.66252	3.80786e-10	1.33322e-08
Solyc06g006110	Calcium/proton exchanger (O59940_NEUCR)	35.0932	0.425832	69.7606	163.822	7.35598	3.98272e-10	1.39255e-08
Solyc01g100200	gras4 (manually curated)	1200.22	807.227	1593.22	1.97369	0.980898	4.19137e-10	1.46352e-08
Solyc04g079760	Os07g0656700 protein (Fragment) (Q0D403_ORYSJ)	132.731	4.19797	261.263	62.2356	5.95967	4.22658e-10	1.47381e-08
Solyc06g066370	WRKY transcription factor 31 (manually curated)	2403.87	1682.73	3125.01	1.85711	0.89306	4.37953e-10	1.52508e-08
Solyc05g008210	Unknown Protein	276.457	129.974	422.939	3.25403	1.70223	4.41901e-10	1.53676e-08
Solyc04g054710	Aspartate aminotransferase (B6TK79_MAIZE)	2236.41	1500.79	2972.03	1.98031	0.985729	4.70769e-10	1.63494e-08
Solyc04g074440	Os06g0220000 protein (Fragment) (Q0DDJ2_ORYSJ)	203.637	93.1721	314.102	3.3712	1.75326	4.73018e-10	1.64054e-08
Solyc10g011660	GH3 family protein (B9GQG9_POPTR)	229.857	336.292	123.423	0.36701	-1.44611	4.98336e-10	1.72602e-08
Solyc11g045520	1-AMINOCYCLOPROPANE-1-CARBOXYLATE OXIDASE-like protein (Q94CL5_ARATH)	110.865	181.719	40.011	0.220181	-2.18324	5.09898e-10	1.7637e-08
Solyc11g072630	mitogen-activated protein kinase 4 (manually curated)	510.477	300.008	720.945	2.40308	1.26489	5.11924e-10	1.76833e-08
Solyc04g071260	Actin (Q5XPX5_SACOF)	29.1773	56.1175	2.23715	0.0398655	-4.64872	5.46092e-10	1.88384e-08
Solyc04g005050	Matrix metalloproteinase (B7TVN4_PINTA)	383.637	153.463	613.811	3.99974	1.99991	5.6184e-10	1.93557e-08
Solyc06g071100	plasma membrane H+-ATPase (manually curated)	3646.74	4709.06	2584.41	0.548817	-0.865602	5.69712e-10	1.95745e-08
Solyc12g011450	Chlorophyll a-b binding protein 13, chloroplastic (CB23_SOLLC)	7696.46	10542.4	4850.54	0.460099	-1.11998	5.69092e-10	1.95745e-08
Solyc01g067940	Unknown Protein	292.799	149.524	436.075	2.91643	1.5442	5.7484e-10	1.97244e-08
Solyc02g011990	Photosystem Q(B) protein (Q5YGA1_9MARC)	127.224	191.333	63.1147	0.329868	-1.60004	6.16652e-10	2.1131e-08
Solyc04g076380	Cytochrome P450 NADPH-reductase (B3RFK2_PETHY)	1582.43	2068.87	1095.99	0.529751	-0.916614	6.23676e-10	2.13433e-08
Solyc01g110360	Fructose-bisphosphate aldolase (B0FPD8_SOLTU)	7622.07	10143.7	5100.47	0.502823	-0.991878	6.31937e-10	2.15973e-08
Solyc02g068150	Nuclear transport factor 2 (B3TLR5_ELAGV)	673.873	908.22	439.527	0.483943	-1.04709	6.45566e-10	2.20339e-08
Solyc05g052280	Peroxidase (B9VRK9_CAPAN)	170.501	54.9138	286.089	5.20978	2.38122	6.5256e-10	2.22431e-08
Solyc02g062140	Armadillo/beta-catenin repeat family protein (D7MDH4_ARALY)	376.62	527.414	225.825	0.428174	-1.22373	6.55203e-10	2.23037e-08
Solyc03g115610	Receptor like kinase, RLK	198.497	92.6748	304.319	3.28373	1.71534	6.78031e-10	2.30504e-08
Solyc10g055240	Phosphatidylinositol-specific phospholipase c (B9UY71_LISMO)	322.62	473.945	171.295	0.361423	-1.46824	6.88568e-10	2.33777e-08
Solyc05g010810	Phosphatidylinositol kinase (D0MQD8_PHYIN)	1264.2	1663.79	864.61	0.519662	-0.944355	6.92205e-10	2.34703e-08
Solyc02g080120	Gibberellin 2-beta-dioxygenase 7 (B6SZM8_MAIZE)	195.19	287.309	103.071	0.358746	-1.47897	6.93302e-10	2.34766e-08
Solyc08g005490	Dehydration-responsive protein-like (Q5VRG9_ORYSJ)	401.68	567.551	235.809	0.415485	-1.26713	7.08246e-10	2.39512e-08
Solyc01g109880	BZIP transcription factor (C0KYN1_SOLLC)	214.642	318.305	110.98	0.34866	-1.52011	7.3564e-10	2.4845e-08
Solyc04g063230	Dehydration-responsive family protein (D7LF23_ARALY)	475.896	264.904	686.889	2.59297	1.3746	7.42729e-10	2.50515e-08
Solyc11g009080	DAHP synthase 1 precursor (manually curated)	2892.59	3761.56	2023.63	0.537976	-0.894387	7.96071e-10	2.68156e-08
Solyc01g103540	YTH domain family 2 (Predicted) (B2GUU1_RAT)	8545.52	10886.9	6204.11	0.569867	-0.811303	8.3326e-10	2.80317e-08
Solyc05g013410	Sel1 domain protein repeat-containing protein (A0L961_MAGSM)	164.925	41.2803	288.569	6.99047	2.80539	8.34822e-10	2.80476e-08
Solyc05g052030	ethylene response factor 4 (manually curated)	827.831	1188.28	467.387	0.393332	-1.34618	8.60818e-10	2.88834e-08
Solyc05g024410	Kelch-like protein 9 (KLHL9_HUMAN)	325.313	478.982	171.644	0.358353	-1.48055	8.66039e-10	2.90207e-08
Solyc03g121900	PVR3-like protein (B6TYX6_MAIZE)	470.524	669.736	271.312	0.405102	-1.30364	8.74274e-10	2.92587e-08
Solyc11g007590	OTU domain-containing protein 4 (OTUD4_HUMAN)	291.805	159.746	423.864	2.65337	1.40783	9.76648e-10	3.26424e-08
Solyc11g027650	Unknown Protein	100.805	162.76	38.8487	0.238687	-2.06681	9.84265e-10	3.28543e-08
Solyc09g011600	glutathione S-transferase (manually curated)	173.556	62.7127	284.398	4.53494	2.18108	9.97257e-10	3.32449e-08
Solyc01g107740	Protein unc-13 homolog C (UN13C_MOUSE)	361.353	200.707	521.998	2.60079	1.37895	1.00458e-09	3.34457e-08
Solyc06g069400	N(4)-(Beta-N-acetylglucosaminyl)-L-asparaginase (ASPG_ELIMR)	714.318	956.062	472.574	0.494292	-1.01656	1.00984e-09	3.35776e-08
Solyc06g060310	Chlorophyllide a oxygenase (B6TZB6_MAIZE)	320.722	456.989	184.455	0.40363	-1.30889	1.07282e-09	3.56256e-08
Solyc10g080360	Unknown Protein	362.644	529.096	196.193	0.370807	-1.43126	1.09146e-09	3.6198e-08
Solyc08g006760	Unknown Protein	380.786	541.674	219.898	0.405961	-1.30059	1.1152e-09	3.69378e-08
Solyc01g111980	Lysine/histidine transporter (B9HR02_POPTR)	1187.72	749.669	1625.76	2.16864	1.11679	1.23422e-09	4.08274e-08
Solyc04g074290	Dehydration-responsive protein-like (Q653G1_ORYSJ)	512.187	253.211	771.164	3.04554	1.6067	1.24512e-09	4.11353e-08
Solyc01g110180	Zinc finger protein CONSTANS-LIKE 1 (COL1_ARATH)	24.4222	46.2229	2.6216	0.0567165	-4.14009	1.34381e-09	4.43387e-08
Solyc09g005400	Major latex-like protein (B5THI3_PANGI)	137.569	56.1808	218.958	3.89738	1.9625	1.38624e-09	4.56804e-08
Solyc01g086730	DUF803 domain membrane protein (Q4WRL6_ASPFU)	131.275	49.9368	212.613	4.25764	2.09005	1.40402e-09	4.62072e-08
Solyc02g089760	Receptor-like protein kinase At3g21340 (RLK6_ARATH)	194.82	91.0901	298.55	3.27753	1.71261	1.42786e-09	4.69316e-08
Solyc10g083960	Phosphoadenosine phosphosulfate reductase domain containing protein (C5PEQ4_COCP7)	1187.37	685.165	1689.58	2.46595	1.30214	1.50061e-09	4.92601e-08
Solyc04g076870	Glutamyl-tRNA reductase (A5BZY3_VITVI)	2300.92	2987.98	1613.86	0.540117	-0.888657	1.50463e-09	4.93291e-08
Solyc03g114350	Unknown Protein; contains Interpro domain(s) IPR012442 Protein of unknown function DUF1645	166.859	31.3311	302.386	9.65132	3.27073	1.50709e-09	4.93473e-08
Solyc08g080040	Anthocyanidin synthase (D3XFG1_THECC)	114.975	37.5896	192.36	5.11738	2.35541	1.53153e-09	4.9986e-08
Solyc07g043510	Cysteine-type peptidase (B6U3W2_MAIZE)	160.378	65.0165	255.739	3.93345	1.97579	1.52938e-09	4.9986e-08
Solyc07g065210	kinesin related protein (manually curated)	131.957	214.413	49.5012	0.230869	-2.11486	1.53242e-09	4.9986e-08
Solyc12g055840	Glucan endo-1 3-beta-glucosidase 7 (B6T478_MAIZE)	534.062	762.875	305.25	0.400131	-1.32146	1.53441e-09	4.99877e-08
Solyc08g006880	ABC transporter C family member 2 (AB2C_ARATH)	1034.09	688.206	1379.98	2.00518	1.00373	1.58495e-09	5.15689e-08
Solyc10g050110	LRR receptor-like serine/threonine-protein kinase, RLP	1331.99	1738.7	925.271	0.532163	-0.910061	1.58879e-09	5.16288e-08
Solyc03g123610	Alanine aminotransferase (Q6VEJ5_CAPAN)	1292.24	1667.11	917.376	0.55028	-0.861761	1.68519e-09	5.46924e-08
Solyc10g047320	Cc-nbs-lrr, resistance protein	541.022	732.485	349.56	0.477224	-1.06726	1.77856e-09	5.76499e-08
Solyc05g055470	NAC domain protein IPR003441 (A9PB02_POPTR)	490.513	287.305	693.721	2.41458	1.27177	1.79361e-09	5.80646e-08
Solyc04g053120	4-alpha-glucanotransferase (Q9LV91_ARATH)	204.046	302.086	106.006	0.350913	-1.51082	1.85687e-09	6.00372e-08
Solyc06g082650	60S ribosomal protein L10 (Q3SC85_SOLLC)	3049.52	2176.52	3922.51	1.80219	0.849752	1.87405e-09	6.05168e-08
Solyc08g067320	Chlorophyll a/b binding protein (Q41422_SOLTU)	1194.07	1665.68	722.457	0.433731	-1.20513	1.91401e-09	6.173e-08
Solyc08g079170	Stress-induced protein sti1-like protein (Q9STH1_ARATH)	2144.36	1497.2	2791.51	1.86448	0.898777	1.95215e-09	6.28811e-08
Solyc02g080280	NAD(P)H-quinone oxidoreductase subunit 1 (D3WAS2_AUCJA)	51.5711	89.5672	13.5749	0.151561	-2.72203	1.96256e-09	6.31375e-08
Solyc09g011590	Glutathione S-transferase-like protein (A8DUB0_SOLLC)	1806.76	427.295	3186.22	7.45672	2.89854	2.0213e-09	6.49463e-08
Solyc09g007760	plasma membrane intrinsic protein 2.10 (manually curated)	135.936	62.5201	209.352	3.34856	1.74354	2.04099e-09	6.54971e-08
Solyc11g066060	heat shock protein (B2D2G5_CAPSN)	1439.03	853.061	2025	2.37381	1.2472	2.05113e-09	6.56591e-08
Solyc06g051960	Pectinesterase (B9IDR8_POPTR)	616.222	837.964	394.481	0.470761	-1.08693	2.04925e-09	6.56591e-08
Solyc03g117980	whitefly-induced gp91-phox (manually curated)	2605.76	1839.28	3372.23	1.83345	0.874557	2.08467e-09	6.66499e-08
Solyc04g071030	U-box domain-containing protein (D7MRW3_ARALY)	151.023	70.4844	231.561	3.28528	1.71602	2.16406e-09	6.91025e-08
Solyc02g091740	Unknown Protein; contains Interpro domain(s) IPR013256 Chromatin SPT2	184.793	67.696	301.89	4.4595	2.15688	2.23367e-09	7.12369e-08
Solyc02g081390	Amine oxidase family protein (Q1EPI3_MUSAC)	4349.37	5556.36	3142.38	0.565547	-0.822282	2.3612e-09	7.52112e-08
Solyc07g043490	UDP-glucosyltransferase family 1 protein (C6KI43_CITSI)	66.7842	18.4281	115.14	6.24807	2.64341	2.45031e-09	7.79532e-08
Solyc07g066260	Phosphatase 2C family protein (D7KDP0_ARALY)	597.753	382.621	812.885	2.12451	1.08713	2.46806e-09	7.84209e-08
Solyc12g005910	B-cell receptor-associated protein 31-like containing protein (B6TG43_MAIZE)	926.533	568.6	1284.47	2.259	1.17568	2.50933e-09	7.96341e-08
Solyc02g085000	Genomic DNA chromosome 5 TAC clone K1F13 (Q9FJZ1_ARATH)	183.543	83.0233	284.063	3.42149	1.77462	2.53784e-09	8.04399e-08
Solyc08g078390	peroxisomal acyl-CoA oxidase 1A (manually curated)	1492.08	987.873	1996.29	2.0208	1.01492	2.55626e-09	8.08248e-08
Solyc06g050510	DNA repair protein (Q2ULH2_ASPOR)	713.914	954.836	472.991	0.495364	-1.01344	2.55575e-09	8.08248e-08
Solyc01g108910	COSII_At2g15890 (Fragment) (C0KFD9_9SOLN)	6188.37	7976.03	4400.71	0.551742	-0.857934	2.58136e-09	8.15183e-08
Solyc03g117960	Tyrosyl-DNA phosphodiesterase family protein (B6AFR8_CRYMR)	84.4148	11.6186	157.211	13.531	3.7582	2.61968e-09	8.26272e-08
Solyc09g014720	Receptor-like protein kinase At3g21340 (RLK6_ARATH)	292.889	419.718	166.061	0.395649	-1.33771	2.70951e-09	8.53563e-08
Solyc03g083960	Trehalose 6-phosphate phosphatase (D4QAK5_TOBAC)	363.27	212.343	514.198	2.42155	1.27593	2.72637e-09	8.57779e-08
Solyc10g083720	Pyruvate kinase (Q94KE3_ARATH)	440.87	610.697	271.043	0.443826	-1.17193	2.72955e-09	8.57779e-08
Solyc06g007120	PI-phospholipase C4 (manually curated)	344.291	169.069	519.513	3.07279	1.61955	2.83037e-09	8.88377e-08
Solyc08g068630	Decarboxylase family protein (B1ILJ6_CLOBK)	28.3696	0.730118	56.0092	76.7125	6.26139	2.93013e-09	9.1857e-08
Solyc01g080070	Copper chaperone (B6TJ24_MAIZE)	578.868	787.678	370.058	0.469809	-1.08985	2.93788e-09	9.19883e-08
Solyc04g049920	RNA binding protein-like (Q8LFQ5_ARATH)	68.9687	111.741	26.1967	0.234441	-2.0927	2.95404e-09	9.23817e-08
Solyc10g005630	Serine/threonine-protein kinase receptor (B6SYF0_MAIZE)	371.146	211.099	531.192	2.51631	1.33131	2.97524e-09	9.29321e-08
Solyc12g005450	Receptor-like protein kinase At3g21340 (RLK6_ARATH)	38.165	4.01453	72.3156	18.0135	4.171	2.99427e-09	9.34133e-08
Solyc01g066720	Hypoxia induced protein conserved region containing protein (B6UCX6_MAIZE)	2223.81	2896.23	1551.39	0.535658	-0.900615	3.02564e-09	9.42778e-08
Solyc01g091260	AT2G45380 protein (Fragment) (B9DGW8_ARATH)	104.177	34.2386	174.116	5.08537	2.34635	3.34251e-09	1.04025e-07
Solyc03g083400	CCT motif family protein (B6U5M8_MAIZE)	816.276	1065.97	566.583	0.531519	-0.911806	3.44926e-09	1.07218e-07
Solyc06g060340	Chloroplast photosystem II-associated protein (A8HPM2_CHLRE)	1418.55	873.604	1963.49	2.24758	1.16837	3.51144e-09	1.0902e-07
Solyc11g010380	Mate efflux family protein (D7MN36_ARALY)	1373.53	818.17	1928.9	2.35758	1.2373	3.6313e-09	1.12605e-07
Solyc02g083640	Male sterility 5 family protein (Fragment) (B1Q3A0_BRACM)	89.8603	151.897	27.8234	0.183173	-2.44872	3.68126e-09	1.14017e-07
Solyc03g118470	Diphosphoinositol polyphosphate phosphohydrolase 1 (C1BIE3_ONCMY)	355.312	208.049	502.576	2.41566	1.27242	3.72123e-09	1.15117e-07
Solyc02g093230	Caffeoyl-CoA O-methyltransferase (A8IFQ7_SOLLC)	200.112	66.7883	333.435	4.99241	2.31974	3.74528e-09	1.15722e-07
Solyc02g092860	Cytochrome P450	78.5533	22.1966	134.91	6.07795	2.60358	3.76e-09	1.16038e-07
Solyc03g093800	Unknown Protein	518.121	824.472	211.77	0.256856	-1.96097	3.78948e-09	1.16808e-07
Solyc01g100690	Unknown Protein	409.482	559.578	259.386	0.463537	-1.10924	3.81136e-09	1.17342e-07
Solyc03g095780	Abscisic acid receptor PYL6 (PYL6_ARATH)	826.765	1121.39	532.135	0.47453	-1.07543	3.84044e-09	1.18096e-07
Solyc01g079260	WRKY transcription factor 23 (manually curated)	763.576	494.858	1032.29	2.08604	1.06077	3.86101e-09	1.18587e-07
Solyc06g075310	Adenylate kinase isoenzyme 6 (B5X3S3_SALSA)	183.439	274.364	92.5142	0.337195	-1.56834	3.90486e-09	1.19791e-07
Solyc05g009420	Unknown Protein	575.05	362.803	787.297	2.17004	1.11772	3.91384e-09	1.19924e-07
Solyc03g119150	Peptidyl-prolyl cis-trans isomerase (B4VX45_9CYAN)	270.96	393.18	148.74	0.3783	-1.4024	4.05702e-09	1.24163e-07
Solyc01g068000	Serine/threonine phosphatase family protein (C1E0J1_9CHLO)	293.826	162	425.652	2.62748	1.39368	4.1214e-09	1.25984e-07
Solyc02g078890	Unknown Protein	32.1839	3.89145	60.4764	15.5409	3.95799	4.20419e-09	1.28362e-07
Solyc03g121620	Harpin-induced protein-like (Fragment) (D2CFH8_COFAR)	446.342	255.126	637.558	2.49899	1.32134	4.26013e-09	1.29916e-07
Solyc07g056640	Unknown Protein	801.824	1227.94	375.704	0.305962	-1.70858	4.28624e-09	1.30558e-07
Solyc08g066440	Hydrolase alpha/beta fold family protein (D7KRI7_ARALY)	308.77	168.027	449.513	2.67524	1.41967	4.32336e-09	1.31533e-07
Solyc02g092000	Unknown Protein	386.193	218.481	553.905	2.53526	1.34213	4.47139e-09	1.35876e-07
Solyc08g076960	Abscisic acid receptor PYR1 (PYR1_ARATH)	287.912	414.789	161.035	0.388233	-1.36501	4.50496e-09	1.36735e-07
Solyc09g083120	Peptidase S9 family (A0NIH3_OENOE)	135.034	205.662	64.4054	0.313162	-1.67502	4.51888e-09	1.36997e-07
Solyc09g055570	Receptor like kinase, RLK	411.293	250.713	571.874	2.28099	1.18966	4.56675e-09	1.38285e-07
Solyc12g099400	Unknown Protein	323.359	173.298	473.42	2.73183	1.44987	4.5923e-09	1.38895e-07
Solyc11g062130	ADP/ATP translocator (manually curated)	6058.1	7648.55	4467.65	0.584118	-0.775669	4.74843e-09	1.43449e-07
Solyc03g093130	xyloglucan endotransglucosylase-hydrolase 3 (manually curated)	150.835	27.1918	274.478	10.0942	3.33545	4.89117e-09	1.47588e-07
Solyc02g088490	Saccharopine dehydrogenase (B6T3D2_MAIZE)	287.264	403.101	171.428	0.425274	-1.23354	4.98756e-09	1.50321e-07
Solyc10g055800	Chitinase (B9VRK7_CAPAN)	6179.82	4187.81	8171.82	1.95134	0.964462	5.25766e-09	1.58276e-07
Solyc02g094040	Lipase (Q1XBG1_RICCO)	18.6308	0	37.2616	Inf	Inf	5.31648e-09	1.5986e-07
Solyc07g056190	NBS-LRR class disease resistance protein (D5L9G7_ORYSI)	173.844	75.2998	272.389	3.61739	1.85495	5.37923e-09	1.61559e-07
Solyc10g008340	Os05g0169400 protein (Fragment) (Q0DKE7_ORYSJ)	265.766	144.729	386.803	2.6726	1.41824	5.48182e-09	1.64448e-07
Solyc10g008350	Unknown Protein	1331.6	638.233	2024.97	3.17278	1.66575	5.52891e-09	1.65668e-07
Solyc01g007630	50S ribosomal protein L2 chloroplastic (A6YA71_9MAGN)	161.782	237.431	86.1337	0.362774	-1.46286	5.5792e-09	1.66981e-07
Solyc06g065190	TCP transcription factor 13 (manually curated)	341.988	477.734	206.243	0.43171	-1.21187	5.65994e-09	1.69201e-07
Solyc01g009160	Harpin-induced protein-like (Fragment) (D2CFH8_COFAR)	263.557	92.5284	434.586	4.69679	2.23167	5.68202e-09	1.69664e-07
Solyc06g035490	BHLH transcription factor-like (Q941Z7_ORYSJ)	88.578	15.6331	161.523	10.3321	3.36906	5.71997e-09	1.70599e-07
Solyc01g095770	Cyclic nucleotide gated channel (A9CRE4_MALDO)	35.5587	3.9511	67.1663	16.9994	4.08741	5.78469e-09	1.7233e-07
Solyc12g087940	Aspartic proteinase nepenthesin-1 (B6TE66_MAIZE)	223.69	335.387	111.993	0.333923	-1.58241	5.81084e-09	1.72909e-07
Solyc08g077020	Unknown Protein	167.43	76.3167	258.543	3.38776	1.76033	5.82325e-09	1.73079e-07
Solyc01g081270	Glutathione S-transferase (Q8H9E5_CUCMA)	317.842	115.075	520.609	4.5241	2.17763	5.90929e-09	1.75434e-07
Solyc12g033050	Photosystem I P700 chlorophyll a apoprotein A2 (D2KLK2_OLEEU)	90.6757	146.66	34.6918	0.236547	-2.0798	5.93753e-09	1.76069e-07
Solyc03g116710	GTP binding protein (B6TE93_MAIZE)	279.248	143.706	414.791	2.88639	1.52926	6.14394e-09	1.81981e-07
Solyc04g005160	6-phosphogluconate dehydrogenase decarboxylating (B9N1W3_POPTR)	1653.8	1073.23	2234.38	2.08192	1.05792	6.47019e-09	1.91424e-07
Solyc06g061230	Unknown Protein; contains Interpro domain(s) IPR009632 Putative metallocarboxypeptidase inhibitor	2625.52	3395.28	1855.76	0.546571	-0.871518	6.68813e-09	1.97645e-07
Solyc06g075180	Ribosomal protein L12 (A8J597_CHLRE)	1977.96	2521.71	1434.21	0.568745	-0.814147	6.72602e-09	1.98537e-07
Solyc08g081190	plasma membrane intrinsic protein 1.5 (manually curated)	2547.81	1806.81	3288.81	1.82023	0.864122	6.74399e-09	1.9884e-07
Solyc03g098660	FIP1 (B6TFD3_MAIZE)	262.635	112.71	412.559	3.66035	1.87198	6.77269e-09	1.99458e-07
Solyc04g079120	Protein phosphatase 2C containing protein expressed (Q94LH3_ORYSJ)	383.416	179.887	586.945	3.26285	1.70613	6.97545e-09	2.05194e-07
Solyc06g075780	Cys2/His2 zinc-finger transcription factor (Q4U318_SILLA)	199.496	70.1593	328.832	4.68694	2.22864	6.98701e-09	2.053e-07
Solyc03g096770	Unknown Protein	77.1011	17.7547	136.448	7.68513	2.94207	7.09879e-09	2.08347e-07
Solyc12g007180	Tesmin/TSO1-like CXC domain-containing protein (Q54TZ5_DICDI)	113.203	45.9139	180.492	3.9311	1.97493	7.18543e-09	2.1065e-07
Solyc01g005300	Flavin-binding kelch domain F box protein (D7KVS5_ARALY)	665.445	885.537	445.354	0.502919	-0.991601	7.35457e-09	2.15364e-07
Solyc01g099520	Rapid alkalinization factor 2 (Q6TF28_SOLCH)	1013.52	686.167	1340.87	1.95415	0.966538	7.521e-09	2.19987e-07
Solyc03g117840	Unknown Protein	47.2335	11.0673	83.3997	7.53568	2.91374	7.61757e-09	2.22559e-07
Solyc01g087790	Subtilisin-like protease (O82006_SOLLC)	99.2959	160.839	37.7528	0.234724	-2.09096	7.71116e-09	2.25038e-07
Solyc09g064630	TPR domain protein (B6U810_MAIZE)	681.047	423.204	938.89	2.21853	1.1496	8.13562e-09	2.37157e-07
Solyc07g063940	SCARECROW (manually curated)	909.555	428.779	1390.33	3.24254	1.69713	8.59708e-09	2.50326e-07
Solyc02g071700	GDSL esterase/lipase At1g29670 (GDL15_ARATH)	177.145	83.3197	270.97	3.25217	1.7014	8.61751e-09	2.50637e-07
Solyc03g118540	Protein TIFY 6B (TIF6B_ARATH)	89.5053	35.5758	143.435	4.0318	2.01143	8.69802e-09	2.52694e-07
Solyc08g006320	WRKY transcription factor 11 (manually curated)	1525.36	1037.13	2013.59	1.94151	0.957179	8.98169e-09	2.60641e-07
Solyc09g061280	p27KIP1-related-protein 2 (manually curated)	218.742	114.998	322.487	2.80428	1.48763	9.09509e-09	2.63635e-07
Solyc12g005020	Ring H2 finger protein (D9ZHD8_HYPPE)	218.362	385.286	51.4374	0.133504	-2.90504	9.3222e-09	2.69914e-07
Solyc11g009060	Unknown Protein	130.386	202.679	58.0934	0.286627	-1.80275	9.35191e-09	2.70471e-07
Solyc12g006140	Cab-5 gene encoding chlorophyll a/b-binding protein (manually curated)	2025.54	1395.7	2655.37	1.90253	0.92792	9.43183e-09	2.72476e-07
Solyc06g072670	Short-chain dehydrogenase/reductase SDR (Q08PN0_STIAU)	51.0801	3.22476	98.9355	30.68	4.93923	9.46055e-09	2.73e-07
Solyc09g057960	Cysteine-rich receptor-like protein kinase (C6ZRS1_SOYBN)	148.537	226.449	70.6253	0.311882	-1.68093	9.52867e-09	2.74658e-07
Solyc01g087020	Unknown Protein	257.782	110.885	404.679	3.64953	1.86771	9.81171e-09	2.82501e-07
Solyc03g113080	ATP-binding cassette transporter (D8RFW2_SELML)	158.698	66.7176	250.678	3.75729	1.90969	1.01326e-08	2.91415e-07
Solyc07g065160	Pirin (D7RJ70_CARPA)	100.318	30.8886	169.747	5.49544	2.45824	1.02488e-08	2.94427e-07
Solyc01g073840	CHP-rich zinc finger protein-like (Q9FK70_ARATH)	133.125	205.064	61.185	0.29837	-1.74483	1.02862e-08	2.95174e-07
Solyc08g016440	Unknown Protein	143.12	7.18046	279.059	38.8636	5.28035	1.03016e-08	2.95285e-07
Solyc01g087620	Unknown Protein	2193.86	1544.01	2843.7	1.84176	0.881086	1.09436e-08	3.13339e-07
Solyc03g082690	U-box domain-containing protein (Q1ENX4_MUSAC)	273.788	383.028	164.548	0.429598	-1.21894	1.10452e-08	3.15898e-07
Solyc06g076080	Unknown Protein	191.615	46.5395	336.691	7.23452	2.8549	1.10655e-08	3.16126e-07
Solyc02g070950	Chlorophyll a/b binding protein (Q41422_SOLTU)	1669.12	1051.29	2286.96	2.17539	1.12128	1.11358e-08	3.17783e-07
Solyc10g006130	EAR motif SlERF36 (manually curated)	324.669	197.628	451.71	2.28566	1.19261	1.11613e-08	3.18158e-07
Solyc03g025190	anthocyanin permease (manually curated)	104.447	22.2592	186.634	8.38458	3.06774	1.13208e-08	3.22349e-07
Solyc10g009150	Organ-specific protein S2 (OSS2_PEA)	1066.81	508.613	1625	3.19496	1.6758	1.15095e-08	3.2736e-07
Solyc02g084780	Peroxidase (Q0ZA68_9ROSI)	90.3386	30.8939	149.783	4.84831	2.27748	1.15519e-08	3.28203e-07
Solyc06g007430	CBL-interacting protein kinase 11 (C4P7W0_VITVI)	472.624	657.683	287.565	0.43724	-1.1935	1.19702e-08	3.39714e-07
Solyc09g011580	Glutathione S-transferase-like protein (A8DUB0_SOLLC)	3882.88	4908.68	2857.07	0.582045	-0.780796	1.23209e-08	3.49283e-07
Solyc11g013780	Photosystem Q(B) protein (Q5YGA1_9MARC)	239.061	369.45	108.671	0.294144	-1.76541	1.24668e-08	3.53028e-07
Solyc07g064620	Translation initiation factor SUI1 (A4QR10_MAGGR)	2855.88	1974.69	3737.06	1.89248	0.920275	1.24979e-08	3.53521e-07
Solyc01g112000	expansin-like protein precursor 1 (manually curated)	1177.79	825.996	1529.58	1.8518	0.888925	1.25193e-08	3.53738e-07
Solyc02g076720	Phosphoribosylformylglycinamidine synthase (A9Y5J1_ARATH)	637.856	876.402	399.311	0.455626	-1.13408	1.2533e-08	3.53738e-07
Solyc09g091990	Receptor-like kinase (A7VM32_MARPO)	181.934	90.6092	273.259	3.0158	1.59254	1.25594e-08	3.54097e-07
Solyc09g059040	Alcohol dehydrogenase zinc-containing (D3UKE0_LISSS)	1513.83	1057.79	1969.87	1.86225	0.89705	1.29488e-08	3.64676e-07
Solyc01g090800	Cyclin-dependent kinase (A6YTD1_CUCME)	38.4631	1.88607	75.0402	39.7866	5.31421	1.31931e-08	3.71149e-07
Solyc03g120740	Unknown Protein	111.126	40.9901	181.263	4.42211	2.14473	1.37566e-08	3.86581e-07
Solyc04g082280	AT1G76250-like protein (Fragment) (D6PP03_9BRAS)	323.554	504.26	142.847	0.283282	-1.81969	1.468e-08	4.12079e-07
Solyc11g012700	Oligopeptide transporter 9 (B6SVF4_MAIZE)	958.098	1255.58	660.619	0.526148	-0.92646	1.47472e-08	4.13515e-07
Solyc03g123740	Receptor like kinase, RLK	578.254	364.527	791.982	2.17263	1.11944	1.48187e-08	4.14963e-07
Solyc07g049180	Receptor-like protein kinase At5g59670 (RLK7_ARATH)	811.506	538.085	1084.93	2.01628	1.01169	1.4831e-08	4.14963e-07
Solyc02g089400	Amino acid transporter (B9N1V7_POPTR)	416.853	257.399	576.307	2.23896	1.16283	1.52088e-08	4.25072e-07
Solyc03g096050	1-aminocyclopropane-1-carboxylate oxidase 1 (ACCO1_SOLLC)	91.1434	26.0889	156.198	5.98714	2.58187	1.52598e-08	4.26035e-07
Solyc04g071360	Transcription factor (Fragment) (D6MK04_9ASPA)	229.18	331.169	127.191	0.384067	-1.38057	1.62289e-08	4.52601e-07
Solyc03g121040	Taurine catabolism dioxygenase TauD/TfdA family (C4AZM2_BURMA)	181.305	56.2678	306.343	5.44437	2.44476	1.62902e-08	4.53819e-07
Solyc07g041720	Oxalate oxidase-like germin 171 (Q9FPQ0_BETVU)	990.304	1305.86	674.749	0.51671	-0.952575	1.6838e-08	4.68572e-07
Solyc09g065610	Transmembrane BAX inhibitor motif-containing protein 4 (B6TZF1_MAIZE)	112.039	43.8421	180.236	4.11103	2.0395	1.68869e-08	4.69427e-07
Solyc02g071950	Unknown Protein	150.311	235.266	65.3565	0.277799	-1.84789	1.73091e-08	4.80645e-07
Solyc06g065530	GDSL esterase/lipase At1g29670 (GDL15_ARATH)	162.218	245.906	78.5296	0.319348	-1.6468	1.76566e-08	4.89766e-07
Solyc07g042190	Os10g0422600 protein (Fragment) (Q0IXM0_ORYSJ)	133.493	208.035	58.9498	0.283364	-1.81927	1.80546e-08	5.00268e-07
Solyc04g074410	Os06g0220000 protein (Fragment) (Q0DDJ2_ORYSJ)	726.365	435.324	1017.41	2.33712	1.22473	1.89256e-08	5.23838e-07
Solyc09g014480	Polygalacturonase inhibitor protein (Q40160_SOLLC)	351.199	186.218	516.179	2.77191	1.47088	1.90303e-08	5.26172e-07
Solyc09g009830	Carbonic anhydrase (Carbonate dehydratase) (C1DTU5_SULAA)	309.172	435.719	182.626	0.419136	-1.25451	1.95738e-08	5.40617e-07
Solyc02g082430	MLO-like protein 3 (C6EWE6_VITVI)	308.853	170.164	447.542	2.63006	1.39509	2.03457e-08	5.61336e-07
Solyc01g091490	Unknown Protein	194.209	65.8078	322.61	4.9023	2.29346	2.05039e-08	5.65097e-07
Solyc07g039410	Nbs-lrr, resistance protein	100.692	163.522	37.862	0.231541	-2.11066	2.05534e-08	5.65856e-07
Solyc10g017940	Photosystem II CP43 chlorophyll apoprotein (B8R498_TRISU)	112.069	175.898	48.2406	0.274254	-1.86642	2.1104e-08	5.80394e-07
Solyc01g107100	Beta-1 4-xylosidase (D7LA14_ARALY)	2171.27	2776.52	1566.02	0.56402	-0.826182	2.12471e-08	5.83705e-07
Solyc07g008130	Blue copper protein (Fragment) (O82576_MAIZE)	366.357	500.473	232.24	0.464041	-1.10767	2.21879e-08	6.08902e-07
Solyc03g034250	Similarity the predicted A. niger protein contains a neutral zinc metallopeptidases (A2QF33_ASPNC)	186.217	82.0492	290.385	3.53916	1.82341	2.25962e-08	6.19448e-07
Solyc06g075530	Unknown Protein	60.5724	9.1797	111.965	12.197	3.60846	2.30123e-08	6.30185e-07
Solyc03g013160	Amino acid transporter family protein (D7M7A7_ARALY)	85.5597	1.94726	169.172	86.877	6.4409	2.34558e-08	6.41649e-07
Solyc02g036370	Myb family transcription factor (manually curated)	84.6276	39.1691	130.086	3.32114	1.73168	2.40803e-08	6.58032e-07
Solyc04g077920	Interferon-related developmental regulator family protein (B4FQN7_MAIZE)	675.084	427.485	922.683	2.1584	1.10996	2.50053e-08	6.82587e-07
Solyc06g063240	Os03g0169000 protein (Fragment) (Q0DUS7_ORYSJ)	1905.4	2450.62	1360.18	0.555034	-0.849351	2.53277e-08	6.90655e-07
Solyc09g007770	plasma membrane intrinsic protein 2.1 (manually curated)	152.396	78.3247	226.467	2.89138	1.53176	2.60639e-08	7.0998e-07
Solyc06g075610	Exocyst complex component 7 (EXOC7_DROME)	367.615	220.4	514.831	2.33589	1.22397	2.66833e-08	7.26085e-07
Solyc08g080380	Cytochrome P450	252.11	361.93	142.291	0.393145	-1.34687	2.6857e-08	7.30039e-07
Solyc11g069790	chaperonin (B2IXD2_NOSP7)	1965.59	2491.64	1439.54	0.577747	-0.791491	2.70708e-08	7.35077e-07
Solyc09g010640	SLT1 protein (Q9FQY3_TOBAC)	748.453	491.195	1005.71	2.04748	1.03385	2.73233e-08	7.41151e-07
Solyc01g095970	Dynamin 2 (Q4V8Z7_DANRE)	430.105	267.689	592.521	2.21347	1.14631	2.74375e-08	7.43468e-07
Solyc11g021150	Unknown Protein	215.694	310.999	120.39	0.387106	-1.3692	2.76319e-08	7.47947e-07
Solyc10g005320	Tryptophan synthase beta chain 1 (Q0WUI8_ARATH)	10.9174	0	21.8347	Inf	Inf	2.86349e-08	7.74284e-07
Solyc01g103580	Genomic DNA chromosome 5 P1 clone MCL19 (Q9FNL3_ARATH)	100.664	41.1639	160.165	3.89091	1.96011	2.89695e-08	7.81692e-07
Solyc02g080410	class I heat shock protein (Q69BI7_CARPA)	1844.89	2420.57	1269.21	0.524343	-0.931416	2.89509e-08	7.81692e-07
Solyc09g082630	Acireductone dioxygenase (Q08G57_PLAMJ)	224.626	122.28	326.971	2.67395	1.41897	2.94476e-08	7.93762e-07
Solyc01g097770	phototropin 2 (manually curated)	331.925	192.721	471.129	2.44462	1.28961	2.9842e-08	8.03551e-07
Solyc10g012080	MRNA clone RAFL21-79-C21 (Q8W458_ARATH)	538.154	337.562	738.746	2.18847	1.12993	3.05495e-08	8.21743e-07
Solyc08g061590	Pentatricopeptide repeat-containing protein (D7LN61_ARALY)	805.764	1059.8	551.725	0.520592	-0.941774	3.07476e-08	8.2621e-07
Solyc01g099620	Respiratory burst oxidase-like protein (C1IHQ9_9ROSI)	39.0725	66.5233	11.6218	0.174703	-2.51702	3.07901e-08	8.2649e-07
Solyc01g098610	glutathione synthetase 2 (manually curated)	742.15	433.001	1051.3	2.42794	1.27973	3.09437e-08	8.29748e-07
Solyc01g067930	Alpha-1 6-xylosyltransferase (Fragment) (Q5TIN3_GOSRA)	182.265	85.2089	279.321	3.27807	1.71285	3.17511e-08	8.50513e-07
Solyc12g096220	60S ribosomal protein L7 (D7LR12_ARALY)	7288.17	9056.58	5519.75	0.609474	-0.714363	3.22731e-08	8.63599e-07
Solyc03g118090	Calcium-binding mitochondrial carrier protein SCaMC-1 (B5X2X8_SALSA)	75.2128	16.8494	133.576	7.92764	2.98689	3.3459e-08	8.94405e-07
Solyc12g056600	Short chain alcohol dehydrogenase (O50038_TOBAC)	299.894	173.316	426.472	2.46066	1.29905	3.3904e-08	9.05359e-07
Solyc05g007120	Receptor like kinase, RLK	328.999	462.751	195.248	0.421928	-1.24493	3.4107e-08	9.09839e-07
Solyc08g076320	Cellulose synthase-like protein (B9IPJ4_POPTR)	348.896	199.239	498.554	2.5023	1.32325	3.49362e-08	9.30993e-07
Solyc10g080690	Patatin-like protein 3 (B6TPQ5_MAIZE)	182.772	66.0593	299.486	4.53359	2.18065	3.58665e-08	9.54796e-07
Solyc03g114860	Alpha-1 4-glucan-protein synthase (B9RLK7_RICCO)	299.784	163.346	436.222	2.67054	1.41713	3.6701e-08	9.76005e-07
Solyc01g107830	UDP-glucosyltransferase family 1 protein (C6KI43_CITSI)	25.0585	4.3747	45.7424	10.4561	3.38628	3.69887e-08	9.82641e-07
Solyc08g066320	Receptor like kinase, RLK	44.6224	8.51455	80.7302	9.48144	3.24511	3.72695e-08	9.88063e-07
Solyc06g076140	Metallothionein-like protein (A9YTZ3_SOLTU)	3066.87	3832.86	2300.89	0.600306	-0.73623	3.72612e-08	9.88063e-07
Solyc01g111250	Phosphatidylinositol-specific phospholipase c (B9UXN2_LISMO)	71.5856	21.8932	121.278	5.53953	2.46976	3.87109e-08	1.02312e-06
Solyc07g055950	Meiosis 5 (B6T5X0_MAIZE)	354.774	198.018	511.53	2.58325	1.36919	3.86714e-08	1.02312e-06
Solyc03g032190	Cyclin B2 (Q9XGI1_SOLLC)	106.3	171.044	41.5555	0.242952	-2.04125	3.87044e-08	1.02312e-06
Solyc05g053010	Receptor like protein kinase (Q39139_ARATH)	140.209	29.9319	250.487	8.36857	3.06498	3.88981e-08	1.02701e-06
Solyc03g111280	Cytochrome P450	85.5877	0.789773	170.386	215.74	7.75315	3.93188e-08	1.03706e-06
Solyc12g098590	UDP-glucosyltransferase family 1 protein (C6KI42_CITSI)	108.237	28.3412	188.133	6.63814	2.73078	3.93751e-08	1.03748e-06
Solyc07g064690	Unknown Protein; contains Interpro domain(s) IPR011719 Conserved hypothetical protein CHP02058	845.285	1106.62	583.948	0.527685	-0.92225	3.95381e-08	1.04071e-06
Solyc12g005150	Pollen ole e 1 allergen and extensin family protein (D7MUX1_ARALY)	249.461	351.878	147.045	0.417885	-1.25882	4.04142e-08	1.06269e-06
Solyc12g056410	F-box protein PP2-B1 (PP2B1_ARATH)	257.216	147.825	366.608	2.48001	1.31035	4.04733e-08	1.06316e-06
Solyc10g024490	Peptide transporter-like protein (Q9SVS9_ARATH)	51.5922	8.14837	95.036	11.6632	3.54389	4.06707e-08	1.06725e-06
Solyc01g106610	LEPR1A1A (manually curated)	382.553	181.514	583.593	3.21514	1.68488	4.08503e-08	1.07088e-06
Solyc09g005830	ACI49 (manually curated)	88.626	1.94726	175.305	90.0264	6.49228	4.1112e-08	1.07446e-06
Solyc03g098240	glutamate decarboxylase (manually curated)	220.184	119.018	321.349	2.69999	1.43296	4.11111e-08	1.07446e-06
Solyc05g052890	Unknown Protein	105.912	166.033	45.7902	0.27579	-1.85836	4.10754e-08	1.07446e-06
Solyc09g097780	Glycine-rich protein (D2K2U2_TOBAC)	1035.31	1466.77	603.854	0.411689	-1.28037	4.1234e-08	1.07656e-06
Solyc03g096670	Integrin-linked kinase-associated serine/threonine phosphatase 2C (ILKAP_RAT)	143.214	72.1145	214.313	2.97184	1.57136	4.14666e-08	1.08153e-06
Solyc03g121190	Unknown Protein	150.907	215.543	86.2714	0.400251	-1.32102	4.50169e-08	1.17294e-06
Solyc08g076420	Poly polymerase catalytic domain containing protein expressed (Q84T80_ORYSJ)	2218.76	1614.67	2822.85	1.74825	0.805915	4.5209e-08	1.17676e-06
Solyc09g010940	Pyrimidine 5&apos-nucleotidase (D5QKK7_METTR)	862.88	546.043	1179.72	2.16048	1.11135	4.5837e-08	1.1919e-06
Solyc12g088230	mitochondrial malate dehydrogenase (manually curated)	180.809	102.762	258.855	2.51897	1.33283	4.8172e-08	1.25136e-06
Solyc06g075550	Serine/threonine kinase (Q32SF8_HORVD)	242.592	136.281	348.904	2.56018	1.35624	4.83577e-08	1.25271e-06
Solyc02g094190	Nodulin family protein (D7M603_ARALY)	829.834	581.949	1077.72	1.85191	0.889016	4.83701e-08	1.25271e-06
Solyc07g008210	TPR domain protein (B6U810_MAIZE)	53.2615	95.8062	10.7169	0.11186	-3.16024	4.83406e-08	1.25271e-06
Solyc02g082120	DNA-3-methyladenine glycosylase I (B6TPB7_MAIZE)	992.221	1412.18	572.26	0.405231	-1.30318	4.89253e-08	1.26582e-06
Solyc07g055230	50S ribosomal protein L5 (RL5_XANP2)	916.772	1192.05	641.49	0.538138	-0.893951	4.8989e-08	1.2662e-06
Solyc04g009640	Receptor like kinase, RLK	136.967	54.295	219.639	4.04528	2.01624	4.91191e-08	1.26829e-06
Solyc01g096450	Aspartic proteinase nepenthesin-1 (B6TDX6_MAIZE)	580.376	801.997	358.754	0.447326	-1.1606	4.93726e-08	1.27356e-06
Solyc06g050630	Prephenate dehydrogenase family protein (D7KDI5_ARALY)	336.208	191.458	480.958	2.51208	1.32888	4.94979e-08	1.27551e-06
Solyc03g093110	Xyloglucan endotransglucosylase/hydrolase 9 (C0IRG8_9ERIC)	101.821	5.77975	197.863	34.2339	5.09735	5.09699e-08	1.31082e-06
Solyc08g076930	jasmonic acid 3 (manually curated)	401.004	223.272	578.737	2.59207	1.37411	5.09499e-08	1.31082e-06
Solyc09g061620	Vesicle-associated membrane protein 7B (D7KE73_ARALY)	714.472	438.196	990.748	2.26097	1.17694	5.21621e-08	1.34015e-06
Solyc09g015770	WRKY transcription factor 81 (manually curated)	2033.59	1473.91	2593.28	1.75946	0.815131	5.31247e-08	1.36352e-06
Solyc05g005150	F-box/Kelch repeat-containing F-box family protein (C4PVT9_ARATH)	400.872	212.938	588.806	2.76515	1.46736	5.33278e-08	1.36737e-06
Solyc01g096930	Phospholipid-transporting ATPase (B6JZB6_SCHJY)	230.645	124.541	336.749	2.70393	1.43506	5.4587e-08	1.39549e-06
Solyc04g071620	Abscicic acid stress ripening 4 (manually curated)	6814.52	8584.85	5044.19	0.587569	-0.76717	5.45463e-08	1.39549e-06
Solyc09g083020	Myrosinase-binding protein-like protein (Q9M5W9_ARATH)	644.655	843.409	445.901	0.528689	-0.919508	5.45819e-08	1.39549e-06
Solyc03g007240	spermine synthase (manually curated)	567.102	361.491	772.714	2.13758	1.09598	5.56726e-08	1.42145e-06
Solyc02g069260	Argonaute2a (manually curated)	431.171	279.68	582.662	2.08332	1.05888	5.57128e-08	1.42145e-06
Solyc06g069410	Mitochondrial ADP/ATP carrier proteins (Q2UU95_ASPOR)	1028.09	1355.49	700.691	0.516929	-0.951962	5.65894e-08	1.44238e-06
Solyc06g009110	Nucellin-like aspartic protease (Fragment) (Q8L886_MAIZE)	245.73	94.5287	396.932	4.19907	2.07007	5.68059e-08	1.44647e-06
Solyc11g044620	Imp biosynthesis protein (A6N1F2_ORYSI)	75.076	119.388	30.7638	0.257679	-1.95635	5.73562e-08	1.45905e-06
Solyc05g041920	Ribonuclease 3 (C3FP31_BACTB)	240.424	97.0834	383.764	3.95293	1.98292	6.02591e-08	1.53138e-06
Solyc09g092380	S-adenosyl-l-homocysteine hydrolase (manually curated)	6508.31	8402.51	4614.1	0.549134	-0.864771	6.19517e-08	1.57284e-06
Solyc07g065330	Germin-like protein 15 (C7S8C9_SOYBN)	88.8018	26.942	150.662	5.59207	2.48338	6.35284e-08	1.61032e-06
Solyc02g072080	U-box domain-containing protein 17 (PUB17_ARATH)	781.887	519.171	1044.6	2.01206	1.00867	6.35531e-08	1.61032e-06
Solyc12g015860	ob4457-LeFPS1 (manually curated)	725.563	448.628	1002.5	2.23458	1.16001	6.38402e-08	1.61601e-06
Solyc05g006420	Two-component response regulator ARR3 (B6TSM4_MAIZE)	210.339	300.689	119.99	0.399052	-1.32535	6.4996e-08	1.64365e-06
Solyc01g099100	Long-chain-fatty-acid coa ligase (Q16WF9_AEDAE)	517.858	345.464	690.251	1.99804	0.998586	6.63845e-08	1.67712e-06
Solyc02g078160	Plant-specific domain TIGR01615 family protein (B6UDN7_MAIZE)	341.965	471.611	212.32	0.450201	-1.15136	7.00823e-08	1.76881e-06
Solyc08g068870	Aspartic proteinase nepenthesin-1 (C0JAB4_ORYCO)	615.332	941.568	289.095	0.307036	-1.70352	7.41973e-08	1.87083e-06
Solyc07g066600	Phosphoglycerate kinase (Q2VCK2_SOLTU)	3395.13	4238.44	2551.82	0.602066	-0.732006	7.48202e-08	1.88469e-06
Solyc01g097120	Os02g0200800 protein (Fragment) (Q0E303_ORYSJ)	657.076	467.071	847.081	1.8136	0.858857	7.78065e-08	1.958e-06
Solyc05g014790	Lipoxygenase (B9RMJ4_RICCO)	253.255	349.667	156.843	0.44855	-1.15666	7.82326e-08	1.96681e-06
Solyc12g088170	Hydroxycinnamoyl CoA quinate transferase (D6BK25_CYNSC)	85.663	19.2179	152.108	7.91491	2.98457	7.84602e-08	1.96869e-06
Solyc06g050810	Os03g0816700 protein (Fragment) (Q0DMC9_ORYSJ)	360.064	217.592	502.535	2.30953	1.2076	7.83916e-08	1.96869e-06
Solyc07g007170	Zinc finger family protein (D7L4D8_ARALY)	311.047	182.606	439.487	2.40675	1.26708	8.15826e-08	2.04504e-06
Solyc12g009110	O-methyltransferase-like protein (Q9T003_ARATH)	314.77	431.924	197.617	0.457526	-1.12807	8.20639e-08	2.05511e-06
Solyc06g083440	Cytochrome b5 reductase (Q54XV1_DICDI)	623.495	819.746	427.244	0.52119	-0.940118	8.31545e-08	2.0804e-06
Solyc09g082870	Calcium-transporting ATPase 1 (Q7XBH9_CERRI)	58.8141	17.085	100.543	5.88489	2.55702	8.63605e-08	2.15851e-06
Solyc01g095510	Mitochondrial carrier family (C1E2Y0_9CHLO)	132.14	24.3947	239.886	9.83355	3.29771	8.67189e-08	2.16537e-06
Solyc09g011160	Regulator of chromosome condensation RCC1 (B8FLG8_DESAA)	47.1386	6.68967	87.5876	13.093	3.71072	8.73693e-08	2.1795e-06
Solyc06g005650	RING finger protein 126 (RN126_XENTR)	372.232	230.413	514.05	2.23099	1.15768	8.9009e-08	2.21825e-06
Solyc02g083860	Flavanone 3-hydroxylase (A9ZMI9_TOBAC)	267.346	141.945	392.748	2.7669	1.46827	8.92838e-08	2.22295e-06
Solyc08g006410	UDP-glucose glucosyltransferase (B6EWX8_LYCBA)	153.846	73.4662	234.225	3.18821	1.67275	8.99411e-08	2.23716e-06
Solyc04g050730	GDSL esterase/lipase At5g33370 (GDL79_ARATH)	174.451	32.9706	315.932	9.58224	3.26036	9.00738e-08	2.23829e-06
Solyc05g005250	pantothenate kinase family protein AB211526 (manually curated)	370.415	249.003	491.826	1.97518	0.981983	9.18992e-08	2.28146e-06
Solyc09g013150	Vesicular glutamate transporter 3 (B5AU16_DANRE)	196.778	96.6472	296.909	3.07209	1.61922	9.27067e-08	2.29929e-06
Solyc09g055950	Photosystem II D2 protein (D3WE71_9MAGN)	114.965	181.328	48.6013	0.26803	-1.89953	9.47986e-08	2.34891e-06
Solyc02g088680	Unknown Protein	325.296	187.556	463.035	2.46878	1.3038	9.62408e-08	2.38235e-06
Solyc01g079570	Beta xylosidase (Q6RXY3_FRAAN)	72.9617	118.177	27.7467	0.23479	-2.09056	9.65525e-08	2.38777e-06
Solyc02g063250	Peptide methionine sulfoxide reductase msrA (D7E9W5_METEZ)	205.811	106.285	305.338	2.87284	1.52248	9.76129e-08	2.41168e-06
Solyc03g093410	Sugar transporter protein 16 (manually curated)	860.876	1347.22	374.533	0.278004	-1.84682	9.83675e-08	2.428e-06
Solyc07g049200	Unknown Protein	174.399	87.931	260.868	2.96673	1.56888	1.00334e-07	2.47418e-06
Solyc12g007050	Unknown Protein; contains Interpro domain(s) IPR009424 Protein of unknown function DUF1070	183.357	93.1703	273.544	2.93595	1.55383	1.01055e-07	2.48956e-06
Solyc02g086460	Unknown Protein	4831.84	6040.63	3623.05	0.599781	-0.737492	1.01686e-07	2.50272e-06
Solyc03g115870	Thioredoxin 2 (Q5ZF47_PLAMJ)	829.455	588.847	1070.06	1.81722	0.861731	1.03009e-07	2.53287e-06
Solyc02g091250	Predicted by genscan and genefinder (Q9ZU37_ARATH)	305.144	152.017	458.271	3.0146	1.59197	1.05886e-07	2.60113e-06
Solyc09g061840	3-ketoacyl CoA thiolase 1 (C8YNG6_PETHY)	1450.27	1047.32	1853.21	1.76947	0.823321	1.07662e-07	2.64224e-06
Solyc09g065560	Sulfate transporter (D7LTZ8_ARALY)	204.438	59.7095	349.166	5.84775	2.54788	1.10511e-07	2.70958e-06
Solyc03g113380	Pentatricopeptide repeat-containing protein (D7KS48_ARALY)	527.666	338.805	716.527	2.11486	1.08056	1.10724e-07	2.7122e-06
Solyc05g013530	Octicosapeptide/Phox/Bem1p domain-containing protein (D7LRK8_ARALY)	89.3793	42.3864	136.372	3.21736	1.68588	1.1353e-07	2.77832e-06
Solyc09g010980	Unknown Protein	268.291	111.602	424.98	3.80801	1.92904	1.14801e-07	2.80674e-06
Solyc09g075080	Phytochrome A-associated F-box protein (EID1_ARATH)	179.754	87.693	271.814	3.09961	1.63209	1.15975e-07	2.83008e-06
Solyc03g005790	Chlorophyll a/b-binding protein (Q41234_PINTH)	74.5449	116.95	32.1398	0.274816	-1.86346	1.15894e-07	2.83008e-06
Solyc02g068680	CHP-rich zinc finger protein-like (Q9FK70_ARATH)	260.9	127.594	394.206	3.08954	1.62739	1.17514e-07	2.86493e-06
Solyc04g074420	Phi-1 protein (Fragment) (Q4LAX0_CAPCH)	134.458	60.9883	207.927	3.4093	1.76947	1.19393e-07	2.90798e-06
Solyc11g066250	Serine carboxypeptidase (Q9XH61_9ASTR)	109.636	43.4163	175.855	4.05045	2.01808	1.20393e-07	2.92956e-06
Solyc08g068350	Unknown Protein	139.318	69.0179	209.618	3.03716	1.60272	1.22837e-07	2.98622e-06
Solyc10g009030	sphingolipid delta 4 desaturase (manually curated)	509.105	673.576	344.633	0.511647	-0.966779	1.23566e-07	3.00111e-06
Solyc02g092790	Arabinogalactan (Q43719_SOLLC)	1532.12	944.277	2119.96	2.24507	1.16676	1.23911e-07	3.00665e-06
Solyc03g006250	GDSL esterase/lipase At1g28590 (GDL8_ARATH)	313.885	175.878	451.892	2.56935	1.36141	1.26119e-07	3.05734e-06
Solyc05g055030	R2R3MYB transcription factor 10 (manually curated)	56.3601	10.7623	101.958	9.4736	3.24391	1.27287e-07	3.08277e-06
Solyc02g085910	LOB domain protein 42 (D7KWD0_ARALY)	305.453	455.753	155.153	0.340433	-1.55456	1.276e-07	3.08745e-06
Solyc05g013380	Alanine aminotransferase 2 (A8IKE5_SOYBN)	1610.34	1121.56	2099.11	1.87159	0.904267	1.28379e-07	3.10337e-06
Solyc08g068690	N-acetyltransferase (B6SUK9_MAIZE)	1147.38	750.366	1544.4	2.05819	1.04138	1.31588e-07	3.17797e-06
Solyc08g081680	GTP binding protein (B6TE93_MAIZE)	11.4329	1.0344	21.8314	21.1053	4.39953	1.3365e-07	3.22475e-06
Solyc07g064610	alcium-dependent protein kinase 1 (manually curated)	1502.12	1094.21	1910.03	1.74557	0.8037	1.36226e-07	3.28382e-06
Solyc07g007930	Alkaline alpha galactosidase 2 (Q575Z7_MAIZE)	4767.52	6080.45	3454.58	0.568147	-0.815665	1.37398e-07	3.30899e-06
Solyc06g009050	Universal stress protein (B4UW73_ARAHY)	531.848	265.113	798.583	3.01224	1.59084	1.39089e-07	3.34658e-06
Solyc04g077120	Inositol-tetrakisphosphate 1-kinase 3 (B6TDJ5_MAIZE)	147.238	53.0808	241.396	4.54771	2.18514	1.39302e-07	3.34746e-06
Solyc10g085560	Histone deacetylase 2a-like (Q2XTE1_SOLTU)	261.632	138.347	384.918	2.78226	1.47625	1.39385e-07	3.34746e-06
Solyc06g054540	CHY zinc finger family protein expressed (Q2QP88_ORYSJ)	1187.05	1543.62	830.48	0.538007	-0.894304	1.39641e-07	3.35047e-06
Solyc08g082210	AP2/EREBP transcription factor (manually curated)	184.688	78.2178	291.158	3.7224	1.89623	1.4012e-07	3.35883e-06
Solyc02g061770	chitinase 2 (manually curated)	76.1933	31.3115	121.075	3.86679	1.95114	1.4457e-07	3.4623e-06
Solyc02g088610	LeHSP110/ClpB heat shock protein (manually curated)	231.411	123.999	338.823	2.73246	1.4502	1.48464e-07	3.55225e-06
Solyc02g079590	Serine/threonine kinase receptor (Q7DMS5_BRANA)	413.16	268.991	557.329	2.07192	1.05097	1.49096e-07	3.56406e-06
Solyc04g077570	Unknown Protein	119.023	197.943	40.103	0.202599	-2.3033	1.55311e-07	3.70918e-06
Solyc04g072920	Trehalose-6-phosphate phosphatase (D7KV74_ARALY)	91.8744	18.0546	165.694	9.17742	3.19809	1.61091e-07	3.84367e-06
Solyc01g106000	Isochorismatase hydrolase (B6TNR9_MAIZE)	513.289	677.456	349.122	0.515343	-0.956396	1.62325e-07	3.86952e-06
Solyc03g117660	Mandelonitrile lyase (B6SVJ2_MAIZE)	105.654	53.514	157.794	2.94866	1.56006	1.67023e-07	3.97784e-06
Solyc07g053050	Calmodulin (A7E7G2_SCLS1)	128.443	32.0603	224.826	7.01259	2.80995	1.70433e-07	4.0553e-06
Solyc02g078230	Glucan synthase like 1 (D8R536_SELML)	287.044	392.111	181.978	0.464099	-1.10749	1.72658e-07	4.10445e-06
Solyc06g009040	Glutathione S-transferase (A5YWI9_SOLTU)	40.2766	2.61619	77.937	29.7903	4.89677	1.7374e-07	4.12636e-06
Solyc06g073180	CONSTANS interacting protein 1 (manually curated)	533.934	344.772	723.096	2.09732	1.06855	1.74496e-07	4.14052e-06
Solyc08g076970	Acetylornithine deacetylase or succinyl-diaminopimelate desuccinylase (D4MFM7_9ENTE)	489.922	676.316	303.528	0.448797	-1.15587	1.76052e-07	4.17358e-06
Solyc05g009550	IST1 homolog (IST1_HUMAN)	69.0608	23.1722	114.949	4.96066	2.31053	1.78201e-07	4.22065e-06
Solyc03g112060	Quinolinate synthase A (NADA_CYAP4)	156.871	77.7169	236.025	3.03699	1.60264	1.7977e-07	4.25389e-06
Solyc01g106630	Unknown Protein	4951.8	3090.96	6812.64	2.20405	1.14016	1.81838e-07	4.29495e-06
Solyc11g012140	Isoleucyl-tRNA synthetase (Q6PGU7_DANRE)	907.55	1154.74	660.362	0.571871	-0.806239	1.81808e-07	4.29495e-06
Solyc01g106620	Pathogenesis-related protein 1a (Q00MX6_MALDO)	4950.13	3090.53	6809.73	2.20341	1.13974	1.82882e-07	4.31566e-06
Solyc11g012510	GRAS1 (manually curated)	90.9397	36.0054	145.874	4.05144	2.01843	1.83066e-07	4.31603e-06
Solyc06g065330	Ring finger protein 13 (Q66JJ1_XENTR)	505.355	689.302	321.409	0.466282	-1.10073	1.85118e-07	4.36042e-06
Solyc05g055080	Unknown Protein	13.8825	0	27.765	Inf	Inf	1.87581e-07	4.41039e-06
Solyc03g080160	Nascent polypeptide-associated complex alpha subunit-like protein (B6SU89_MAIZE)	2855.24	3540.66	2169.82	0.612829	-0.706443	1.87558e-07	4.41039e-06
Solyc12g088930	Plant-specific domain TIGR01570 family protein (B6U390_MAIZE)	45.8136	77.3085	14.3187	0.185215	-2.43272	1.88089e-07	4.41829e-06
Solyc01g104670	Tubby-like F-box protein 8 (TLP8_ORYSJ)	701.385	483.751	919.019	1.89978	0.925831	1.95202e-07	4.5812e-06
Solyc04g078190	Lipase-like protein (Q6ZLH2_ORYSJ)	263.594	368.137	159.051	0.432043	-1.21075	1.98482e-07	4.65394e-06
Solyc10g080590	60S ribosomal protein L21-like protein (Q3HVK5_SOLTU)	1142.49	1452.55	832.428	0.57308	-0.803191	1.9989e-07	4.68271e-06
Solyc12g098850	ethylene-forming enzyme (manually curated)	2067.78	2612.98	1522.59	0.582702	-0.77917	2.013e-07	4.71144e-06
Solyc04g009510	CCR4-NOT transcription complex subunit 4 (Q498M7_RAT)	670.042	865.759	474.325	0.547871	-0.868091	2.04039e-07	4.77122e-06
Solyc01g065550	Protein DEHYDRATION-INDUCED 19 homolog 4 (DI194_ARATH)	210.591	111.894	309.288	2.7641	1.46681	2.06106e-07	4.81518e-06
Solyc01g009430	Os02g0448600 protein (Fragment) (Q0E1G8_ORYSJ)	1646.98	2109.14	1184.82	0.561755	-0.831987	2.08939e-07	4.87696e-06
Solyc12g006370	Amine oxidase family protein (Q1EPI3_MUSAC)	109.678	27.3768	191.979	7.01249	2.80993	2.10338e-07	4.90515e-06
Solyc05g011970	Cytochrome P450	147.908	76.6868	219.129	2.85746	1.51473	2.1105e-07	4.91732e-06
Solyc03g071690	Non-symbiotic hemoglobin 2 (D7L8Z8_ARALY)	533.676	350.953	716.399	2.04129	1.02948	2.12106e-07	4.93299e-06
Solyc11g027710	Unknown Protein	115.612	174.4	56.8239	0.325826	-1.61783	2.11947e-07	4.93299e-06
Solyc03g082520	Small auxin up-regulated RNA36 (manually curated)	167.73	77.9518	257.509	3.30344	1.72397	2.1286e-07	4.94606e-06
Solyc01g081540	Myosin XI-F (B0CN60_NICBE)	1426.79	1045.34	1808.24	1.72981	0.790617	2.19693e-07	5.10024e-06
Solyc08g007460	Non-specific lipid-transfer protein (B9RGU5_RICCO)	369.894	222.191	517.596	2.32951	1.22003	2.2173e-07	5.1429e-06
Solyc04g009900	phosphoenolpyruvate carboxylase kinase (manually curated)	92.6722	11.1353	174.209	15.6447	3.9676	2.27968e-07	5.28282e-06
Solyc01g017330	Photosystem I P700 chlorophyll a apoprotein A1 (D3WCE1_NEROL)	52.6279	88.708	16.5478	0.186542	-2.42243	2.29354e-07	5.31018e-06
Solyc10g085800	Zinc-binding family protein (D7MDD4_ARALY)	80.073	28.4573	131.689	4.6276	2.21026	2.32223e-07	5.36994e-06
Solyc03g121920	Mitochondrial carrier-like protein (Q8L9F8_ARATH)	832.786	1075.93	589.64	0.548028	-0.867679	2.32352e-07	5.36994e-06
Solyc01g099510	Unknown Protein	527.011	349.584	704.438	2.01508	1.01083	2.32651e-07	5.37203e-06
Solyc01g007990	RLK, Receptor like protein, putative resistance protein with an antifungal domain	168.683	87.3924	249.974	2.86036	1.5162	2.37624e-07	5.48194e-06
Solyc04g072560	IST1 homolog (C1BSR8_9MAXI)	510.332	347.001	673.663	1.94138	0.957086	2.39401e-07	5.518e-06
Solyc12g005310	Auxin-responsive GH3-like (Q0GUM1_ARATH)	19.6855	36.4402	2.93073	0.0804258	-3.6362	2.40862e-07	5.54671e-06
Solyc06g084010	Os03g0627500 protein (Fragment) (Q0DQ67_ORYSJ)	252.009	347.908	156.11	0.448709	-1.15615	2.43429e-07	5.60083e-06
Solyc01g066430	Ring H2 finger protein (D9ZHD8_HYPPE)	719.687	493.894	945.479	1.91434	0.936844	2.49298e-07	5.73073e-06
Solyc11g072550	Extradiol ring-cleavage dioxygenase class III protein subunit B (B8GF38_METPE)	1044.13	722.049	1366.2	1.89212	0.92	2.49558e-07	5.73159e-06
Solyc09g064510	Transcriptional activator TenA family (Q117V2_TRIEI)	445.126	289.067	601.185	2.07974	1.0564	2.58688e-07	5.936e-06
Solyc11g010390	Unknown Protein	288.823	76.7705	500.875	6.52432	2.70583	2.59908e-07	5.95868e-06
Solyc01g067010	F-box family protein (B9HCS6_POPTR)	108.866	58.6264	159.106	2.7139	1.44037	2.60318e-07	5.9628e-06
Solyc02g091180	cDNA clone J100026I16 full insert sequence (B7FA06_ORYSJ)	94.9	20.8044	168.996	8.12306	3.02202	2.63357e-07	6.02531e-06
Solyc03g044330	Acetolactate synthase (D7RPJ7_SOLTU)	2966.51	3718.06	2214.96	0.595729	-0.747273	2.63515e-07	6.02531e-06
Solyc05g012430	LRR receptor-like serine/threonine-protein kinase, RLP	33.6901	58.2634	9.11678	0.156475	-2.67599	2.69079e-07	6.14707e-06
Solyc11g072200	1-aminocyclopropane-1-carboxylate oxidase 3 (ACCO3_CUCME)	44.7099	17.2134	72.2064	4.19479	2.0686	2.70916e-07	6.18355e-06
Solyc01g107800	Expressed protein (Fragment) (B3VV16_POPTN)	86.739	28.6371	144.841	5.05781	2.33851	2.75318e-07	6.27292e-06
Solyc06g050800	Amino acid transporter (B9HYI5_POPTR)	135.675	202.425	68.9258	0.340501	-1.55427	2.75199e-07	6.27292e-06
Solyc08g006330	UDP-xylose phenolic glycosyltransferase (manually curated)	354.832	176.457	533.208	3.02175	1.59538	2.75904e-07	6.28072e-06
Solyc10g079130	Calcium-dependent protein kinase 4 (Q5EDD1_CAPAN)	1531.82	1118.7	1944.94	1.73857	0.797898	2.85225e-07	6.48717e-06
Solyc01g007000	U-box domain-containing protein (D7LU64_ARALY)	88.4246	13.3802	163.469	12.2173	3.61085	2.87803e-07	6.53681e-06
Solyc03g114600	Alternaria stem canker resistance (manually curated)	209.189	87.3495	331.029	3.78971	1.92209	2.87915e-07	6.53681e-06
Solyc11g068830	Orotidine 5&apos-phosphate decarboxylase (Orotate phosphoribosyltransferase) (C4QAV6_SCHMA)	1042.91	1326.31	759.511	0.572648	-0.804279	2.88251e-07	6.53868e-06
Solyc10g050060	Elicitor-responsive protein 3 (B6U4Y1_MAIZE)	899.181	622.562	1175.8	1.88865	0.917352	2.96205e-07	6.7132e-06
Solyc06g068210	Protein FAR1-RELATED SEQUENCE 8 (FRS8_ARATH)	91.7788	146.962	36.5956	0.249014	-2.0057	3.00482e-07	6.80414e-06
Solyc02g093990	Adenylate kinase family-like protein (Q38JG0_SOLTU)	118.251	42.8815	193.621	4.51527	2.17481	3.01657e-07	6.82476e-06
Solyc01g006890	Genomic DNA chromosome 5 P1 clone MUK11 (Q9FMC4_ARATH)	223.555	102.739	344.372	3.35193	1.74499	3.04544e-07	6.87938e-06
Solyc04g007880	Serine/threonine-protein kinase receptor (B6T9K5_MAIZE)	323.891	207.542	440.239	2.1212	1.08488	3.04605e-07	6.87938e-06
Solyc05g010400	Receptor like kinase, RLK	194.205	294.357	94.0529	0.31952	-1.64602	3.05607e-07	6.89595e-06
Solyc07g053270	HAD-superfamily hydrolase subfamily IA variant 3 containing protein expressed (Q109K4_ORYSJ)	215.322	130.874	299.771	2.29054	1.19569	3.0609e-07	6.90081e-06
Solyc03g033540	calcium-dependent protein kinase2 (manually curated)	1157.86	833.554	1482.16	1.77812	0.83035	3.09726e-07	6.9767e-06
Solyc03g120260	Coatomer beta&apos subunit (C4YSS2_CANAW)	1605.55	1181.8	2029.31	1.71713	0.780001	3.16605e-07	7.1254e-06
Solyc05g050560	Transcription factor (Q9M4A8_MAIZE)	173.355	53.7804	292.929	5.44676	2.4454	3.17345e-07	7.13583e-06
Solyc05g013880	WD-40 repeat family protein (Q1EPE0_MUSAC)	348.56	469.67	227.45	0.484277	-1.04609	3.24533e-07	7.29111e-06
Solyc05g006050	Cyclin D1 (Q8GVE0_HELTU)	151.229	221.95	80.5078	0.362729	-1.46304	3.2492e-07	7.29344e-06
Solyc12g010390	Transmembrane 9 superfamily protein member 2 (B6ST61_MAIZE)	461.777	258.834	664.721	2.56813	1.36072	3.31808e-07	7.44157e-06
Solyc08g014340	Cysteine synthase (Q9FS26_SOLTU)	2932	3624.44	2239.57	0.617908	-0.694537	3.35161e-07	7.51023e-06
Solyc09g091600	Male sterility MS5 family protein (D7KE75_ARALY)	210.599	73.2365	347.962	4.75121	2.24829	3.53074e-07	7.9003e-06
Solyc01g102380	germin (manually curated)	98.1898	149.523	46.8568	0.313375	-1.67404	3.53182e-07	7.9003e-06
Solyc02g080970	Os06g0661900 protein (Fragment) (Q0DAD0_ORYSJ)	220.032	118.459	321.605	2.71491	1.4409	3.54135e-07	7.91474e-06
Solyc02g085210	UPF0567 protein C13orf39 homolog (CM039_MOUSE)	146.528	216.489	76.5658	0.35367	-1.49952	3.58882e-07	8.01389e-06
Solyc02g082450	Auxin efflux carrier family protein (D7L9F0_ARALY)	410.572	151.102	670.042	4.43438	2.14873	3.67709e-07	8.20389e-06
Solyc10g008520	Auxin-responsive GH3-like (Q0GUM1_ARATH)	885.617	1164.86	606.372	0.520553	-0.941882	3.68818e-07	8.22152e-06
Solyc06g053480	Stearoyl-acyl carrier protein desaturase (B7TZ44_SPIOL)	1821.16	2314.34	1327.98	0.573806	-0.801365	3.72101e-07	8.28753e-06
Solyc05g006850	Thioredoxin H (Q4U0W0_NICAL)	432.216	573.621	290.811	0.506975	-0.980013	3.73223e-07	8.30535e-06
Solyc05g012030	At1g69160/F4N2_9 (Q93Z37_ARATH)	17.7004	33.3304	2.07038	0.0621169	-4.00887	3.77385e-07	8.3907e-06
Solyc12g099340	Calmodulin-binding transcription activator 5 (D7MA72_ARALY)	284.305	166.256	402.355	2.42009	1.27506	3.78202e-07	8.40164e-06
Solyc04g077970	Adenine phosphoribosyltransferase-like (Q2V997_SOLTU)	5183.32	6463.52	3903.12	0.603869	-0.727692	3.80812e-07	8.45232e-06
Solyc03g007430	Mitochondrial carrier family (C1E2Y0_9CHLO)	200.794	102.474	299.115	2.91894	1.54544	4.01058e-07	8.89403e-06
Solyc10g054930	DUF803 domain membrane protein (C5FBJ1_NANOT)	113.901	48.4772	179.324	3.69915	1.88719	4.02457e-07	8.91739e-06
Solyc11g066620	Aspartyl protease family protein (D7M1J9_ARALY)	178.597	83.9138	273.281	3.25669	1.70341	4.03333e-07	8.92911e-06
Solyc05g026240	LRR receptor-like serine/threonine-protein kinase, RLP	122.825	185.608	60.0425	0.32349	-1.62821	4.22029e-07	9.33498e-06
Solyc09g090430	Cyanate hydratase (B6TTW1_MAIZE)	2613.96	1919.73	3308.2	1.72327	0.785146	4.30263e-07	9.50895e-06
Solyc11g065740	RbcX protein (Q5W3L8_9NOST)	197.536	106.126	288.946	2.72266	1.44502	4.31448e-07	9.52699e-06
Solyc03g081330	Avr9/Cf-9 rapidly elicited protein 65 (Q9FQZ0_TOBAC)	222.407	125.038	319.775	2.55741	1.35468	4.35557e-07	9.60125e-06
Solyc08g066180	HMP-PP phosphatase (COF_CITK8)	745.977	970.908	521.046	0.536659	-0.897924	4.35502e-07	9.60125e-06
Solyc05g051660	Gibberellin receptor GID1L2 (B6T2M3_MAIZE)	198.6	78.2874	318.913	4.07361	2.02631	4.45776e-07	9.81813e-06
Solyc01g096670	Cytochrome P450	268.676	167.617	369.735	2.20584	1.14133	4.47234e-07	9.84181e-06
Solyc09g014790	Class E vacuolar protein-sorting machinery protein hse1 (HSE1_EMENI)	773.493	537.613	1009.37	1.87751	0.908819	4.49866e-07	9.8913e-06
Solyc03g112050	Serine/threonine kinase (C4Q3G8_SCHMA)	1247.03	904.001	1590.05	1.7589	0.814674	4.54103e-07	9.97595e-06
Solyc03g083250	ATP-dependent Clp protease ATP-binding subunit clpX (B6SSC5_MAIZE)	483.897	635.939	331.854	0.521833	-0.938339	4.70049e-07	1.03175e-05
Solyc12g068070	Filament-like plant protein (Fragment) (FPP_SOLLC)	175.606	250.049	101.163	0.404574	-1.30553	4.73835e-07	1.03917e-05
Solyc01g094940	Receptor-like protein kinase (Q9LYS5_ARATH)	682.274	1010.55	353.997	0.350301	-1.51333	4.74702e-07	1.04019e-05
Solyc01g106830	Phytosulfokines 4 (B6UIM4_MAIZE)	42.7574	10.2775	75.2372	7.32055	2.87195	4.76957e-07	1.04424e-05
Solyc03g026110	Calmodulin binding protein (B6STZ4_MAIZE)	340.548	453.713	227.384	0.501162	-0.99665	4.84433e-07	1.05971e-05
Solyc06g036260	beta-carotene hydroxylase-1 (manually curated)	662.631	378.871	946.392	2.49793	1.32073	4.85472e-07	1.06108e-05
Solyc11g006910	Ferredoxin (Q9AUE1_IMPBA)	388.777	193.815	583.738	3.01183	1.59064	4.8654e-07	1.06251e-05
Solyc01g057000	Universal stress protein (manually curated)	181.847	85.7486	277.945	3.24139	1.69661	4.96107e-07	1.08249e-05
Solyc05g052240	Chalcone--flavonone isomerase (B4G1R6_MAIZE)	168.681	86.5414	250.82	2.89826	1.53519	5.0519e-07	1.10137e-05
Solyc04g074430	Phi-1 protein (Fragment) (Q4LAX0_CAPCH)	234.372	129.897	338.847	2.60858	1.38326	5.07061e-07	1.10452e-05
Solyc02g079570	Serine/threonine-protein kinase receptor (B6U2B7_MAIZE)	397.839	262.655	533.023	2.02936	1.02103	5.1143e-07	1.11262e-05
Solyc01g008110	Cytochrome P450	1339.42	1682.21	996.62	0.592446	-0.755245	5.11642e-07	1.11262e-05
Solyc08g077900	Expansin-like protein (Q0WRS3_ARATH)	520.023	222.715	817.33	3.66984	1.87572	5.16632e-07	1.12252e-05
Solyc10g007280	AAA-ATPase (C3TX92_BRASY)	342.014	90.1574	593.871	6.58705	2.71963	5.21569e-07	1.13229e-05
Solyc05g055400	Cytochrome P450	73.1776	112.383	33.9717	0.302284	-1.72602	5.23736e-07	1.13604e-05
Solyc12g013620	jasmonic acid 2 (manually curated)	271.85	165.683	378.016	2.28157	1.19002	5.28212e-07	1.14479e-05
Solyc11g008720	Beta-glucosidase G4 (A8TVR1_MEDTR)	88.965	38.7464	139.184	3.59217	1.84486	5.3005e-07	1.14684e-05
Solyc07g062700	Sodium/calcium exchanger family protein (D7KKF3_ARALY)	4835.54	3521.43	6149.65	1.74635	0.804345	5.29942e-07	1.14684e-05
Solyc01g110290	Squalene synthase (D0VFU8_SOLLC)	549.066	378.589	719.542	1.90059	0.926445	5.4718e-07	1.18291e-05
Solyc02g067810	Genomic DNA chromosome 5 TAC clone K21I16 (Q9FI64_ARATH)	72.3176	29.4373	115.198	3.91333	1.9684	5.48385e-07	1.18452e-05
Solyc05g006780	NPH3 domain containing protein-like (Q8GVF8_ORYSJ)	246.678	143.455	349.902	2.43911	1.28636	5.57649e-07	1.20352e-05
Solyc05g018650	Ferrochelatase (O64391_SOLTU)	1574.73	1980.75	1168.71	0.590036	-0.761124	5.61339e-07	1.21047e-05
Solyc03g083720	Pectinesterase (C0PST8_PICSI)	893.17	1167.28	619.065	0.53035	-0.914984	5.7001e-07	1.22814e-05
Solyc02g088350	Genomic DNA chromosome 3 P1 clone MXO21 (Q9LS78_ARATH)	1142.49	1453.45	831.528	0.572106	-0.805647	5.79114e-07	1.24672e-05
Solyc07g005930	DNA-directed RNA polymerase (B9IMA6_POPTR)	124.849	182.93	66.7678	0.364991	-1.45407	5.80685e-07	1.24905e-05
Solyc06g024360	Unknown Protein	59.5824	96.5199	22.645	0.234615	-2.09163	5.85822e-07	1.25905e-05
Solyc06g071500	Boron transporter (A5JUZ5_9ROSI)	1063.93	1635.17	492.68	0.301302	-1.73072	6.00686e-07	1.28992e-05
Solyc06g084140	High affinity sulfate transporter 1 (SUT1_STYHA)	290.06	397.008	183.113	0.461234	-1.11643	6.10756e-07	1.31046e-05
Solyc11g020230	Pto-like, Serine/threonine kinase protein, resistance protein	111.732	54.6095	168.854	3.09203	1.62856	6.16481e-07	1.32164e-05
Solyc09g011490	Glutathione S-transferase-like protein (A8DUB0_SOLLC)	133.714	62.4554	204.972	3.2819	1.71453	6.20908e-07	1.33002e-05
Solyc09g015010	Unknown Protein	130.258	7.96269	252.552	31.717	4.98718	6.2556e-07	1.33888e-05
Solyc03g113590	5-formyltetrahydrofolate cycloligase (manually curated)	713.484	926.281	500.687	0.540535	-0.887541	6.26785e-07	1.34038e-05
Solyc06g072940	Unknown Protein; contains Interpro domain(s) IPR008546 Protein of unknown function DUF828, plant	5.18852	10.1544	0.222592	0.0219206	-5.51157	6.29623e-07	1.34534e-05
Solyc06g005160	cytosolic ascorbate peroxidase 1 (manually curated)	3204.52	2049.36	4359.68	2.12733	1.08905	6.34658e-07	1.35497e-05
Solyc06g073190	fructokinase 2 (manually curated)	9474.29	12561.2	6387.38	0.5085	-0.97568	6.37307e-07	1.3595e-05
Solyc03g111310	AKIN gamma (Q7XYY0_MEDTR)	1948.37	2534.99	1361.75	0.53718	-0.896522	6.45196e-07	1.37519e-05
Solyc09g090070	phosphate transporter 1 (manually curated)	611.909	776.551	447.267	0.575966	-0.795945	6.58337e-07	1.40204e-05
Solyc12g099260	ATP citrate lyase a-subunit (Q93YH4_LUPAL)	706.95	470.601	943.298	2.00445	1.00321	6.71512e-07	1.42892e-05
Solyc01g109120	WD-40 repeat family protein (Q1EPE0_MUSAC)	97.5324	27.5016	167.563	6.09284	2.60711	6.759e-07	1.43613e-05
Solyc06g069120	Unknown Protein	7091.65	8774.39	5408.91	0.616443	-0.69796	6.76015e-07	1.43613e-05
Solyc08g078090	Lipase (Fragment) (Q9ZTW1_DIACA)	66.5473	2.86011	130.234	45.5347	5.5089	6.86504e-07	1.45721e-05
Solyc08g067290	RING finger protein 6 (RNF6_HUMAN)	450.748	260.553	640.943	2.45994	1.29862	6.89507e-07	1.46238e-05
Solyc07g008670	AT1G74160 protein (Fragment) (B9DHP4_ARATH)	120.933	180.777	61.0888	0.337924	-1.56523	6.94338e-07	1.47142e-05
Solyc08g080290	Ethylene-responsive transcription factor 1 (ERF1_ORYSJ)	72.7113	15.9275	129.495	8.13029	3.02331	7.03173e-07	1.48891e-05
Solyc01g107860	CBS domain-containing protein-like (B8AP73_ORYSI)	907.45	645.179	1169.72	1.81302	0.858392	7.22307e-07	1.52692e-05
Solyc11g010290	2-oxoglutarate/malate translocator (Q9FMF7_ARATH)	75.0236	116.887	33.1603	0.283696	-1.81758	7.22184e-07	1.52692e-05
Solyc06g075360	Senescence-associated protein (B6T9C5_MAIZE)	117.271	58.3257	176.215	3.02123	1.59513	7.25578e-07	1.53258e-05
Solyc01g081060	Xyloglucan endotransglucosylase/hydrolase 14 (C0IRH3_ACTDE)	756.682	548.095	965.27	1.76114	0.816506	7.26662e-07	1.53361e-05
Solyc11g012840	BTB/POZ domain-containing protein (D7KKU4_ARALY)	264.36	364.929	163.79	0.448827	-1.15577	7.38111e-07	1.5565e-05
Solyc12g005010	Os04g0625000 protein (Fragment) (Q0J9Y7_ORYSJ)	250.865	345.067	156.663	0.454007	-1.13921	7.43504e-07	1.56659e-05
Solyc03g116900	Manganese transporter MntH (D3KPZ0_LISMO)	253.391	139.251	367.531	2.63934	1.40018	7.50094e-07	1.57918e-05
Solyc07g056270	Receptor-like protein kinase (Q9LYS5_ARATH)	209.252	318.409	100.094	0.314356	-1.66953	7.62051e-07	1.60304e-05
Solyc06g050120	Ribosomal protein L7a (A8J567_CHLRE)	3488.8	4293.03	2684.58	0.625334	-0.6773	7.67258e-07	1.61268e-05
Solyc09g011870	Prephenate dehydrogenase family protein (D7KDI5_ARALY)	186.048	78.0499	294.047	3.76742	1.91358	7.76544e-07	1.63087e-05
Solyc08g080410	UBX domain-containing protein (D7MDX6_ARALY)	540.203	367.569	712.837	1.93933	0.955555	7.96454e-07	1.67132e-05
Solyc12g008350	dehydration responsive element binding protein 2 (manually curated)	97.2073	13.6284	180.786	13.2654	3.72959	8.02117e-07	1.68184e-05
Solyc04g025750	Nodulin MtN21 family protein (D7KXZ8_ARALY)	13.969	0	27.9381	Inf	Inf	8.06282e-07	1.68848e-05
Solyc02g093680	succinate dehydrogenase (manually curated)	1137.73	819.294	1456.16	1.77734	0.829719	8.06598e-07	1.68848e-05
Solyc06g082080	Integrin-linked kinase-associated serine/threonine phosphatase 2C (ILKAP_BOVIN)	122.311	61.1761	183.446	2.99866	1.58432	8.08967e-07	1.69207e-05
Solyc06g053260	Auxin-responsive family protein (D7LF78_ARALY)	789.181	509.228	1069.13	2.09952	1.07006	8.15942e-07	1.70527e-05
Solyc02g093440	GHMP kinase family protein (D7L9M7_ARALY)	458.95	612.549	305.35	0.498491	-1.00436	8.22193e-07	1.71694e-05
Solyc04g080820	Cytokinin oxidase/dehydrogenase (C3VPM7_SOLTU)	72.4914	27.6675	117.315	4.24018	2.08413	8.43673e-07	1.75753e-05
Solyc02g082100	Neuralized (B4M452_DROVI)	115.375	53.3932	177.358	3.32173	1.73193	8.43492e-07	1.75753e-05
Solyc01g107250	LRR receptor-like serine/threonine-protein kinase, RLP	285.418	169.995	400.841	2.35795	1.23754	8.43366e-07	1.75753e-05
Solyc05g010240	chaperonin (B2IXD2_NOSP7)	38.5166	64.7038	12.3294	0.190552	-2.39174	8.4719e-07	1.76343e-05
Solyc02g083400	RING finger protein 38 (RNF38_HUMAN)	147.972	58.4565	237.487	4.06263	2.02242	8.5215e-07	1.77232e-05
Solyc09g075020	Multidrug resistance protein ABC transporter family (B9GS96_POPTR)	1082.84	771.393	1394.29	1.8075	0.853994	8.5924e-07	1.78562e-05
Solyc01g014560	D-mannose binding lectin family protein expressed (Q2RAY8_ORYSJ)	59.1991	98.2088	20.1895	0.205577	-2.28225	8.64119e-07	1.79432e-05
Solyc08g067630	Unknown Protein	246.56	130.953	362.168	2.76564	1.46761	8.7899e-07	1.82256e-05
Solyc07g043590	Amine oxidase family protein (Q1EPI3_MUSAC)	398.266	235.297	561.235	2.38522	1.25412	8.79133e-07	1.82256e-05
Solyc12g014610	WRKY transcription factor 20 (manually curated)	183.76	263.435	104.085	0.395109	-1.33968	8.9191e-07	1.84756e-05
Solyc05g015510	Squamosa promoter-binding protein 10 (manually curated)	50.7964	82.0455	19.5474	0.23825	-2.06945	8.9733e-07	1.85729e-05
Solyc02g082270	RNA-binding protein 68390-68829 (Q9C805_ARATH)	1832.41	2320.07	1344.76	0.579618	-0.786827	9.01598e-07	1.86463e-05
Solyc11g017270	Receptor like kinase, RLK	279.912	163.364	396.46	2.42685	1.27908	9.0593e-07	1.87209e-05
Solyc01g111170	diageotropica (manually curated)	6391.99	7732.18	5051.81	0.653349	-0.614075	9.1048e-07	1.87998e-05
Solyc08g065940	Zinc finger CCCH domain-containing protein 20 (C3H20_ARATH)	1210.3	1527.19	893.424	0.585013	-0.773459	9.17451e-07	1.89286e-05
Solyc01g097520	annexin 5 (manually curated)	1058.75	679.512	1437.99	2.11621	1.08148	9.22695e-07	1.90216e-05
Solyc04g073950	VQ motif family protein expressed (Q10KE8_ORYSJ)	194.748	113.913	275.582	2.41923	1.27455	9.25918e-07	1.90727e-05
Solyc12g009560	EIN3-binding F-box protein 1 (manually curated)	2129.23	2791.11	1467.35	0.525724	-0.927622	9.40659e-07	1.93609e-05
Solyc04g051500	Integral membrane protein like (B6TAA4_MAIZE)	340.255	217.511	462.999	2.12862	1.08992	9.60086e-07	1.9745e-05
Solyc01g106910	Unknown Protein	236.872	395.158	78.5865	0.198874	-2.33008	9.89962e-07	2.03432e-05
Solyc01g006820	Unknown Protein	172.871	78.7601	266.982	3.38981	1.7612	9.92077e-07	2.03704e-05
Solyc01g104730	MAPK activating protein (B6TKI4_MAIZE)	13.2472	0.304285	26.1901	86.071	6.42745	9.98991e-07	2.0496e-05
Solyc03g020010	Kunitz-type trypsin inhibitor alpha chain (ID5A_PROJU)	831.994	198.343	1465.64	7.38943	2.88546	1.00315e-06	2.05579e-05
Solyc02g087330	B12D-like protein (D2XQY6_WOLAR)	1416.43	1024.04	1808.83	1.76636	0.820779	1.0036e-06	2.05579e-05
Solyc08g008280	WRKY transcription factor 53 (manually curated)	357.189	196.164	518.214	2.64174	1.40149	1.02306e-06	2.09399e-05
Solyc07g061940	Acetolactate synthase (D7RPJ7_SOLTU)	2577.73	3199.93	1955.54	0.611122	-0.710468	1.02402e-06	2.09428e-05
Solyc08g079650	ACT domain containing protein expressed (Q10P43_ORYSJ)	119.418	44.5802	194.256	4.35746	2.12349	1.03521e-06	2.11549e-05
Solyc11g005330	PKM-1 actin (manually curated)	4175.9	5109.13	3242.68	0.634684	-0.655891	1.03786e-06	2.11922e-05
Solyc04g056270	ER66 (manually curated)	1782.07	1298.06	2266.08	1.74575	0.803844	1.05255e-06	2.14751e-05
Solyc01g007380	Apocytochrome f (D3WBH0_9AQUA)	57.2421	90.2536	24.2305	0.268472	-1.89716	1.05992e-06	2.16085e-05
Solyc12g005030	Calcium-dependent protein kinase (Q9XER6_SOLTU)	124.685	221.768	27.6029	0.124468	-3.00615	1.07523e-06	2.19032e-05
Solyc02g038740	3-hydroxy-3-methylglutaryl coenzyme A reductase (Q9FS01_SOLTU)	323.468	187.234	459.701	2.45521	1.29585	1.08158e-06	2.20152e-05
Solyc10g005080	Late elongated hypocotyl and circadian clock associated-1-like	309.327	178.873	439.781	2.45861	1.29785	1.08564e-06	2.20805e-05
Solyc01g103630	Glyoxalase/bleomycin resistance protein/dioxygenase (Q2HVV5_MEDTR)	21.8625	0.425832	43.2992	101.681	6.66791	1.10118e-06	2.23789e-05
Solyc01g089860	Unknown Protein	246.997	339.639	154.354	0.454464	-1.13776	1.12239e-06	2.27919e-05
Solyc05g043330	GDSL esterase/lipase At2g04570 (GDL34_ARATH)	40.3361	5.2279	75.4442	14.4311	3.85111	1.12365e-06	2.27995e-05
Solyc11g072190	Elongation factor beta-1 (A2YPM1_ORYSI)	5237.17	6401.54	4072.81	0.636224	-0.652393	1.12646e-06	2.28385e-05
Solyc12g099950	LRR receptor-like serine/threonine-protein kinase, RLP	11.3154	2.61395	20.0169	7.65774	2.93692	1.13366e-06	2.29663e-05
Solyc12g005940	1-aminocyclopropane-1-carboxylate oxidase (Q94F66_SOLTU)	51.3072	15.8135	86.8009	5.48904	2.45655	1.19605e-06	2.42114e-05
Solyc03g121270	IAA-amino acid hydrolase (D5FTH2_POPTO)	1025.15	501.092	1549.21	3.09166	1.62838	1.20325e-06	2.4338e-05
Solyc03g083480	Receptor-like kinase (Q9LL53_ORYSA)	738.191	482.027	994.355	2.06286	1.04465	1.2042e-06	2.43381e-05
Solyc04g007130	Genomic DNA chromosome 3 P1 clone MPE11 (Q9LUA5_ARATH)	365.855	240.823	490.888	2.03837	1.02742	1.22197e-06	2.46779e-05
Solyc05g056030	Patatin-like protein 3 (B6TPQ5_MAIZE)	381.11	508.064	254.156	0.500245	-0.999294	1.2366e-06	2.49537e-05
Solyc04g005800	Homeobox-leucine zipper protein (Q9FXN8_ZINEL)	141.217	215.511	66.9244	0.310539	-1.68715	1.23762e-06	2.49547e-05
Solyc10g083870	Ankyrin repeat domain 1 (B5DG59_SALSA)	91.7464	36.615	146.878	4.01141	2.00411	1.26521e-06	2.54913e-05
Solyc04g082040	Predicted mechanosensitive ion channel (Q2TZV3_ASPOR)	133.784	62.2806	205.288	3.29618	1.72079	1.26834e-06	2.55142e-05
Solyc12g009650	AF308937 proline-rich protein (manually curated)	3718.71	5123.1	2314.33	0.451744	-1.14642	1.26753e-06	2.55142e-05
Solyc10g009340	Calmodulin (Q39890_SOYBN)	387.967	213.189	562.746	2.63965	1.40035	1.27017e-06	2.55312e-05
Solyc09g061890	Pectate lyase 1-27 (B9TU35_9ROSI)	65.3299	9.2469	121.413	13.1301	3.71481	1.28079e-06	2.57246e-05
Solyc06g076560	class I heat shock protein (Q69BI7_CARPA)	76.3009	22.6246	129.977	5.74496	2.5223	1.29382e-06	2.5966e-05
Solyc12g040790	Menaquinone biosynthesis methyltransferase ubiE (UBIE_LISMH)	516.588	222.601	810.575	3.64137	1.86448	1.29849e-06	2.60394e-05
Solyc09g091160	F-box family protein (B9HSY9_POPTR)	138.581	65.8493	211.312	3.20903	1.68214	1.30711e-06	2.61921e-05
Solyc08g007790	3-hydroxy-3-methylglutaryl coenzyme A synthase (manually curated)	686.274	383.898	988.65	2.57529	1.36474	1.31758e-06	2.63609e-05
Solyc06g009940	Photosystem I P700 chlorophyll a apoprotein A1 (D3WE64_9MAGN)	81.8174	133.779	29.8557	0.223171	-2.16378	1.31706e-06	2.63609e-05
Solyc12g014310	Pathogenesis-related protein-like protein (Q8L9B0_ARATH)	219.033	138.398	299.667	2.16525	1.11453	1.33595e-06	2.67076e-05
Solyc09g074250	Receptor-like kinase (A7VM42_MARPO)	91.4438	39.6493	143.238	3.61263	1.85305	1.33768e-06	2.67215e-05
Solyc02g084230	GAGA-binding transcriptional activator (A1E2T9_MEDTR)	736.68	944.531	528.829	0.559885	-0.836798	1.34791e-06	2.69049e-05
Solyc07g041160	Uncharacterized membrane protein C776.05 (YG75_SCHPO)	263.86	160.545	367.176	2.28706	1.1935	1.35024e-06	2.69098e-05
Solyc06g062670	Zinc finger family protein (D7M7Z8_ARALY)	540.142	703.554	376.73	0.535467	-0.901129	1.34931e-06	2.69098e-05
Solyc03g123410	Oxalate oxidase-like germin 171 (Q9FPQ0_BETVU)	209.551	100.265	318.837	3.17995	1.66901	1.35614e-06	2.70064e-05
Solyc01g079610	DNAJ chaperone (B0W7V8_CULQU)	388.008	248.6	527.415	2.12154	1.08511	1.40166e-06	2.78914e-05
Solyc06g007580	Plant-specific domain TIGR01615 family protein (B6SS18_MAIZE)	100.574	145.218	55.9299	0.385145	-1.37653	1.41929e-06	2.82205e-05
Solyc02g091840	Receptor like kinase, RLK	594.461	772.689	416.234	0.538683	-0.892493	1.42356e-06	2.82835e-05
Solyc07g061950	Integral membrane single C2 domain protein (D7L359_ARALY)	550.592	347.975	753.209	2.16455	1.11407	1.44443e-06	2.86458e-05
Solyc02g082930	acidic extracellular 27 kD chitinase (manually curated)	264.469	188.404	340.535	1.80747	0.853972	1.44513e-06	2.86458e-05
Solyc03g031920	Yellow stripe-like protein 2.1 (Fragment) (B4ZYE4_BRAJU)	1299.02	1613.59	984.45	0.610101	-0.712881	1.44384e-06	2.86458e-05
Solyc06g083980	BHLH transcription factor (Q401N4_9LILI)	441.979	300.308	583.649	1.9435	0.958659	1.46094e-06	2.8937e-05
Solyc06g035970	Tubulin beta chain (B9GKJ5_POPTR)	2866.69	3531.32	2202.05	0.623578	-0.681357	1.46969e-06	2.9088e-05
Solyc12g027550	Photosystem II CP43 chlorophyll apoprotein (D2KLJ9_OLEEU)	45.1871	76.2431	14.1311	0.185342	-2.43174	1.4748e-06	2.91666e-05
Solyc05g055060	Serine/threonine-protein phosphatase (B9S7J9_RICCO)	888.317	1117.63	659.003	0.589643	-0.762087	1.47945e-06	2.92138e-05
Solyc11g071550	Glutamyl-tRNA(Gln) amidotransferase subunit A (Q81EC8_BACCR)	103.115	152.333	53.897	0.353812	-1.49895	1.47886e-06	2.92138e-05
Solyc08g075870	Dehydration-responsive family protein-like (Q6EP94_ORYSJ)	167.321	75.6644	258.977	3.42271	1.77514	1.51781e-06	2.99482e-05
Solyc04g051310	Genomic DNA chromosome 5 P1 clone MQK4 (Q9FFD1_ARATH)	529.014	358.023	700.005	1.95519	0.96731	1.52395e-06	3.00465e-05
Solyc08g068330	Aspartate aminotransferase (B9H920_POPTR)	343.372	233.276	453.467	1.94391	0.958963	1.57161e-06	3.09623e-05
Solyc09g090970	Major allergen Mal d 1 (Q84LA7_MALDO)	25.1281	2.91823	47.3379	16.2214	4.01983	1.60105e-06	3.15182e-05
Solyc01g097270	pathogen-induced protein (manually curated)	6302.72	7717.12	4888.32	0.633438	-0.658724	1.64988e-06	3.24547e-05
Solyc02g070020	UDP-glucosyltransferase (Q8LKG3_STERE)	379.567	223.278	535.857	2.39996	1.26301	1.65802e-06	3.2567e-05
Solyc02g063420	Hydroxyproline-rich glycoprotein (A9YWR1_MEDTR)	45.3445	75.7583	14.9307	0.197083	-2.34312	1.65811e-06	3.2567e-05
Solyc11g068460	Calpain-2 catalytic subunit (CAN2_MOUSE)	388.087	255.49	520.684	2.03798	1.02714	1.65952e-06	3.25698e-05
Solyc05g006640	Phospholipid-transporting ATPase (C1GDL1_PARBD)	224.122	133.419	314.826	2.35967	1.23859	1.66287e-06	3.26108e-05
Solyc05g018810	Nucleosome assembly protein 1-like protein 2 (Q70Z18_TOBAC)	1815.52	2233.35	1397.69	0.625825	-0.676169	1.66523e-06	3.26321e-05
Solyc08g080190	Choline dehydrogenase (A8NUQ9_COPC7)	65.4006	20.007	110.794	5.53778	2.46931	1.67588e-06	3.28159e-05
Solyc04g078340	Cytochrome P450	72.8791	23.542	122.216	5.1914	2.37612	1.69975e-06	3.32581e-05
Solyc06g075340	Carbamoyl-phosphate synthase large chain (D7AI57_GEOSK)	412.726	541.933	283.519	0.523163	-0.934667	1.72237e-06	3.36751e-05
Solyc07g005840	Cellulose synthase 3 (Q2IB41_EUCGR)	120.537	172.904	68.1697	0.394263	-1.34277	1.74183e-06	3.40297e-05
Solyc06g063210	glutamate receptor-like 2.5 (manually curated)	189.727	269.669	109.784	0.407105	-1.29653	1.75091e-06	3.41812e-05
Solyc11g068940	U-box domain-containing protein 24 (D7LAS1_ARALY)	57.8912	21.2898	94.4926	4.4384	2.15004	1.78765e-06	3.48721e-05
Solyc10g008150	Glutaredoxin (B9MYC1_POPTR)	109.575	40.2059	178.945	4.45071	2.15404	1.80469e-06	3.51655e-05
Solyc11g027660	Unknown Protein	49.9183	79.075	20.7616	0.262556	-1.9293	1.80542e-06	3.51655e-05
Solyc06g076640	Tubulin beta chain (B9GKJ5_POPTR)	1595.63	1987.01	1204.25	0.606062	-0.722463	1.85384e-06	3.60813e-05
Solyc01g007220	NHL1 (Fragment) (B0LZM3_ARATH)	777.065	546.004	1008.13	1.84637	0.884692	1.86772e-06	3.6324e-05
Solyc02g014310	glycine rich protein X55695 (manually curated)	2602.79	3160.71	2044.87	0.646965	-0.62824	1.90771e-06	3.70738e-05
Solyc01g067000	SRC2 homolog (Fragment) (B3IYJ9_9SOLA)	922.735	677.12	1168.35	1.72547	0.786989	1.91315e-06	3.71514e-05
Solyc03g115900	Chlorophyll a-b binding protein P4, chloroplastic (CB24_PEA)	3891.34	2364.78	5417.89	2.29108	1.19602	1.92358e-06	3.73259e-05
Solyc01g095040	Glyoxylate/hydroxypyruvate reductase B (GHRB_SERP5)	616.041	787.586	444.496	0.564377	-0.825269	1.93171e-06	3.74554e-05
Solyc04g081210	Calmodulin binding protein IQ (A8CF59_BRACM)	291.941	386.992	196.89	0.50877	-0.974913	1.95326e-06	3.78448e-05
Solyc06g051270	GDP-D-mannose pyrophosphorylase 2	605.217	760.281	450.153	0.592088	-0.756117	1.97906e-06	3.83158e-05
Solyc01g095990	Phosphatidylinositol kinase family-like protein (Fragment) (C3SA88_BRADI)	1146.46	812.729	1480.18	1.82125	0.86493	2.00303e-06	3.87507e-05
Solyc09g098110	BHLH transcription factor (B6SY24_MAIZE)	1114.25	1400.59	827.902	0.59111	-0.758502	2.01471e-06	3.89476e-05
Solyc06g005170	mitogen-activated protein kinase 3 (manually curated)	1257.3	550.506	1964.1	3.56781	1.83504	2.04137e-06	3.94334e-05
Solyc03g020050	VIROID-INDUCIBLE PROTEINASE INHIBITOR II (manually curated)	301.987	45.3162	558.657	12.328	3.62386	2.12284e-06	4.09763e-05
Solyc10g008980	triose phosphate translocator (manually curated)	3658.22	4534.38	2782.06	0.613548	-0.704751	2.20447e-06	4.25202e-05
Solyc10g086100	Chymotrypsin inhibitor-2 (A8V445_HORSP)	685.041	926.434	443.649	0.478878	-1.06227	2.22369e-06	4.28588e-05
Solyc07g044760	RNA helicase DEAD23 (manually curated)	1055.67	1328.85	782.487	0.588844	-0.764043	2.24319e-06	4.32024e-05
Solyc10g086520	expansin 6 (manually curated)	440.369	314.692	566.046	1.79873	0.846978	2.24855e-06	4.32732e-05
Solyc02g089490	Unknown Protein	19.4789	1.0344	37.9234	36.6621	5.19622	2.27436e-06	4.37374e-05
Solyc01g100040	Integrin-linked kinase-associated serine/threonine phosphatase 2C (ILKAP_HUMAN)	504.946	346.622	663.271	1.91353	0.936236	2.28722e-06	4.39518e-05
Solyc02g077880	Auxin-repressed protein (Q6PXE1_9SOLN)	4315.33	5572.04	3058.61	0.548922	-0.865326	2.30501e-06	4.42607e-05
Solyc02g081880	Molybdenum cofactor sulfurase protein-like (Q653D7_ORYSJ)	611.578	783.687	439.469	0.560771	-0.834516	2.30831e-06	4.4291e-05
Solyc04g011510	Triosephosphate isomerase (Q38JI4_SOLTU)	4740.16	5759.62	3720.7	0.645998	-0.630399	2.34423e-06	4.49467e-05
Solyc02g068470	Unknown Protein	23.5283	2.37309	44.6835	18.8292	4.2349	2.39963e-06	4.59749e-05
Solyc09g009100	SolycHsfA3 (manually curated)	307.844	209.677	406.011	1.93636	0.953351	2.41108e-06	4.61598e-05
Solyc06g083540	Ribonuclease P protein subunit p25 (RPP25_HUMAN)	295.194	394.385	196.003	0.496983	-1.00873	2.41893e-06	4.62758e-05
Solyc01g007100	Digalactosyldiacylglycerol synthase 1, chloroplastic (DGDG1_LOTJA)	225.759	127.897	323.62	2.53031	1.33931	2.42907e-06	4.64352e-05
Solyc01g107290	RING-H2 finger protein (Q8LJR8_SOYBN)	248.807	116.374	381.24	3.27598	1.71192	2.43604e-06	4.65339e-05
Solyc03g096760	Unknown Protein	66.5566	14.4153	118.698	8.23417	3.04162	2.46208e-06	4.69966e-05
Solyc08g081550	1-aminocyclopropane-1-carboxylate synthase (Q96579_SOLLC)	45.2156	1.94726	88.4839	45.4402	5.5059	2.46849e-06	4.7084e-05
Solyc03g123560	Chaperone protein dnaJ (B4FBY1_MAIZE)	2074.92	2723.45	1426.39	0.523744	-0.933066	2.47389e-06	4.71172e-05
Solyc06g076780	Beta-D-glucosidase (Q7XAS3_GOSHI)	1795.63	2652.98	938.286	0.353673	-1.49951	2.47219e-06	4.71172e-05
Solyc12g017960	Unknown Protein	122.246	57.8984	186.594	3.22278	1.68831	2.49664e-06	4.75155e-05
Solyc10g005100	Salt stress root protein RS1 (SRS1_ORYSJ)	4578.38	5930.53	3226.22	0.544001	-0.878318	2.51652e-06	4.78584e-05
Solyc06g082520	AP2 domain-containing transcription factor (B9HWL7_POPTR)	326.538	229.381	423.694	1.84712	0.885278	2.53437e-06	4.81624e-05
Solyc03g008000	Genomic DNA chromosome 5 BAC clone F6N7 (Q9LTG2_ARATH)	795.778	594.61	996.946	1.67664	0.745573	2.54345e-06	4.82992e-05
Solyc04g082500	ATP binding / serine-threonine kinase (C5DB71_VITVI)	283.474	178.367	388.58	2.17854	1.12336	2.58598e-06	4.90707e-05
Solyc07g032490	Nitrate transporter (Q9SZY4_ARATH)	58.1839	15.1415	101.226	6.68536	2.74101	2.65471e-06	5.03379e-05
Solyc08g076470	glycerol-3-phosphate acyltransferase (manually curated)	343.768	226.763	460.773	2.03196	1.02287	2.662e-06	5.0439e-05
Solyc03g005760	Chlorophyll a-b binding protein 3C-like (Q2XTE0_SOLTU)	5186.63	7036.5	3336.75	0.474206	-1.07641	2.66596e-06	5.0477e-05
Solyc09g082760	Aspartic proteinase 2 (Q948P0_SOYBN)	116.423	48.1066	184.739	3.84021	1.94118	2.69565e-06	5.10017e-05
Solyc01g059880	ATP citrate lyase a-subunit (Q93YH4_LUPAL)	489.563	291.533	687.594	2.35855	1.2379	2.71555e-06	5.13404e-05
Solyc03g026080	Rhomboid family protein (D7M0H4_ARALY)	53.0396	16.9075	89.1717	5.27408	2.39892	2.73794e-06	5.17258e-05
Solyc06g065260	Receptor like kinase, RLK	235.43	313.188	157.672	0.503442	-0.990102	2.76819e-06	5.2259e-05
Solyc01g107980	U-box domain-containing protein (A8IXJ0_BRACM)	213.288	130.387	296.19	2.27163	1.18373	2.81118e-06	5.30317e-05
NCRNA_12_1	NCRNA_12_1	64.4804	102.878	26.0824	0.253526	-1.97979	2.8559e-06	5.3836e-05
Solyc02g081170	plastid lipid associated protein CHRC (manually curated)	379.208	253.139	505.277	1.99605	0.997146	2.89552e-06	5.45428e-05
Solyc11g051230	Unknown Protein	91.0797	136.751	45.4081	0.332049	-1.59053	2.90516e-06	5.46845e-05
Solyc11g010270	Homeobox-leucine zipper protein (Q9FXN8_ZINEL)	1459.18	1959.95	958.404	0.488995	-1.03211	2.91068e-06	5.47484e-05
Solyc03g083770	Pectinesterase (C0PST8_PICSI)	7640.2	10987.9	4292.53	0.390661	-1.35601	2.96492e-06	5.57279e-05
Solyc02g089160	dwarf (manually curated)	665.851	894.873	436.829	0.488146	-1.03461	2.98898e-06	5.61391e-05
Solyc05g016310	Aspartic proteinase nepenthesin I (A9ZMF9_NEPAL)	140.079	51.649	228.508	4.42425	2.14543	3.04034e-06	5.70624e-05
Solyc03g116550	AT1G52630-like protein (Fragment) (D6PNR4_9BRAS)	138.272	77.4654	199.079	2.5699	1.36171	3.0452e-06	5.71119e-05
Solyc08g076860	Zinc-binding family protein (D7MDD4_ARALY)	1701.79	1280.07	2123.52	1.65891	0.730238	3.06201e-06	5.73855e-05
Solyc03g005770	Chlorophyll a-b binding protein 3C-like (Q2XTE0_SOLTU)	3141.4	4402.6	1880.2	0.427065	-1.22747	3.10536e-06	5.81555e-05
Solyc07g054740	Membrane associated protein-like protein (Q8LAZ8_ARATH)	187.086	276.9	97.2719	0.35129	-1.50927	3.12309e-06	5.84451e-05
Solyc05g010590	WPP domain-interacting tail-anchored protein 2 (WIT2_ARATH)	456.517	603.426	309.607	0.513083	-0.962736	3.13804e-06	5.86396e-05
Solyc09g055180	Receptor like kinase, RLK	239.249	334.125	144.372	0.432091	-1.21059	3.13611e-06	5.86396e-05
Solyc01g107310	Phosphatase 2C family protein (D7MFT9_ARALY)	153.616	84.3491	222.883	2.64238	1.40184	3.15261e-06	5.88693e-05
Solyc03g026270	Ethylene-responsive transcription factor 4 (ERF78_ARATH)	13.0222	0.730118	25.3143	34.6716	5.11568	3.16996e-06	5.91504e-05
Solyc01g109300	4-hydroxy-3-methylbut-2-enyl diphosphate reductase (A2TGW4_9LAMI)	4109.47	5028.75	3190.19	0.634391	-0.656556	3.20224e-06	5.97095e-05
Solyc05g009870	Baculoviral IAP repeat-containing 8 (Q6PIA0_HUMAN)	224.461	143.526	305.397	2.12782	1.08938	3.20727e-06	5.97601e-05
Solyc05g012510	Phosphorylase (B9HXL0_POPTR)	316.508	421.466	211.55	0.501939	-0.994416	3.22046e-06	5.99624e-05
Solyc04g016510	Guanine nucleotide-binding protein subunit beta-4 (GBB4_HUMAN)	318.281	418.97	217.592	0.519349	-0.945224	3.24224e-06	6.03245e-05
Solyc05g050220	G-box binding factor 3 (D7LDY1_ARALY)	50.8383	8.33251	93.3442	11.2024	3.48574	3.26556e-06	6.07144e-05
Solyc02g093270	caffeoyl-CoA O-methyltransferase (manually curated)	1162.73	850.187	1475.28	1.73524	0.795138	3.30167e-06	6.13416e-05
Solyc10g007500	mitogen-activated protein kinase 10 (manually curated)	1230	1542.32	917.679	0.594998	-0.749043	3.3053e-06	6.13648e-05
Solyc08g060920	IDS4-like (manually curated)	156.886	85.6825	228.09	2.66204	1.41253	3.3458e-06	6.20719e-05
Solyc03g123630	pectin methylesterase pmeu1 (manually curated)	3289.67	4002.68	2576.66	0.643733	-0.635465	3.36402e-06	6.2365e-05
Solyc06g075630	Dirigent-like protein (B6TVE6_MAIZE)	27.53	4.6231	50.4368	10.9097	3.44755	3.38106e-06	6.25908e-05
Solyc01g079830	Unknown Protein	267.719	363.854	171.585	0.471576	-1.08444	3.37919e-06	6.25908e-05
Solyc07g043400	Unknown Protein	322.514	215.754	429.274	1.98965	0.992513	3.47208e-06	6.42297e-05
Solyc03g096780	Unknown Protein	256.071	142.169	369.973	2.60235	1.37981	3.49855e-06	6.46607e-05
Solyc03g113870	U-box domain-containing protein (D7KBV1_ARALY)	392.639	517.692	267.586	0.516884	-0.952088	3.5004e-06	6.46607e-05
Solyc03g043960	ADP-ribosylation factor-like protein (Q93Y31_ARATH)	560.86	716.469	405.251	0.565622	-0.82209	3.62662e-06	6.69444e-05
Solyc02g065230	Cytochrome P450	31.4255	53.8214	9.02953	0.167769	-2.57546	3.63015e-06	6.69615e-05
Solyc07g039420	Cc-nbs, resistance protein fragment	72.4872	114.405	30.5697	0.267207	-1.90397	3.63504e-06	6.70039e-05
Solyc12g005070	UPF0497 membrane protein 16 (U497G_VITVI)	59.025	97.2157	20.8343	0.21431	-2.22223	3.65766e-06	6.73725e-05
Solyc09g090510	Cyclopropane-fatty-acyl-phospholipid synthase (C7LRK7_DESBD)	359.661	472.89	246.432	0.521119	-0.940315	3.71558e-06	6.83906e-05
Solyc03g115930	Calmodulin-like protein (B6TXW9_MAIZE)	158.117	97.7969	218.437	2.23358	1.15936	3.80927e-06	7.0065e-05
Solyc03g119700	ATP-dependent Clp protease adaptor protein ClpS containing protein (B4FRY9_MAIZE)	280.491	384.297	176.684	0.459759	-1.12105	3.82242e-06	7.02567e-05
Solyc01g090610	2-oxoglutarate-dependent dioxygenase (B9GL06_POPTR)	47.6304	19.03	76.2308	4.00582	2.0021	3.82584e-06	7.02695e-05
Solyc11g007490	UDP-glucosyltransferase (B3VI56_STERE)	50.2934	7.05738	93.5294	13.2527	3.72821	3.84712e-06	7.061e-05
Solyc07g063240	Genomic DNA chromosome 3 P1 clone MJK13 (Q9LUQ3_ARATH)	443.115	303.401	582.828	1.92098	0.941843	3.86074e-06	7.08096e-05
Solyc08g006890	Tubulin alpha-3 chain (B6SPX4_MAIZE)	31069.7	39909.5	22229.9	0.557008	-0.84423	3.89186e-06	7.13295e-05
Solyc04g077470	Cellulose synthase-like C1-2 glycosyltransferase family 2 protein (D8T077_SELML)	136.366	74.7872	197.945	2.64678	1.40424	3.92318e-06	7.18525e-05
Solyc01g057080	Ethylene-responsive transcription factor 13 (ERF99_ARATH)	48.1351	4.8036	91.4667	19.0413	4.25106	3.94048e-06	7.21181e-05
Solyc07g055080	Proteasome subunit alpha type (Q38M52_SOLTU)	259.42	144.927	373.913	2.58	1.36737	3.96139e-06	7.24494e-05
Solyc09g089730	1-aminocyclopropane-1-carboxylate oxidase-like protein (Q9LTH7_ARATH)	132.275	203.476	61.0744	0.300155	-1.73622	4.02381e-06	7.35387e-05
Solyc01g103390	12-oxophytodienoate reductase 2 (manually curated)	397.318	522.632	272.004	0.52045	-0.942168	4.04616e-06	7.38947e-05
Solyc02g093830	Glucose-6-phosphate 1-dehydrogenase (Q2XTC4_SOLTU)	1731.35	1295.23	2167.48	1.67343	0.742811	4.0524e-06	7.39563e-05
Solyc03g114710	Glucosyltransferase (B5MGN9_PHYAM)	33.1918	7.96647	58.4171	7.33288	2.87438	4.13293e-06	7.53726e-05
Solyc09g008970	Unknown Protein	72.4697	4.19797	140.741	33.5261	5.06721	4.16852e-06	7.59257e-05
Solyc04g080880	Cathepsin B-like cysteine proteinase (CYSP_SCHMA)	182.823	98.4607	267.185	2.71362	1.44022	4.16915e-06	7.59257e-05
Solyc01g073890	CHP-rich zinc finger protein-like (Q9FJG5_ARATH)	236.515	319.787	153.244	0.479206	-1.06128	4.17818e-06	7.60363e-05
Solyc02g089050	AT1G18620 protein (Fragment) (B9DFG2_ARATH)	259.939	409.745	110.132	0.268781	-1.89549	4.20229e-06	7.64213e-05
Solyc01g096260	Unknown Protein	780.032	1125.42	434.648	0.386211	-1.37254	4.27226e-06	7.76388e-05
Solyc03g082920	Heat shock protein (Q84KP8_CYAME)	1330.04	935.606	1724.48	1.84317	0.882191	4.29357e-06	7.79245e-05
Solyc07g047800	Short-chain dehydrogenase/reductase family protein (D7L9J1_ARALY)	3752.89	2940.05	4565.74	1.55295	0.635009	4.29403e-06	7.79245e-05
Solyc02g089040	Unknown Protein	77.4948	122.188	32.8012	0.268448	-1.89729	4.34006e-06	7.87044e-05
Solyc04g007210	Zinc finger protein CONSTANS-LIKE 16 (B6TEI1_MAIZE)	240.537	327.415	153.658	0.469308	-1.09139	4.37253e-06	7.92375e-05
Solyc04g080170	Protein serine/threonine kinase (D3BAM4_POLPA)	216.397	131.289	301.505	2.29649	1.19943	4.39727e-06	7.95844e-05
Solyc06g068960	Calmodulin (D3PJ43_9MAXI)	640.072	438.93	841.214	1.91651	0.938482	4.39785e-06	7.95844e-05
Solyc01g109110	Guanine nucleotide-binding protein alpha-1 subunit (B6TWS6_MAIZE)	362.613	240.286	484.94	2.01817	1.01305	4.4517e-06	8.04671e-05
Solyc06g068680	Respiratory burst oxidase-like protein (C1IHQ9_9ROSI)	156.56	218.092	95.027	0.435719	-1.19853	4.45287e-06	8.04671e-05
Solyc10g047410	Photosystem II CP43 chlorophyll apoprotein (B7T461_9ROSI)	51.8307	83.5458	20.1156	0.240773	-2.05425	4.46088e-06	8.05553e-05
Solyc10g009190	Cold shock protein-1 (B6SP63_MAIZE)	272.826	422.294	123.358	0.292113	-1.7754	4.46845e-06	8.06356e-05
Solyc08g067180	Zinc finger (Ran-binding) family protein (D7L4W6_ARALY)	138.66	191.083	86.2362	0.451301	-1.14784	4.51003e-06	8.13289e-05
Solyc02g021440	CBL-interacting protein kinase 04 (A5BQ82_VITVI)	2456.02	1875.96	3036.08	1.61841	0.694581	4.53202e-06	8.16682e-05
Solyc03g006570	DNA repair protein RAD5 (A8N3A4_COPC7)	305.492	206.564	404.421	1.95785	0.969267	4.54761e-06	8.18919e-05
Solyc03g114450	Extracellular calcium sensing receptor (C7BCU7_LIQFO)	784.053	498.489	1069.62	2.14572	1.10146	4.60336e-06	8.28379e-05
Solyc09g011450	cDNA clone J075093E01 full insert sequence (B7F961_ORYSJ)	533.896	372.429	695.362	1.8671	0.900798	4.62516e-06	8.31722e-05
Solyc06g074090	Sterol reductase (A8IA67_CHLRE)	173.625	98.1374	249.112	2.5384	1.34392	4.63039e-06	8.32082e-05
Solyc04g082420	BTB/POZ domain-containing protein (D7LC69_ARALY)	654.939	832.965	476.914	0.57255	-0.804527	4.65264e-06	8.35498e-05
Solyc02g089720	Endo-beta-1 3-glucanase (B5THH0_PNECA)	939.028	696.869	1181.19	1.69499	0.761278	4.71052e-06	8.45303e-05
Solyc01g087630	Dihydroflavonol-4-reductase (B6TPA7_MAIZE)	35.0964	9.79064	60.4022	6.16938	2.62512	4.71457e-06	8.45441e-05
Solyc12g056100	Ubiquitin-conjugating enzyme E2 8 (UBC8_ARATH)	869.974	1084.91	655.041	0.603777	-0.727913	4.76453e-06	8.53804e-05
Solyc07g054830	diacylglycerol kinase (manually curated)	1296.4	969.796	1623.01	1.67355	0.742915	4.79318e-06	8.58341e-05
Solyc08g082440	UDP-glucose 4-epimerase (Q6XZA0_SOLTU)	251.972	152.76	351.184	2.29893	1.20096	4.81887e-06	8.62344e-05
Solyc04g076610	Receptor expression-enhancing protein 4 (REEP4_HUMAN)	151.55	81.5576	221.542	2.71639	1.44169	4.82905e-06	8.63565e-05
Solyc09g075460	Polygalacturonase-like protein-like (Q2XTD7_SOLTU)	2176.86	2975.5	1378.22	0.46319	-1.11032	4.84629e-06	8.66047e-05
Solyc08g077980	Bax inhibitor (manually curated)	1303.97	965.275	1642.67	1.70177	0.767034	4.85097e-06	8.66283e-05
Solyc04g072070	WRKY transcription factor 55 (manually curated)	145.72	69.692	221.747	3.18181	1.66985	4.92751e-06	8.78975e-05
Solyc07g008840	TBC1 domain family member 5 (B9A6K1_HUMAN)	1248.1	913.653	1582.56	1.73212	0.79254	4.92887e-06	8.78975e-05
Solyc12g011030	xyloglucan endotransglucosylase-hydrolase 9 (manually curated)	320.765	132.428	509.102	3.84436	1.94274	4.94482e-06	8.8121e-05
Solyc01g101130	Plant IF-like protein (B6TAT2_MAIZE)	198.396	104.049	292.744	2.81352	1.49238	5.01422e-06	8.92961e-05
Solyc02g084800	Peroxidase (Q0ZA68_9ROSI)	73.0115	29.1868	116.836	4.00305	2.0011	5.0795e-06	9.03962e-05
Solyc04g057930	Receptor-like kinase (A7VM42_MARPO)	159.04	96.1513	221.929	2.30812	1.20672	5.10494e-06	9.07863e-05
Solyc09g011170	Prf interactor 30137 (manually curated)	1389.83	1752.82	1026.83	0.585814	-0.771485	5.21019e-06	9.2594e-05
Solyc02g093700	Cystine transporter Cystinosin (Q2URL9_ASPOR)	56.4094	21.6446	91.1742	4.21232	2.07462	5.2395e-06	9.30507e-05
Solyc06g074940	ATP-binding cassette protein (Q5A2T2_CANAL)	54.4637	27.367	81.5605	2.98025	1.57543	5.37735e-06	9.54332e-05
Solyc07g043320	Unknown Protein; contains Interpro domain(s) IPR009053 Prefoldin	3709.06	2720.48	4697.63	1.72676	0.788072	5.4052e-06	9.58614e-05
Solyc03g118900	Nodulin-like protein (Q9LV20_ARATH)	67.2052	104.567	29.8434	0.2854	-1.80894	5.4593e-06	9.67543e-05
Solyc02g092430	Ribosomal protein L26 (A8HMG7_CHLRE)	1439.54	1759.42	1119.66	0.63638	-0.65204	5.47567e-06	9.69777e-05
Solyc07g043360	60S ribosomal protein L27 (A5C1Z2_VITVI)	2481.44	3020.89	1941.99	0.642853	-0.637439	5.63561e-06	9.97419e-05
Solyc09g008790	Serine/threonine protein kinase (Q2U1C3_ASPOR)	76.2253	110.026	42.4248	0.385589	-1.37486	5.66125e-06	0.000100127
Solyc04g054480	C2 domain-containing protein-like (Q67UI5_ORYSJ)	1303.84	1657.94	949.742	0.572844	-0.803786	5.69055e-06	0.000100576
Solyc03g083010	Hydrolase alpha/beta fold family protein (D7MSC9_ARALY)	486.185	346.56	625.81	1.80578	0.85262	5.71408e-06	0.000100923
Solyc10g081470	ob37801-Solyc10g081470 (manually curated)	581.569	742.766	420.372	0.565954	-0.821242	5.7432e-06	0.000101368
Solyc07g063910	Unknown Protein	123.17	63.7892	182.551	2.86179	1.51692	5.75814e-06	0.000101562
Solyc04g010270	Disease resistance response/ dirigent-like protein (Q9M3C8_ARATH)	12.8693	0	25.7386	Inf	Inf	5.79583e-06	0.000102087
Solyc06g082620	RNA-binding protein PNO1-like protein (D0MTT7_PHYIN)	2721.37	3272.59	2170.15	0.66313	-0.592637	5.79255e-06	0.000102087
Solyc02g032930	B-cell receptor-associated protein 31-like containing protein (B6TG43_MAIZE)	712.909	505.975	919.843	1.81796	0.862322	5.83709e-06	0.000102743
Solyc03g116740	Genomic DNA chromosome 3 P1 clone MSJ11 (Q9LVZ7_ARATH)	442.018	587.008	297.029	0.506005	-0.982776	5.85423e-06	0.000102974
Solyc03g116090	Unknown Protein	92.2374	51.5684	132.906	2.57728	1.36585	5.91138e-06	0.000103909
Solyc01g096230	ATPase AAA family protein expressed (Q8GZX0_ORYSJ)	125.409	55.1088	195.709	3.55133	1.82836	6.04801e-06	0.000106238
Solyc09g011390	Peptide transporter (A6YJX5_9MAGN)	254.88	363.578	146.181	0.402061	-1.31451	6.06234e-06	0.000106417
Solyc11g007390	UDP-glucosyltransferase (Q8LKG3_STERE)	51.2992	12.0482	90.5502	7.51567	2.9099	6.11446e-06	0.000107259
Solyc11g062190	Mitochondrial ADP/ATP carrier proteins (Q2UU95_ASPOR)	3877.79	4686.68	3068.9	0.654813	-0.610846	6.12584e-06	0.000107386
Solyc04g080450	Fatty acid elongase 3-ketoacyl-CoA synthase (Q6DUV5_BRANA)	377.237	502.027	252.448	0.502857	-0.991779	6.13999e-06	0.00010756
Solyc02g072130	Protein transport protein SEC61 alpha subunit (D3B1K5_POLPA)	3570.65	2811.75	4329.55	1.53981	0.622752	6.17507e-06	0.000108102
Solyc03g117130	Ethylene-responsive transcription factor 4 (ERF78_ARATH)	37.3023	4.68276	69.9218	14.9318	3.90031	6.19259e-06	0.000108335
Solyc01g087780	serine protease SBT4A (manually curated)	404.382	526.544	282.221	0.535987	-0.899731	6.19704e-06	0.000108339
Solyc09g007750	Receptor-like kinase (C6ZRP5_SOYBN)	118.49	173.689	63.291	0.364393	-1.45643	6.25067e-06	0.000109202
Solyc03g111090	Bromodomain factor (A7A1S4_YEAS7)	643.528	468.575	818.481	1.74674	0.804669	6.41525e-06	0.000112002
Solyc01g096240	Homology to unknown gene (Q01FV7_OSTTA)	1035.17	1283.24	787.103	0.613374	-0.705161	6.43854e-06	0.000112332
Solyc04g074830	At4g40080-like protein (Fragment) (B3SK93_ARALY)	157.909	49.3909	266.427	5.39425	2.43142	6.47405e-06	0.000112875
Solyc02g092750	Phosphatase 2C family protein (D7MFT9_ARALY)	79.7758	35.2776	124.274	3.52275	1.8167	6.57588e-06	0.000114573
Solyc12g009450	Cc-nbs-lrr, resistance protein	106.858	165.05	48.667	0.294862	-1.76189	6.58968e-06	0.000114736
Solyc02g079770	DAG protein (B6TYI4_MAIZE)	732.67	918.102	547.237	0.596052	-0.74649	6.62647e-06	0.000115299
Solyc01g111820	Unknown Protein	15.4415	0.425832	30.4571	71.5237	6.16035	6.74274e-06	0.000117243
Solyc05g052550	Zinc finger CCCH domain-containing protein 29 (C3H29_ARATH)	429.022	256.035	602.01	2.35128	1.23345	6.83146e-06	0.000118705
Solyc06g073090	chloroplast-specific ribosomal protein chloroplast-specific ribosomal protein (manually curated)	1882.08	2428.14	1336.03	0.550228	-0.861899	6.84516e-06	0.000118863
Solyc01g098690	LRR receptor-like serine/threonine-protein kinase, RLP	51.1987	6.44951	95.9478	14.8768	3.89499	6.86031e-06	0.000119046
Solyc02g089030	AT1G74160 protein (Fragment) (B9DHP4_ARATH)	74.2203	117.86	30.5802	0.259461	-1.94641	6.93296e-06	0.000120226
Solyc08g080430	Cytochrome P450	27.6501	2.49464	52.8055	21.1676	4.40378	7.01478e-06	0.000121563
Solyc03g116510	Unknown Protein	940.798	545.412	1336.18	2.44986	1.2927	7.02788e-06	0.000121708
Solyc04g054190	ABC-1 domain protein (D7E596_NOSA0)	278.246	179.452	377.041	2.10107	1.07112	7.03545e-06	0.000121757
Solyc05g006900	Unknown Protein	269.06	388.286	149.834	0.385886	-1.37375	7.0525e-06	0.00012197
Solyc05g010540	F-box domain containing protein (Q2QXK7_ORYSJ)	136.3	75.9479	196.653	2.58931	1.37257	7.1905e-06	0.000124274
Solyc02g086210	Receptor-like protein kinase (D3G6F0_CAPAN)	230.302	335.024	125.581	0.374843	-1.41564	7.26427e-06	0.000125464
Solyc09g075950	Heat shock protein 1 (B6SXY0_MAIZE)	41.7291	4.25916	79.199	18.595	4.21684	7.27283e-06	0.000125528
Solyc11g039860	Unknown Protein	19.9918	35.8234	4.16025	0.116132	-3.10616	7.30861e-06	0.000126061
Solyc08g079480	Unknown Protein; contains Interpro domain(s) IPR009902 Protein of unknown function DUF1442	100.453	47.4799	153.425	3.23138	1.69215	7.31755e-06	0.000126131
Solyc05g055800	Aspartyl protease family protein (D7KF83_ARALY)	134.121	71.6281	196.614	2.74493	1.45677	7.36907e-06	0.000126849
Solyc01g111600	Metal ion binding protein (D7MN12_ARALY)	1538.13	1886.74	1189.53	0.630467	-0.665506	7.3659e-06	0.000126849
Solyc03g117260	Pentatricopeptide (PPR) repeat-containing protein-like (Q6ZCP9_ORYSJ)	16.382	0	32.764	Inf	Inf	7.52013e-06	0.000129363
Solyc01g090760	GATA transcription factor 9 (B6STZ1_MAIZE)	143.289	261.092	25.4855	0.0976112	-3.35681	7.54144e-06	0.000129643
Solyc04g071870	ATP binding/protein serine/threonine kinase (C6FF68_SOYBN)	244.641	138.69	350.592	2.52788	1.33793	7.61252e-06	0.000130691
Solyc04g054140	Ryanodine receptor (P91905_CAEEL)	531.897	389.185	674.61	1.73339	0.793598	7.61237e-06	0.000130691
Solyc12g098540	Ectonucleoside triphosphate diphosphohydrolase 6 (Q6YHK4_CAVPO)	57.8792	21.0445	94.7139	4.50066	2.17014	7.7767e-06	0.000133421
Solyc01g100870	ADP-ribosylation factor (Q9M7P4_CAPAN)	4289.51	5198.61	3380.41	0.650252	-0.620929	7.82786e-06	0.000134209
Solyc11g027840	Carboxymethylenebutenolidase homolog (C1BWH0_ESOLU)	348.302	443.781	252.823	0.569702	-0.81172	7.85217e-06	0.000134536
Solyc10g074570	Calcium dependent protein kinase 6 (B9MZ11_POPTR)	664.192	484.202	844.183	1.74345	0.801947	7.96182e-06	0.000136324
Solyc06g064550	Aspartokinase-homoserine dehydrogenase (O63067_SOYBN)	254.708	160.402	349.015	2.17588	1.1216	8.03073e-06	0.000137413
Solyc08g074290	BRI1-KD interacting protein 129 (Fragment) (Q761Y5_ORYSJ)	1109.38	833.204	1385.55	1.66292	0.73372	8.07267e-06	0.000137994
Solyc11g072540	DDB1- and CUL4-associated factor 8-like protein 1 (DC8L1_XENLA)	258.252	340.799	175.705	0.515567	-0.955769	8.07538e-06	0.000137994
Solyc04g071770	Ethylene responsive transcription factor 2a (C0J9I7_9ROSA)	1711.67	1195.92	2227.42	1.86251	0.89725	8.08407e-06	0.000138051
Solyc02g088090	Calmodulin-like protein (B6TXW9_MAIZE)	50.7304	7.17963	94.2811	13.1317	3.71499	8.10902e-06	0.000138385
Solyc10g011980	2-hydroxyacid dehydrongenase (Fragment) (C6F725_PSEMZ)	258.151	165.733	350.57	2.11527	1.08084	8.13363e-06	0.000138713
Solyc09g005570	Unknown Protein	34.9729	4.98928	64.9565	13.0192	3.70257	8.19189e-06	0.000139614
Solyc02g093430	Glycosyl transferase family 17 protein (D7LPH9_ARALY)	241.873	149.662	334.085	2.23227	1.15851	8.55955e-06	0.000145784
Solyc10g078530	Patatin-like protein 3 (B6TPQ5_MAIZE)	396.615	263.513	529.718	2.01022	1.00735	8.5922e-06	0.000146243
Solyc10g079460	NPR1-like protein (Fragment) (Q2QBV6_PYRCO)	31.5012	54.8542	8.14813	0.148541	-2.75106	8.63287e-06	0.000146839
Solyc11g072600	ob40525-Solyc11g072600 (manually curated)	350.467	174.15	526.784	3.02489	1.59688	8.64677e-06	0.000146978
Solyc06g072470	50S ribosomal protein L29 (B6TS58_MAIZE)	1473.17	1829.71	1116.63	0.610276	-0.712467	8.6817e-06	0.000147474
Solyc07g063550	Arf-GAP with GTPase, ANK repeat and PH domain-containing protein 1 (AGAP1_XENLA)	2027.69	2524.87	1530.51	0.606172	-0.7222	8.86899e-06	0.000150557
Solyc05g012790	Palmitoyltransferase erf2 (C5FZI1_NANOT)	338.219	449.494	226.945	0.50489	-0.98596	8.92192e-06	0.000151355
Solyc02g088240	Xenotropic and polytropic retrovirus receptor (B2GU54_XENTR)	81.1408	25.9724	136.309	5.24823	2.39183	9.00725e-06	0.000152627
Solyc01g007290	NAD(P)H-quinone oxidoreductase subunit J (NDHJ_TRIEI)	23.2084	39.2182	7.19859	0.183552	-2.44574	9.00874e-06	0.000152627
Solyc01g017320	Photosystem I P700 chlorophyll a apoprotein A1 (D3WBY3_9MAGN)	62.084	102.573	21.5949	0.210532	-2.24789	9.01859e-06	0.000152694
Solyc10g086030	Interactor of constitutive active ROPs 3 (ICR3_ARATH)	399.116	516.009	282.223	0.546935	-0.870559	9.0466e-06	0.000153067
Solyc06g005680	Transcription factor (Fragment) (D6MKQ8_9ASPA)	18.8425	1.64297	36.042	21.937	4.4553	9.22057e-06	0.000155909
Solyc03g116160	Phytochrome kinase substrate 1 (D7LQB9_ARALY)	36.1345	59.8937	12.3754	0.206623	-2.27492	9.23675e-06	0.00015608
Solyc04g017690	Early response to dehydration 15-like protein (Fragment) (Q5MEE1_PSEMZ)	3269.38	3921.17	2617.59	0.667555	-0.583042	9.26404e-06	0.000156336
Solyc12g040640	Beta-glucosidase (D7L7Z3_ARALY)	29.3108	49.202	9.41959	0.191447	-2.38498	9.26204e-06	0.000156336
Solyc12g095960	Insulin-like growth factor 2 mRNA-binding protein 2 (IF2B2_PONAB)	1055.31	1307.09	803.54	0.614757	-0.701913	9.35054e-06	0.000157692
Solyc09g082470	Kinase-like protein (Q9LUI6_ARATH)	1119.78	828.263	1411.3	1.70392	0.768862	9.38905e-06	0.000158238
Solyc11g066670	UDP-glucosyltransferase (B8QI32_9MAGN)	83.8778	37.5171	130.238	3.47144	1.79554	9.50538e-06	0.000160094
Solyc01g097830	AT5G28150-like protein (Fragment) (D6PS19_9BRAS)	70.9714	109.588	32.3543	0.295234	-1.76007	9.53549e-06	0.000160496
Solyc05g054380	Major allergen Mal d 1 (Q84LA7_MALDO)	85.3707	7.968	162.773	20.4284	4.3525	9.66186e-06	0.000162517
Solyc06g075650	tonoplast intrinsic protein 1.2 (manually curated)	120.555	47.551	193.56	4.07058	2.02523	9.70091e-06	0.000163068
Solyc01g009820	Hydroxyproline-rich glycoprotein family protein (D7LGA9_ARALY)	212.534	112.414	312.655	2.78128	1.47575	9.73397e-06	0.000163517
Solyc02g069350	Transmembrane protein 56 (B6TI82_MAIZE)	90.6305	41.3503	139.911	3.38355	1.75854	9.93164e-06	0.000166596
Solyc12g033060	Photosystem I P700 chlorophyll a apoprotein A2 (A7Y3D1_IPOPU)	82.223	133.664	30.7821	0.230295	-2.11845	9.92721e-06	0.000166596
Solyc10g079700	Response regulator 6 (Q9FRY9_MAIZE)	59.1471	96.4456	21.8486	0.226538	-2.14218	9.93667e-06	0.000166596
Solyc07g055810	Receptor like kinase, RLK	341.805	221.864	461.746	2.08121	1.05742	1.00885e-05	0.000169032
Solyc08g065950	Unknown Protein	157.791	226.806	88.7767	0.391422	-1.35321	1.01264e-05	0.000169557
Solyc01g007350	Photosystem I reaction center subunit VIII (Q3V525_ACOCL)	27.2878	44.8273	9.74822	0.217461	-2.20117	1.03291e-05	0.000172837
Solyc01g007950	Peroxidase 1 (B6T173_MAIZE)	14.5791	0	29.1581	Inf	Inf	1.03482e-05	0.000172933
Solyc06g063090	Alanine aminotransferase (Q6VEJ5_CAPAN)	288.617	192.299	384.936	2.00176	1.00127	1.0342e-05	0.000172933
Solyc01g105280	Protein phosphatase 2C-like (A2Q6E4_MEDTR)	812.375	591.425	1033.32	1.74718	0.805026	1.03558e-05	0.000172947
Solyc01g098800	Sodium/calcium exchanger family protein (C5PBJ7_COCP7)	112.001	47.3853	176.616	3.72724	1.89811	1.03777e-05	0.000173201
Solyc06g082780	Coiled-coil domain containing 109B (Q3ZBZ7_BOVIN)	236.431	144.226	328.637	2.27862	1.18816	1.04082e-05	0.000173598
Solyc03g116790	Chaperone protein dnaJ (B6TAJ2_MAIZE)	372.876	254.557	491.196	1.92961	0.94831	1.05704e-05	0.000176189
Solyc06g035450	ATP-dependent RNA helicase (Q6L724_HORVU)	3629.37	4362.28	2896.47	0.663981	-0.590786	1.06114e-05	0.000176758
Solyc08g023470	geranyl pyrophosphate synthase (manually curated)	615.215	433.173	797.258	1.84051	0.880104	1.06733e-05	0.000177674
Solyc03g118750	phosphoethanolamine N-methyltransferase (manually curated)	240.692	323.147	158.238	0.489678	-1.03009	1.06878e-05	0.000177801
Solyc03g119040	LeArcA2 protein containing 7 WD40 repeats (manually curated)	1477.76	1810.4	1145.13	0.632529	-0.660797	1.07048e-05	0.000177968
Solyc12g100270	CER1 (B6TFH3_MAIZE)	197.239	77.3071	317.17	4.10273	2.03659	1.0716e-05	0.00017804
Solyc05g055540	Nodulin family protein (D7MWD3_ARALY)	70.9313	107.757	34.1057	0.316506	-1.6597	1.07471e-05	0.000178442
Solyc05g007060	Bifunctional N-succinyldiaminopimelate-aminotransferase/acetylornithine transaminase protein (A8T8Q5_9VIBR)	481.093	345.837	616.348	1.78219	0.833651	1.08235e-05	0.000179594
Solyc05g009700	Histidine amino acid transporter (Q85V22_ORYSI)	204.08	319.681	88.4792	0.276774	-1.85322	1.09495e-05	0.000181568
Solyc02g082080	High affinity copper uptake protein (Q8QH07_DANRE)	1419.82	1755.26	1084.37	0.617779	-0.694837	1.11541e-05	0.000184843
Solyc02g086710	Monodehydroascorbate reductase (NADH)-like protein (Q0WUJ1_ARATH)	478.44	360.592	596.288	1.65363	0.725639	1.12419e-05	0.000186178
Solyc12g011160	Enoyl-CoA-hydratase (Q9SE41_AVIMR)	694.316	490.066	898.566	1.83356	0.874649	1.13142e-05	0.000187254
Solyc03g123910	Kelch-like protein 20 (KLH20_MOUSE)	927.93	1154.88	700.985	0.606979	-0.720281	1.13958e-05	0.000188484
Solyc12g009300	fruit sucrose synthase (manually curated)	92.6348	163.235	22.0348	0.134989	-2.88909	1.14082e-05	0.000188568
Solyc09g015160	Unknown Protein	531.9	374.865	688.934	1.83782	0.877993	1.14251e-05	0.000188727
Solyc07g053140	CONSTANS-like zinc finger protein (D0EP07_SOYBN)	86.2127	46.5148	125.911	2.7069	1.43664	1.16074e-05	0.000191615
Solyc01g102310	Unknown Protein	881.789	1206.05	557.528	0.462276	-1.11317	1.16622e-05	0.000192396
Solyc01g107900	Acyltransferase WS/DGAT/MGAT family protein (A7NLM3_ROSCS)	2182.88	2787.47	1578.28	0.566206	-0.820601	1.16987e-05	0.000192874
Solyc02g085730	allene oxide cyclase (manually curated)	2115.8	1557.44	2674.17	1.71704	0.77992	1.17318e-05	0.000193232
Solyc02g089250	Pollen Ole e 1 allergen and extensin (Q2HSE9_MEDTR)	285.39	381.981	188.798	0.494261	-1.01666	1.17354e-05	0.000193232
Solyc11g072930	LRR receptor-like serine/threonine-protein kinase, RLP	91.2624	134.166	48.3591	0.360443	-1.47216	1.17882e-05	0.000193979
Solyc10g084980	Copper transporter (B9HC68_POPTR)	334.978	149.815	520.141	3.47189	1.79572	1.18436e-05	0.000194766
Solyc08g082430	Nucleoside diphosphate kinase (D5ILC3_SOLTU)	846.689	1052.67	640.703	0.608644	-0.716331	1.20209e-05	0.000197555
Solyc02g065540	RING finger protein 5 (B6TLS1_MAIZE)	172.444	98.6969	246.191	2.49441	1.3187	1.20396e-05	0.000197736
Solyc06g073850	Unknown Protein	194.261	100.849	287.673	2.85251	1.51223	1.20607e-05	0.000197958
Solyc05g009300	80C09_19 related (Q2HS36_MEDTR)	397.829	518.84	276.818	0.533531	-0.906355	1.23223e-05	0.000202121
Solyc04g080850	Thioredoxin (Q201Z4_9SOLN)	6023.66	4570.06	7477.25	1.63614	0.710295	1.23391e-05	0.000202269
Solyc04g005490	Appr-1-p processing domain protein (D5EGM7_AMICL)	391.336	260.907	521.764	1.99981	0.999861	1.24078e-05	0.000203266
Solyc09g015670	Vacuolar sorting receptor (Q93X09_VIGMU)	207.497	123.775	291.22	2.35282	1.23439	1.24603e-05	0.000203866
Solyc01g100230	Chaperone protein dnaJ (B6U761_MAIZE)	326.044	218.805	433.283	1.98023	0.985666	1.24581e-05	0.000203866
Solyc04g078740	Subtilisin-like protease (Q38708_ALNGL)	49.0437	81.6132	16.4742	0.201858	-2.30859	1.25127e-05	0.000204593
Solyc12g088440	Clathrin-coat assembly protein-like (Q6Z9Z3_ORYSJ)	186.953	97.9834	275.923	2.81602	1.49366	1.25874e-05	0.000205685
Solyc11g006060	Homology to unknown gene (Q00S02_OSTTA)	305.399	399.847	210.951	0.527581	-0.922537	1.26031e-05	0.00020581
Solyc03g095610	Unknown Protein	448.015	301.938	594.093	1.9676	0.976437	1.27153e-05	0.000207511
Solyc03g116700	Blue copper protein (D1MWY8_CITLA)	2123.14	1646.39	2599.89	1.57915	0.659145	1.2783e-05	0.000208484
Solyc12g038920	Serine/threonine protein kinase (Q45HK2_GOSHI)	362.67	475.771	249.568	0.524554	-0.930837	1.32546e-05	0.000216039
Solyc09g092130	Sucrose phosphate synthase (D6R6Y5_9LILI)	137.156	65.7232	208.588	3.17374	1.66618	1.33003e-05	0.000216647
Solyc03g019820	tonoplast intrinsic protein 3.2 (manually curated)	22.7156	8.08871	37.3425	4.61662	2.20684	1.33619e-05	0.000217513
Solyc12g033040	Photosystem I P700 chlorophyll a apoprotein A1 (D2KLK3_OLEEU)	33.1071	56.8455	9.36868	0.16481	-2.60113	1.34086e-05	0.000218136
Solyc10g079200	Mitochondrial carrier protein (B1N662_SOLLC)	372.421	234.771	510.072	2.17263	1.11944	1.34552e-05	0.000218653
Solyc01g105180	LIM zinc-binding protein (D6TLS9_9CHLR)	95.362	138.818	51.9058	0.373912	-1.41923	1.34574e-05	0.000218653
Solyc05g008120	Chaperone protein dnaJ (B6U761_MAIZE)	58.0345	5.05047	111.019	21.9818	4.45824	1.35211e-05	0.00021955
Solyc02g089620	proline dehydrogenase (manually curated)	1078.14	818.291	1337.98	1.63509	0.709373	1.35434e-05	0.000219773
Solyc01g087770	Subtilisin-like protease (O82777_SOLLC)	123.811	208.65	38.9724	0.186784	-2.42056	1.35529e-05	0.000219789
Solyc02g088260	Latex abundant protein 1 (Q6XNP6_HEVBR)	1725.4	1314	2136.79	1.62618	0.701486	1.35662e-05	0.000219866
Solyc06g035630	GRAS family transcription factor (B9I7E1_POPTR)	76.7699	19.4068	134.133	6.91165	2.78903	1.37496e-05	0.000222699
Solyc05g013960	Oxysterol-binding family protein (D7KQC6_ARALY)	162.027	229.104	94.9494	0.414438	-1.27077	1.37682e-05	0.00022286
Solyc10g047250	Unknown Protein	256.062	343.717	168.406	0.489954	-1.02928	1.38011e-05	0.000223253
Solyc01g087990	MADS-box transcription factor 3 (D3U2H2_ORYSA)	40.7057	15.3242	66.0871	4.31259	2.10855	1.39199e-05	0.000225032
Solyc04g072020	Choline kinase (Q9AVR9_PEA)	854.923	598.239	1111.61	1.85813	0.893855	1.39438e-05	0.000225278
Solyc06g083300	Ras GTPase-activating protein-binding protein 2 (B5X4A8_SALSA)	2047.41	2473.73	1621.08	0.655319	-0.609731	1.42061e-05	0.000229372
Solyc07g006590	Unknown Protein	135.886	192.465	79.3074	0.412062	-1.27907	1.42648e-05	0.00023003
Solyc06g071930	Unknown Protein	35.8503	63.7953	7.90534	0.123917	-3.01255	1.42609e-05	0.00023003
Solyc06g074140	U-box domain-containing protein 24 (D7LAS1_ARALY)	57.1224	15.3191	98.9258	6.45769	2.69102	1.46218e-05	0.00023564
Solyc03g098300	Ornithine decarboxylase (A2TBH8_THECC)	43.0855	0.851665	85.3194	100.18	6.64644	1.46356e-05	0.000235715
Solyc08g079710	Kinesin (D2W5Y5_NAEGR)	394.315	518.13	270.501	0.522072	-0.937678	1.46917e-05	0.000236472
Solyc06g053640	Ring H2 finger protein (D9ZHD8_HYPPE)	82.7518	39.1585	126.345	3.2265	1.68997	1.47577e-05	0.000237385
Solyc11g027760	Cytochrome P450-like TBP (Fragment) (B6A8L5_HELAM)	101.851	162.712	40.9891	0.251912	-1.98901	1.47923e-05	0.000237794
Solyc06g069880	Phytochrome kinase substrate 1 (D7LQB9_ARALY)	25.8663	45.735	5.99752	0.131136	-2.93086	1.49013e-05	0.000239395
Solyc05g014300	Unknown Protein	9.34955	0	18.6991	Inf	Inf	1.50941e-05	0.000242054
Solyc02g065610	Leaf senescence protein-like (Q8RV74_ORYSJ)	84.3379	29.7878	138.888	4.66257	2.22113	1.50949e-05	0.000242054
Solyc01g005410	Calcium binding protein Caleosin (A8N0P5_COPC7)	1416.47	1045.84	1787.11	1.70878	0.772964	1.50933e-05	0.000242054
Solyc03g007030	CDGSH iron sulfur domain-containing protein 1 (B5X1R9_SALSA)	146.137	83.4884	208.785	2.50077	1.32237	1.53251e-05	0.000245592
Solyc04g082300	Histone-binding protein RBBP7 (D0NGC2_PHYIN)	153.883	212.655	95.1109	0.447254	-1.16083	1.53775e-05	0.000246278
Solyc07g006300	CER1 protein (Fragment) (Q0WLZ2_ARATH)	34.4366	7.36013	61.5131	8.35761	3.06309	1.54447e-05	0.000247202
Solyc04g082430	B-like cyclin (Q40337_MEDSA)	76.201	118.155	34.2475	0.289853	-1.7866	1.55402e-05	0.000248575
Solyc03g097570	MtN3-like protein (Q9LUE3_ARATH)	35.1163	5.11166	65.121	12.7397	3.67126	1.55558e-05	0.000248671
Solyc08g083060	Oligopeptide transporter (Fragment) (B0DAK3_LACBS)	366.236	507.196	225.276	0.44416	-1.17085	1.57768e-05	0.000252048
Solyc01g102500	Genomic DNA chromosome 5 TAC clone K1F13 (Q9FJZ1_ARATH)	376.749	237.761	515.738	2.16914	1.11713	1.58466e-05	0.000253005
Solyc06g072540	ATP synthase subunit alpha chloroplastic (C6EN94_CARTI)	72.4492	115.089	29.8094	0.259011	-1.94891	1.58975e-05	0.000253661
Solyc01g101090	TBC1 domain family member CG11727 (Y1727_DROME)	283.13	177.156	389.104	2.19639	1.13514	1.59076e-05	0.000253665
Solyc06g070980	Ubiquitin-conjugating enzyme E2 2 (UBC2_MEDSA)	13192.4	15698.7	10686.2	0.680703	-0.554903	1.59715e-05	0.000254527
Solyc07g054140	Syntaxin 32 (B6TET0_MAIZE)	198.397	108.198	288.596	2.66729	1.41537	1.59816e-05	0.00025453
Solyc02g065090	Patatin-like protein 3 (Q9FZ08_TOBAC)	256.945	104.456	409.433	3.91967	1.97073	1.61233e-05	0.000256532
Solyc11g011220	Unknown Protein	501.463	363.335	639.592	1.76034	0.815852	1.61272e-05	0.000256532
Solyc12g096670	Ankyrin repeat family protein (Q9LVG7_ARATH)	379.364	494.21	264.518	0.535234	-0.901759	1.61509e-05	0.000256751
Solyc02g080530	Peroxidase (C7DYB2_9ERIC)	1798.51	1420.46	2176.56	1.53229	0.615692	1.62028e-05	0.000257417
Solyc09g015020	class I heat shock protein 3 (B6TDB5_MAIZE)	95.6761	6.74555	184.607	27.3672	4.77437	1.62842e-05	0.000258551
Solyc04g079450	Proteinase inhibitor I4 serpin (Q2HSM8_MEDTR)	26.7011	5.65373	47.7485	8.44549	3.07818	1.63357e-05	0.000259209
Solyc04g072890	WD-40 repeat family protein (D7KN06_ARALY)	89.3674	54.3597	124.375	2.288	1.19409	1.6371e-05	0.000259609
Solyc09g082240	Ribosomal-protein-alanine N-acetyltransferase (D3FS71_BACPE)	29.4748	7.41672	51.5329	6.94821	2.79664	1.64426e-05	0.000260583
Solyc01g104350	Unknown Protein	185.15	118.022	252.277	2.13754	1.09595	1.65082e-05	0.000261463
Solyc05g008060	SlPIN4 (manually curated)	494.922	643.624	346.22	0.537922	-0.89453	1.65947e-05	0.000262671
Solyc08g014450	Kinase family protein (D7KBF8_ARALY)	254.407	346.625	162.189	0.467909	-1.0957	1.6607e-05	0.000262705
Solyc01g107780	UDP-glucosyltransferase family 1 protein (C6KI43_CITSI)	679.104	488.791	869.416	1.77871	0.830828	1.66575e-05	0.000263341
Solyc10g076780	Alpha-1 4-galactosyltransferase (Q0R0H6_MOUSE)	82.2139	19.6514	144.776	7.36722	2.88112	1.68151e-05	0.000265671
Solyc02g069580	UDP-glucose 4-epimerase (B1XPB1_SYNP2)	651.36	473.582	829.138	1.75078	0.807998	1.70381e-05	0.000269028
Solyc02g067800	LOB domain protein 1 (B2KKZ3_ORYSJ)	99.5913	57.8964	141.286	2.44033	1.28708	1.73023e-05	0.000273032
Solyc03g117850	Ribulose bisphosphate carboxylase/oxygenase activase (B6T416_MAIZE)	331.313	229.254	433.373	1.89036	0.918658	1.74064e-05	0.000274508
Solyc07g055400	Receptor-like kinase (B6EB06_NICGU)	45.8341	9.60483	82.0635	8.54398	3.09491	1.74262e-05	0.000274652
Solyc02g091810	Transcription factor (Q9M4A8_MAIZE)	11.3131	0	22.6262	Inf	Inf	1.74806e-05	0.000274901
Solyc02g069910	Unknown Protein	84.818	36.0015	133.634	3.71191	1.89216	1.74847e-05	0.000274901
Solyc08g079510	Unknown Protein	133.159	69.4342	196.884	2.83555	1.50363	1.74575e-05	0.000274901
Solyc11g005090	cyclin A1 (manually curated)	60.8857	96.5137	25.2576	0.2617	-1.93401	1.74768e-05	0.000274901
Solyc07g005570	APO protein 2, chloroplastic (APO2_ARATH)	456.399	584.541	328.258	0.561566	-0.832473	1.77001e-05	0.00027799
Solyc03g117560	Blue copper-like protein (B8Y8A0_GOSHI)	378.195	499.971	256.419	0.512867	-0.963344	1.77027e-05	0.00027799
Solyc09g090570	Proton gradient regulation 5 (B0F831_CUCSA)	1424.32	1071.04	1777.61	1.6597	0.730927	1.78531e-05	0.000280181
Solyc01g005870	LRR receptor-like serine/threonine-protein kinase, RLP	97.6972	40.3787	155.016	3.83904	1.94075	1.78905e-05	0.000280597
Solyc01g090300	Ethylene responsive transcription factor 1b (C0J9I8_9ROSA)	12.9566	0	25.9132	Inf	Inf	1.80875e-05	0.000283361
Solyc03g113620	MYB transcription factor (B2CZJ3_CAPAN)	1108.28	1438	778.554	0.541414	-0.885197	1.80887e-05	0.000283361
Solyc01g107380	Seed maturation protein PM23 (Fragment) (Q9SEL1_SOYBN)	1237.66	1524.89	950.429	0.623278	-0.682051	1.82236e-05	0.0002853
Solyc01g091740	Armadillo/beta-catenin repeat family protein (D7LD78_ARALY)	339.773	456.528	223.017	0.488508	-1.03355	1.84018e-05	0.000287915
Solyc12g006930	Acyl-ACP thioesterase (A9XUG5_RICCO)	294.309	183.007	405.612	2.21637	1.1482	1.85088e-05	0.000289413
Solyc08g068150	BURP domain-containing protein (B2ZPK7_SOLLC)	336.887	196.929	476.845	2.4214	1.27584	1.86237e-05	0.000291033
Solyc12g088820	Serine/threonine-protein kinase 38 (B6U4A0_MAIZE)	218.776	293.938	143.614	0.488586	-1.03332	1.89712e-05	0.000296285
Solyc05g015490	Non-specific lipid-transfer protein (Q700A6_CICAR)	249.8	333.474	166.127	0.498171	-1.00529	1.91845e-05	0.000299252
Solyc11g005190	WD-40 repeat protein (B7K999_CYAP7)	78.6686	116.784	40.5527	0.347244	-1.52598	1.91836e-05	0.000299252
Solyc07g006630	CONSTANS-like protein (B2MW87_SOLLC)	163.79	254.417	73.1633	0.287572	-1.798	1.92031e-05	0.000299362
Solyc01g008550	phenylacetaldehyde reductase 2 (manually curated)	2446.56	1941.96	2951.15	1.51967	0.60376	1.93774e-05	0.000301897
Solyc04g074100	Senescence-associated protein (B6TMS7_MAIZE)	696.207	488.752	903.662	1.84892	0.886682	1.94275e-05	0.000302493
Solyc04g007750	Major latex-like protein (B5THI3_PANGI)	188.754	66.4323	311.075	4.68259	2.22731	1.95047e-05	0.000303512
Solyc06g050870	Hypoxia induced protein conserved region containing protein expressed (Q2QYP0_ORYSJ)	114.13	219.465	8.79501	0.0400747	-4.64116	1.96502e-05	0.000305592
Solyc03g083680	Unknown Protein	103.959	52.4813	155.438	2.96177	1.56646	1.98448e-05	0.000308432
Solyc06g051030	Receptor like kinase, RLK	572.949	422.576	723.321	1.71169	0.775425	2.00088e-05	0.000310793
Solyc02g091730	Os11g0296800 protein (Fragment) (Q0IT79_ORYSJ)	123.381	68.291	178.47	2.61338	1.38591	2.01008e-05	0.000312035
Solyc06g011470	Unknown Protein	66.628	13.8088	119.447	8.65007	3.11271	2.01918e-05	0.000313259
Solyc01g098750	RING finger protein B (RNGB_DICDI)	211.123	127.299	294.947	2.31697	1.21224	2.02657e-05	0.000314216
Solyc10g076600	Acyl-CoA dehydrogenase (A3XH21_LEEBM)	382.337	267.703	496.972	1.85643	0.89253	2.0458e-05	0.000317007
Solyc03g116380	WD-40 repeat protein (B2IUC6_NOSP7)	480.133	612.319	347.947	0.568245	-0.815415	2.04988e-05	0.000317447
Solyc02g091020	Nucleoporin autopeptidase family protein expressed (Q2QX81_ORYSJ)	35.9199	8.33181	63.508	7.62235	2.93024	2.06592e-05	0.000319548
Solyc11g005680	40S ribosomal protein S18 (B4G286_MAIZE)	4067.38	4856.73	3278.03	0.674946	-0.567155	2.0651e-05	0.000319548
Solyc01g005160	Avr9/Cf-9 rapidly elicited protein 1 (manually curated)	47.7672	5.84094	89.6934	15.356	3.94073	2.07933e-05	0.000321429
Solyc01g101100	Receptor-like protein kinase (Q9LYS5_ARATH)	581.975	775.655	388.296	0.500604	-0.998258	2.10748e-05	0.000325585
Solyc08g082070	TOX high mobility group box family member 4 (TOX4_PONAB)	83.3585	125.453	41.2644	0.328925	-1.60417	2.109e-05	0.000325625
Solyc05g009360	Unknown Protein	558.48	419.062	697.897	1.66538	0.735848	2.13803e-05	0.00032991
Solyc01g108490	Serine carboxypeptidase 1 (B6SW38_MAIZE)	1061.04	792.122	1329.96	1.67899	0.747594	2.15925e-05	0.000332852
Solyc06g083190	Peptidyl-prolyl cis-trans isomerase (Q86M29_BRUMA)	1317.32	992.588	1642.06	1.65432	0.726239	2.15968e-05	0.000332852
Solyc12g010440	Glycerol-3-phosphate transporter (C4YY87_9RICK)	79.422	35.2702	123.574	3.50364	1.80885	2.16148e-05	0.000332929
Solyc08g069060	Beta-1 3-galactosyltransferase 6 (B6UBH3_MAIZE)	1125.55	841.844	1409.26	1.67402	0.743317	2.16277e-05	0.000332929
Solyc04g056340	Tyrosine phosphatase family protein (B8N9Z8_ASPFN)	517.186	350.712	683.66	1.94935	0.962992	2.17499e-05	0.000334611
Solyc12g040510	Guanine nucleotide-binding protein beta subunit-like protein (B6SJ21_MAIZE)	485.345	620.021	350.669	0.565576	-0.822207	2.17984e-05	0.000335157
Solyc07g054780	Wound induced protein (B6T0U0_MAIZE)	924.6	1299.94	549.256	0.422523	-1.2429	2.20645e-05	0.000339046
Solyc04g054950	Tropinone reductase I (Q8VXN5_CALSE)	1025.31	635.153	1415.47	2.22855	1.1561	2.2078e-05	0.000339051
Solyc05g053290	Protein phosphatase-2C (O82469_MESCR)	231.189	152.589	309.788	2.03021	1.02163	2.21259e-05	0.000339584
Solyc11g072030	Non-specific lipid-transfer protein-like protein (C0KHK0_9CARY)	133.058	73.9386	192.178	2.59916	1.37804	2.24238e-05	0.000343835
Solyc02g091510	GDP-L-galactose phosphorylase 2	799.634	597.265	1002	1.67765	0.746445	2.24296e-05	0.000343835
Solyc01g103650	Hydrolase alpha/beta fold family (A4VRL9_PSEU5)	713.841	477.082	950.6	1.99253	0.994599	2.25444e-05	0.000345391
Solyc06g076520	class I heat shock protein (Q69BI7_CARPA)	239.027	118.487	359.567	3.03465	1.60153	2.26035e-05	0.00034609
Solyc11g010170	LanC-like protein 2 (B6TCV9_MAIZE)	108.716	41.7929	175.64	4.20262	2.07129	2.26417e-05	0.000346469
Solyc02g089350	Gibberellin regulated protein (Q2HRH3_MEDTR)	843.075	1212.68	473.475	0.390438	-1.35684	2.28734e-05	0.000349807
Solyc02g077370	Ethylene-responsive transcription factor 2 (B6SSU7_MAIZE)	133.604	21.0513	246.158	11.6932	3.5476	2.30305e-05	0.000352001
Solyc02g087740	Cupin RmlC-type (B4F886_MAIZE)	469.258	587.013	351.504	0.598802	-0.739849	2.30533e-05	0.00035214
Solyc02g067440	meloidogyne-induced giant cell protein DB114 (manually curated)	195.519	253.178	137.859	0.544515	-0.876956	2.31076e-05	0.000352761
Solyc04g079300	Calcineurin-like phosphoesterase family protein (A9G786_SORC5)	155.903	93.8936	217.912	2.32084	1.21465	2.31448e-05	0.000353119
Solyc04g007760	Major latex-like protein (B5THI3_PANGI)	206.151	132.455	279.846	2.11276	1.07913	2.32792e-05	0.00035496
Solyc08g080310	Multidrug resistance protein mdtK (MDTK_PROMH)	58.9419	19.7049	98.1788	4.98245	2.31686	2.34829e-05	0.000357854
Solyc12g056930	sulfate transporter 2 (manually curated)	105.745	158.461	53.0286	0.334647	-1.57929	2.3675e-05	0.000360568
Solyc11g008080	Unknown Protein; contains Interpro domain(s) IPR012862 Protein of unknown function DUF1635	73.5924	109.892	37.2932	0.339364	-1.5591	2.37116e-05	0.000360911
Solyc06g024340	Unknown Protein	80.0096	117.991	42.0279	0.356195	-1.48926	2.39949e-05	0.000365008
Solyc01g009780	LITAF-domain-containing protein (Q4U6G1_PEA)	453.87	315.889	591.852	1.87361	0.90582	2.40897e-05	0.000366235
Solyc03g078630	Ubiquitin (Q00IB5_RANNI)	218.151	139.493	296.81	2.12779	1.08935	2.41135e-05	0.00036638
Solyc11g061760	Slowmo homolog 2 (B5XGX8_SALSA)	116.746	62.5791	170.913	2.73115	1.44951	2.41718e-05	0.000367049
Solyc01g111260	Phosphatidylinositol-specific phospholipase c (B9UY71_LISMO)	279.37	187.667	371.073	1.9773	0.983529	2.42808e-05	0.000368487
Solyc06g076770	Myb family transcription factor (Fragment) (D7M1F0_ARALY)	433.061	591.193	274.929	0.465041	-1.10457	2.43047e-05	0.000368634
Solyc01g104000	Serine hydroxymethyltransferase (A9PL12_POPTM)	289.727	175.051	404.402	2.31019	1.20801	2.43323e-05	0.000368835
Solyc11g012930	Nodulin family protein (A7L2Z5_GOSHI)	226.999	339.34	114.658	0.337885	-1.56539	2.44386e-05	0.000370228
Solyc05g009120	Os03g0731050 protein (Fragment) (C7IZG5_ORYSJ)	54.5437	17.5751	91.5124	5.20694	2.38044	2.44694e-05	0.000370477
Solyc01g100770	Susceptibility homeodomain transcription factor (Fragment) (Q8SAA7_ORYSA)	163.703	95.4715	231.935	2.42936	1.28058	2.51655e-05	0.000380792
Solyc01g073880	CHP-rich zinc finger protein-like (Q9LRV1_ARATH)	93.838	143.633	44.0434	0.30664	-1.70538	2.52264e-05	0.000381491
Solyc05g005810	Uncharacterized basic helix-loop-helix protein At1g06150 (Y1615_ARATH)	142.608	76.258	208.958	2.74014	1.45425	2.53032e-05	0.000382426
Solyc01g007570	30S ribosomal protein S11 chloroplastic (D3WCH5_NEROL)	65.8559	95.491	36.2208	0.379311	-1.39855	2.56908e-05	0.000388057
Solyc06g007130	omega-3 fatty acid desaturase -3 (manually curated)	141.863	196.558	87.1676	0.44347	-1.17309	2.57282e-05	0.000388121
Solyc11g066950	Stress responsive A/B barrel domain family protein (D7HD13_VIBCH)	588.654	832.891	344.416	0.413519	-1.27398	2.57402e-05	0.000388121
Solyc10g052490	Isoflavone reductase-like protein 5 (Q3KN68_VITVI)	68.6527	105.989	31.3168	0.295473	-1.7589	2.57147e-05	0.000388121
Solyc04g080040	UBA/TS-N domain protein (B6QFU5_PENMQ)	29.0043	7.41895	50.5896	6.81897	2.76955	2.58706e-05	0.00038986
Solyc12g014350	Receptor like kinase, RLK	719.246	888.008	550.484	0.619909	-0.689871	2.61552e-05	0.000393918
Solyc01g103030	Nitrate transporter (Q7XAK5_PRUPE)	86.4736	38.6691	134.278	3.47249	1.79597	2.64099e-05	0.000397522
Solyc03g053080	Kinesin like protein (Q9SVI8_ARATH)	112.46	162.655	62.2642	0.382799	-1.38534	2.64763e-05	0.000398289
Solyc11g016930	LRR receptor-like serine/threonine-protein kinase, RLP	256.22	178.667	333.774	1.86813	0.901598	2.65394e-05	0.000398772
Solyc12g087870	Purine permease family protein (D7MCV2_ARALY)	103.238	147.71	58.7656	0.397843	-1.32973	2.6527e-05	0.000398772
Solyc09g092330	NAD dependent epimerase/dehydratase family protein expressed (Q2MJA7_ORYSJ)	900.126	1117.9	682.347	0.610381	-0.712218	2.65875e-05	0.000399261
Solyc06g076090	Actin (B5M4V6_TOBAC)	37.5239	8.63539	66.4125	7.69073	2.94312	2.66146e-05	0.000399437
Solyc03g051790	Os12g0236050 protein (Fragment) (C7J9Q6_ORYSJ)	192.922	116.46	269.385	2.31311	1.20984	2.73954e-05	0.000410914
Solyc03g118040	calnexin (manually curated)	2585.03	1981.26	3188.81	1.60949	0.686603	2.74311e-05	0.000411211
Solyc10g012090	Unknown Protein	36.1104	2.98166	69.2391	23.2217	4.5374	2.7458e-05	0.000411376
Solyc07g017600	Pectinesterase (A9P7W7_POPTR)	151.254	87.2725	215.236	2.46625	1.30232	2.74814e-05	0.00041138
Solyc08g081960	Solanum Lycopersicum Cytokinin Response Factor 2 (manually curated)	111.622	157.926	65.3182	0.413601	-1.27369	2.74902e-05	0.00041138
Solyc10g083710	3-deoxy-D-manno-octulosonic acid transferase-like protein (Q8VZA5_ARATH)	859.371	641.997	1076.74	1.67718	0.746036	2.75533e-05	0.000412083
Solyc03g007600	Pentatricopeptide repeat-containing protein At4g21190 (PP332_ARATH)	575.751	722.261	429.24	0.594301	-0.750735	2.75948e-05	0.000412465
Solyc08g082190	Unknown Protein	5077.66	6072.12	4083.21	0.672453	-0.572494	2.77419e-05	0.000414423
Solyc08g082120	Methanol inducible protein (D1MAX5_NICBE)	2636.79	3151.4	2122.18	0.673409	-0.570444	2.77771e-05	0.000414709
Solyc10g080090	HAT family dimerisation domain containing protein expressed (Q6AVI0_ORYSJ)	234.914	318.21	151.618	0.476473	-1.06953	2.78946e-05	0.000416222
Solyc04g080740	BZIP transcription factor family protein (D7KSN7_ARALY)	350.922	235.985	465.859	1.97411	0.9812	2.79301e-05	0.000416512
Solyc02g081150	Unknown Protein	201.465	276.052	126.878	0.459618	-1.12149	2.79752e-05	0.000416942
Solyc07g063430	Mpv17 protein (B0WWR6_CULQU)	1995.13	2499.85	1490.41	0.5962	-0.746133	2.82648e-05	0.000421015
Solyc10g078620	Ribosomal protein S5 (A8J2I5_CHLRE)	4498.03	5367.3	3628.76	0.676087	-0.564719	2.83467e-05	0.000421991
Solyc07g005530	Ubiquitin carboxyl-terminal hydrolase (D7MNY5_ARALY)	6238.83	7504.47	4973.18	0.662695	-0.593583	2.83831e-05	0.000422289
Solyc02g062310	BURP domain-containing protein (Fragment) (Q94IC5_9ROSI)	23.7419	2.06881	45.415	21.9523	4.4563	2.84794e-05	0.000423478
Solyc12g009060	Charged multivesicular body protein 2a (B6T4F7_MAIZE)	884.893	676.588	1093.2	1.61575	0.692203	2.85396e-05	0.000424128
Solyc03g044910	GNS1/SUR4 membrane family protein (D7MBD4_ARALY)	141.678	63.7461	219.609	3.44506	1.78453	2.86057e-05	0.000424864
Solyc10g061830	Photosystem II CP43 chlorophyll apoprotein (D3WBZ0_9MAGN)	33.6058	54.1885	13.023	0.240328	-2.05692	2.86713e-05	0.000425594
Solyc01g101180	Alpha-humulene/(-)-(E)-beta-caryophyllene synthase (HUMS_ARATH)	13.419	0.425832	26.4121	62.0246	5.95477	2.8696e-05	0.000425715
Solyc01g109700	Transcription factor (D6MKM4_9ASPA)	518.498	649.642	387.354	0.596258	-0.745991	2.87699e-05	0.000426565
Solyc10g085430	Saposin (Fragment) (B8RJD6_CULTA)	166.178	225.078	107.279	0.47663	-1.06906	2.87998e-05	0.000426763
Solyc06g074530	Prephenate dehydratase (Q6JJ29_IPOTF)	743.176	503.255	983.098	1.95348	0.966046	2.89742e-05	0.000429102
Solyc10g081310	Histidine triad (HIT) protein (Q2MGQ9_MEDTR)	13.6044	1.64144	25.5673	15.5762	3.96127	2.91536e-05	0.000431511
Solyc06g076570	class I heat shock protein (Q69BI7_CARPA)	215.313	137.749	292.877	2.12617	1.08825	2.93204e-05	0.00043373
Solyc02g093950	Ankyrin repeat family protein (D7M616_ARALY)	156.853	220.751	92.9557	0.421089	-1.2478	2.94002e-05	0.000434661
Solyc04g082200	dehydrin (manually curated)	12203.7	10046.3	14361.1	1.42949	0.515497	2.9924e-05	0.000442151
Solyc07g055240	Plant-specific domain TIGR01568 family protein (B6U561_MAIZE)	39.2907	63.8676	14.7139	0.230381	-2.11791	3.02112e-05	0.000446139
Solyc01g110480	BZIP transcription factor family protein expressed (Q8LN44_ORYSJ)	629.626	463.155	796.096	1.71885	0.781447	3.05206e-05	0.00045045
Solyc01g007660	NAD(P)H-quinone oxidoreductase subunit 2 chloroplastic (D3WB81_9BORA)	105.747	151.051	60.4436	0.400155	-1.32137	3.07596e-05	0.000453717
Solyc03g093510	Serine esterase family protein (B6U861_MAIZE)	501.351	348.954	653.748	1.87345	0.905698	3.10916e-05	0.000458352
Solyc09g075700	Gibberellin receptor GID1L2 (B6T2M3_MAIZE)	11.3004	0	22.6007	Inf	Inf	3.20689e-05	0.000471949
Solyc01g009080	FHA domain containing protein (B6TP39_MAIZE)	252.143	159.041	345.245	2.1708	1.11822	3.20596e-05	0.000471949
Solyc01g103430	Glycogen synthase kinase (C7AE95_SOYBN)	442.974	564.187	321.76	0.570308	-0.810186	3.20648e-05	0.000471949
Solyc09g090520	Heterogeneous nuclear ribonucleoprotein A3 (B6TGB9_MAIZE)	1649.79	2002.38	1297.21	0.647833	-0.626305	3.21011e-05	0.000472154
Solyc04g009740	Exocyst complex protein EXO70 (EXO70_YARLI)	630.843	787.901	473.784	0.601324	-0.733784	3.23148e-05	0.000475026
Solyc12g089020	Receptor-like protein kinase At5g59670 (RLK7_ARATH)	55.5131	22.6186	88.4077	3.90863	1.96666	3.23944e-05	0.000475924
Solyc08g015870	MLO-like protein 7 (C6EWE8_VITVI)	533.137	401.53	664.744	1.65553	0.727289	3.24609e-05	0.00047663
Solyc02g080200	Pectinesterase (B9RXQ4_RICCO)	51.4407	20.2492	82.6322	4.08076	2.02884	3.25149e-05	0.000477151
Solyc10g086550	Cell division protease ftsH homolog 3 (FTSH3_SYNY3)	17163.6	13136.4	21190.7	1.61314	0.689869	3.25391e-05	0.000477234
Solyc07g065250	Serine/threonine protein kinase (D0NNA3_PHYIN)	350.493	250.175	450.81	1.80198	0.84958	3.25903e-05	0.000477636
Solyc01g111500	R2R3MYB transcription factor 7 (manually curated)	285.722	397.423	174.021	0.437873	-1.19141	3.26036e-05	0.000477636
Solyc08g066120	Polyribonucleotide nucleotidyltransferase (D1R4D6_9CHLA)	91.2364	135.513	46.9602	0.346537	-1.52892	3.26456e-05	0.00047798
Solyc01g096040	Aspartic proteinase nepenthesin I (A9ZMF9_NEPAL)	518.545	660.62	376.471	0.569875	-0.811282	3.31368e-05	0.000484896
Solyc01g067750	dehydroquinate dehydratase/shikimate:NADP oxidoreductase (manually curated)	1389.1	1041.24	1736.95	1.66815	0.738252	3.32163e-05	0.000485784
Solyc04g074470	Os06g0220000 protein (Fragment) (Q0DDJ2_ORYSJ)	999.981	750.206	1249.76	1.66588	0.736288	3.32976e-05	0.000486697
Solyc06g009270	Diacylglycerol kinase 7 (B0KYU1_ARATH)	636.864	483.981	789.748	1.63178	0.706443	3.40183e-05	0.000496949
Solyc11g065190	Ubiquitin-conjugating enzyme E2-like protein (C1IJE7_9CNID)	153.42	209.696	97.1432	0.463257	-1.11012	3.43592e-05	0.000501644
Solyc09g090190	Dehydration-responsive protein-like (Q653G1_ORYSJ)	585.894	423.521	748.267	1.76678	0.821119	3.45253e-05	0.000503784
Solyc10g074980	Vacuolar sorting receptor (Q93X09_VIGMU)	965.149	750.722	1179.58	1.57126	0.651919	3.501e-05	0.000510567
Solyc03g025710	GCN5-related N-acetyltransferase (B2IU63_NOSP7)	48.4084	16.5414	80.2754	4.85301	2.27888	3.51191e-05	0.000511869
Solyc03g111510	Zinc finger family protein (D7KQC9_ARALY)	44.5096	19.2799	69.7393	3.6172	1.85487	3.54878e-05	0.00051695
Solyc12g056860	BZIP transcription factor (A7Y1S1_BRAJU)	144.025	93.9517	194.099	2.06594	1.0468	3.57972e-05	0.000521163
Solyc02g032940	Aspartic proteinase (Q8L6A8_THECC)	131.881	73.9425	189.819	2.56712	1.36015	3.60721e-05	0.000524868
Solyc07g005210	Outer membrane lipoprotein blc (D0RZG9_ACICA)	159.992	113.121	206.862	1.82868	0.870801	3.64174e-05	0.000529593
Solyc06g033850	Dehydration-responsive element-binding protein 2D (DRE2D_ARATH)	171.516	226.76	116.271	0.51275	-0.963673	3.66194e-05	0.000532231
Solyc07g064060	Breast carcinoma amplified sequence 3 (Fragment) (B1AR77_MOUSE)	403.513	298.454	508.571	1.70402	0.768943	3.69193e-05	0.000536287
Solyc03g013600	NAD(P)H-quinone oxidoreductase subunit 6 chloroplastic (D3WAS8_AUCJA)	19.3297	33.5116	5.14769	0.153609	-2.70266	3.69847e-05	0.000536935
Solyc01g008250	Thioredoxin X (B6T9S0_MAIZE)	335.55	213.478	457.622	2.14365	1.10007	3.72774e-05	0.00054088
Solyc01g010480	Potassium voltage-gated channel subfamily H member 8 (KCNH8_HUMAN)	150.424	218.257	82.591	0.378412	-1.40197	3.75731e-05	0.000544863
Solyc09g011670	Universal stress protein family protein (D7LUP3_ARALY)	624.548	343.102	905.995	2.6406	1.40087	3.82264e-05	0.000554025
Solyc03g121980	Developmentally-regulated GTP-binding protein 2 (B6TJC5_MAIZE)	880.926	1077.89	683.966	0.634544	-0.656208	3.84451e-05	0.000556881
Solyc03g071590	chloroplast malate dehydrogenase (manually curated)	403.106	515.998	290.214	0.562432	-0.830251	3.84888e-05	0.000557201
Solyc08g078940	Cortical cell-delineating protein (B6U436_MAIZE)	126.3	206.722	45.8781	0.221931	-2.17182	3.89036e-05	0.000562891
Solyc12g008470	Cytochrome b5 reductase (Q54XV1_DICDI)	151.66	208.084	95.2362	0.457681	-1.12759	3.90574e-05	0.000564798
Solyc11g005280	Ring finger protein (O49869_HORVU)	43.8415	66.7718	20.9111	0.313173	-1.67497	3.91354e-05	0.000565608
Solyc04g014600	Universal stress protein family protein (D7L0F0_ARALY)	53.1865	13.3725	93.0005	6.95461	2.79797	3.92703e-05	0.00056724
Solyc03g119600	NIMIN2c protein (A0FJY4_TOBAC)	336.779	437.056	236.502	0.541125	-0.885966	3.95613e-05	0.000571124
Solyc03g098730	Kunitz trypsin inhibitor (B8Y888_TOBAC)	1218.91	832.365	1605.46	1.92879	0.947694	3.97409e-05	0.000573395
Solyc03g116340	Transcription factor (Fragment) (D6MK24_9ASPA)	468.585	348.623	588.547	1.6882	0.75549	3.98638e-05	0.000574846
Solyc10g054780	Acetyl esterase (AES_SHIFL)	549.038	679.602	418.475	0.615765	-0.699549	4.05041e-05	0.000583752
Solyc02g090930	Lipase (Q5S8F1_RICCO)	556.232	346.909	765.555	2.20679	1.14195	4.07143e-05	0.000586454
Solyc04g064740	Os06g0207500 protein (Fragment) (Q0DDQ9_ORYSJ)	37.8365	13.1316	62.5414	4.76265	2.25177	4.1035e-05	0.000590744
Solyc06g054620	Zinc finger transcription factor 43 (manually curated)	52.4823	88.5476	16.417	0.185403	-2.43126	4.11723e-05	0.000592389
Solyc03g025490	Gibberellin 20-oxidase-like protein (Q9FGV8_ARATH)	29.3225	8.26992	50.375	6.09136	2.60676	4.12552e-05	0.00059325
Solyc03g063630	Unknown Protein	55.6217	18.3059	92.9374	5.07691	2.34395	4.13833e-05	0.000594762
Solyc03g025260	Retinoblastoma-binding protein (C0P1B5_AJECG)	14.5579	2.43121	26.6845	10.9758	3.45625	4.17543e-05	0.000599424
Solyc01g103170	Lysine ketoglutarate reductase trans-splicing related 1-like (Q5JLN0_ORYSJ)	168.878	108.682	229.074	2.10775	1.0757	4.17447e-05	0.000599424
Solyc09g092110	Light regulated protein-like protein (A8IXK8_BRACM)	1327.21	2006	648.426	0.323244	-1.6293	4.18017e-05	0.00059977
Solyc01g101170	Alpha-humulene/(-)-(E)-beta-caryophyllene synthase (HUMS_ARATH)	22.3384	1.88607	42.7907	22.6878	4.50384	4.1829e-05	0.000599828
Solyc10g007960	cytochrome P450 CYP74C3 (manually curated)	16.0846	3.46561	28.7036	8.2824	3.05005	4.19114e-05	0.000600675
Solyc02g086240	50S ribosomal protein L5 (RL5_XANP2)	2080.66	2492.13	1669.18	0.669781	-0.578238	4.21509e-05	0.000603772
Solyc06g006100	Anthranilate synthase component I family protein expressed (Q10B97_ORYSJ)	445.716	562.387	329.045	0.585087	-0.773277	4.24927e-05	0.000608331
Solyc07g006130	Eukaryotic peptide chain release factor subunit 1-1 (B6U1I9_MAIZE)	140.283	93.652	186.914	1.99583	0.996989	4.25172e-05	0.000608343
Solyc02g084980	Galactinol synthase (C7G304_SOLLC)	52.2161	20.7446	83.6876	4.03418	2.01227	4.26086e-05	0.000609312
Solyc08g076200	RNA helicase DEAD27 (manually curated)	2073.25	2473.3	1673.2	0.676506	-0.563825	4.27886e-05	0.000611547
Solyc06g069860	60S ribosomal protein L34 (B6UH15_MAIZE)	3549.05	4242.2	2855.9	0.673213	-0.570866	4.32726e-05	0.000618122
Solyc01g005620	oxoglutarate/malate translocator (manually curated)	5138.82	6158.36	4119.28	0.668892	-0.580154	4.37886e-05	0.000625146
Solyc10g074790	Auxin efflux carrier family protein (D7M6D2_ARALY)	73.9687	32.6621	115.275	3.52933	1.8194	4.38516e-05	0.000625699
Solyc02g049090	Unknown Protein	7.52814	14.4136	0.642672	0.0445879	-4.48721	4.39144e-05	0.000626249
Solyc11g013030	Exoribonuclease R (C2FY16_9SPHI)	102.052	51.5736	152.531	2.95755	1.5644	4.4109e-05	0.000628675
Solyc04g078760	CONSTANS interacting protein 4 (manually curated)	263.958	179.715	348.201	1.93752	0.954211	4.428e-05	0.000630763
Solyc05g013760	Harpin-induced protein (B6T5S3_MAIZE)	94.9087	160.047	29.7707	0.186013	-2.42653	4.44645e-05	0.000633042
Solyc05g054080	Ubiquitin-protein ligase E3 (B6K793_SCHJY)	200.518	139.62	261.416	1.87234	0.904844	4.4538e-05	0.000633388
Solyc03g019780	40S ribosomal protein SA (B6T6X2_MAIZE)	4348.72	5145.37	3552.07	0.690344	-0.534613	4.4518e-05	0.000633388
Solyc02g089090	Pto-like, Serine/threonine kinase protein, resistance protein	596.697	747.875	445.518	0.595712	-0.747313	4.46609e-05	0.000634786
Solyc09g092490	UDP-glucosyltransferase family 1 protein (C6KI44_CITSI)	53.8994	4.07725	103.722	25.4391	4.66897	4.49148e-05	0.000638043
Solyc03g119300	CHY zinc finger containing protein (C5P643_COCP7)	260.274	181.64	338.907	1.86581	0.899805	4.54821e-05	0.000645746
Solyc12g008960	Calmodulin-binding protein (A2I5F3_BETVU)	157.857	97.3152	218.399	2.24424	1.16623	4.58191e-05	0.000650069
Solyc08g066940	Peptide transporter 1 (Q7XAC3_VICFA)	103.176	146.929	59.4232	0.404435	-1.30602	4.58371e-05	0.000650069
Solyc12g100330	Cytosine-specific methyltransferase (B9GLJ3_POPTR)	825.365	1012.28	638.449	0.630703	-0.664967	4.60149e-05	0.000652232
Solyc09g007260	AP2-like ethylene-responsive transcription factor At1g79700 (AP2L3_ARATH)	86.6787	128.605	44.752	0.347979	-1.52293	4.61612e-05	0.000653945
Solyc09g064780	At2g23590-like protein (Fragment) (B2CXK6_CARAS)	392.491	280.601	504.382	1.79751	0.845997	4.68084e-05	0.00066275
Solyc08g079690	Unknown Protein	160.756	216.612	104.9	0.484277	-1.0461	4.69126e-05	0.00066386
Solyc09g007080	Serine/threonine protein phosphatase 2C (D7LV04_ARALY)	550.515	718.685	382.346	0.532008	-0.91048	4.71949e-05	0.000667489
Solyc12g099810	Crt homolog 1 (CRTP1_DICDI)	227.673	117.568	337.779	2.87305	1.52258	4.7482e-05	0.000671181
Solyc04g064870	Pathogenesis-related protein-like protein (Q8L9B0_ARATH)	1671.62	1247.23	2096.01	1.68053	0.748916	4.75819e-05	0.000672225
Solyc04g014720	60S ribosomal protein L6 (B9RHH3_RICCO)	3739.66	4444.28	3035.04	0.682909	-0.550234	4.76472e-05	0.000672779
Solyc03g093390	beta expansin precursor 2 (manually curated)	41.7308	7.59792	75.8637	9.9848	3.31973	4.81851e-05	0.000680002
Solyc10g045420	Os03g0169000 protein (Fragment) (Q0DUS7_ORYSJ)	203.182	128.134	278.23	2.17139	1.11862	4.82374e-05	0.000680366
Solyc07g065110	Protease inhibitor/seed storage/lipid transfer protein family protein (D7MKH4_ARALY)	87.3929	137.824	36.9614	0.268177	-1.89874	4.83183e-05	0.000681134
Solyc01g107410	PHD-finger family homeodomain protein (Fragment) (Q8H990_ORYSJ)	378.682	531.314	226.05	0.425455	-1.23292	4.84591e-05	0.000682746
Solyc01g099770	meloidogyne-induced giant cell protein DB141 (manually curated)	40477.7	47707.3	33248	0.696915	-0.520945	4.86534e-05	0.000685109
Solyc03g007210	Receptor serine/threonine kinase (O49202_ORYSJ)	245.837	162.185	329.489	2.03157	1.02259	4.8754e-05	0.000686151
Solyc05g005960	Peptide transporter 1 (Q7XAC3_VICFA)	65.4473	32.1661	98.7286	3.06933	1.61793	4.8814e-05	0.000686621
Solyc07g007590	Prephenate dehydrogenase family protein (D7KDI5_ARALY)	383.533	225.23	541.836	2.40571	1.26646	4.97998e-05	0.000700104
Solyc01g091050	Pectinesterase (B9RD90_RICCO)	76.4344	23.7241	129.145	5.44362	2.44457	5.01912e-05	0.000704871
Solyc07g006160	AFG1-family ATPase (D1CU44_9RHIZ)	347.675	222.642	472.707	2.12317	1.08622	5.01936e-05	0.000704871
Solyc06g070990	WRKY transcription factor 74 (manually curated)	65.245	101.605	28.8855	0.284293	-1.81455	5.03136e-05	0.000706172
Solyc01g106210	Chaperone DnaK (A2Q199_MEDTR)	913.034	701.359	1124.71	1.60361	0.681326	5.06635e-05	0.000710696
Solyc12g014420	Glucan endo-1 3-beta-glucosidase A6 (B6TIF7_MAIZE)	322.759	222.352	423.166	1.90313	0.928374	5.09193e-05	0.000713895
Solyc09g091780	LES441249 p27KIP1-related-protein 1 (manually curated)	221.291	147.904	294.679	1.99237	0.994487	5.09925e-05	0.000714533
Solyc07g052930	BHLH transcription factor-like (Q8S0N2_ORYSJ)	95.81	51.8712	139.749	2.69415	1.42983	5.13578e-05	0.000719261
Solyc01g097170	Unknown Protein	176.443	103.935	248.951	2.39527	1.26019	5.13977e-05	0.000719428
Solyc04g057830	Unknown Protein	102.936	56.6143	149.258	2.63641	1.39857	5.17552e-05	0.000723646
Solyc05g051510	Prohibitin (O04361_TOBAC)	246.526	169.721	323.331	1.90507	0.929845	5.17298e-05	0.000723646
Solyc03g007480	Myosin (D2UY43_NAEGR)	1208.2	1494.59	921.804	0.616758	-0.697223	5.20892e-05	0.000727921
Solyc01g096740	Transporter major facilitator family (C4M254_ENTHI)	46.5053	18.9136	74.0971	3.91765	1.96999	5.23401e-05	0.000731031
Solyc02g078660	Phosphoinositide-binding clathrin adaptor N-terminal Wiscott-Aldrich syndrome C-terminal (A2Q4Q2_MEDTR)	101.408	35.4099	167.406	4.72768	2.24113	5.2443e-05	0.000732072
Solyc12g098190	F-box protein PP2-B1 (PP2B1_ARATH)	57.7891	32.9574	82.6208	2.5069	1.3259	5.27213e-05	0.000735557
Solyc03g118430	Peptidase M16 family (D3IC43_9BACT)	723.722	894.174	553.27	0.61875	-0.692573	5.28424e-05	0.000736848
Solyc04g077190	Endo-1 4-beta-xylanase (B6SW51_MAIZE)	66.1212	99.557	32.6854	0.328308	-1.60688	5.28896e-05	0.000737108
Solyc10g005260	RNA Binding Protein 45 (Q9LEB4_NICPL)	1453.12	1766.03	1140.21	0.645635	-0.63121	5.3068e-05	0.000739194
Solyc03g119740	MYB transcription factor (Q9FNN6_ARATH)	119.263	169.626	68.8993	0.406184	-1.29979	5.34343e-05	0.000743895
Solyc08g076650	Alpha alpha-trehalose-phosphate synthase (UDP-forming) (A3CXN9_METMJ)	63.304	93.4214	33.1865	0.355235	-1.49316	5.36627e-05	0.000746671
Solyc03g121280	Os03g0731050 protein (Fragment) (C7IZG5_ORYSJ)	41.6953	11.0083	72.3823	6.57522	2.71704	5.37505e-05	0.000747488
Solyc02g063230	At1g67050 (Fragment) (B0FU30_ARATH)	133.389	191.778	75.0011	0.391084	-1.35445	5.383e-05	0.000748191
Solyc02g063480	Xylanase inhibitor (Fragment) (Q53IQ4_WHEAT)	29.7561	3.83333	55.6788	14.5249	3.86046	5.4069e-05	0.000751108
Solyc06g071160	Beta-1 3-galactosyltransferase-like protein (D8RWA4_SELML)	304.498	195.845	413.151	2.10959	1.07696	5.47066e-05	0.000759555
Solyc09g076000	Serine/threonine protein kinase (D0NNA3_PHYIN)	350.922	448.015	253.829	0.566564	-0.81969	5.50113e-05	0.000763375
Solyc10g006450	COBRA-like protein (Q655F2_ORYSJ)	18.8016	1.64297	35.9603	21.8873	4.45202	5.54789e-05	0.000768021
Solyc12g100240	Fatty acid desaturase (B3SP99_CAPAN)	21.9807	2.92047	41.0409	14.0528	3.81279	5.54583e-05	0.000768021
Solyc01g106290	Unknown Protein	89.7761	31.3287	148.224	4.73124	2.24222	5.54952e-05	0.000768021
Solyc07g006540	Chaperone protein ClpB (C7HTI8_9FIRM)	496.118	356.694	635.543	1.78176	0.833304	5.54708e-05	0.000768021
Solyc10g084270	Importin alpha-2 subunit (B6SUZ9_MAIZE)	901.915	1136.66	667.171	0.586957	-0.768673	5.54631e-05	0.000768021
Solyc03g111290	Cytochrome P450	58.4586	9.29985	107.617	11.572	3.53256	5.55789e-05	0.000768766
Solyc08g081370	RING-H2 finger protein (Q30D22_PONTR)	209.126	132.952	285.299	2.14587	1.10156	5.59989e-05	0.000773745
Solyc06g072610	Palmitoyltransferase-like protein (C6YXK4_ORYSJ)	460.334	311.822	608.845	1.95254	0.96535	5.59848e-05	0.000773745
Solyc01g081440	Unknown Protein; contains Interpro domain(s) IPR010410 Protein of unknown function DUF1005	190.461	256.152	124.77	0.487096	-1.03772	5.62005e-05	0.000776115
Solyc04g007990	Unknown Protein	86.041	46.6448	125.437	2.6892	1.42718	5.63344e-05	0.000777548
Solyc01g009520	Ribosomal protein (Q6ER67_ORYSJ)	2147.36	2578.16	1716.57	0.665813	-0.586811	5.74194e-05	0.000792099
Solyc06g068820	Mitochondrial import inner membrane translocase subunit TIM16 (B6UGA4_MAIZE)	320.973	201.799	440.147	2.18112	1.12507	5.74531e-05	0.000792139
Solyc12g040680	mitogen-activated protein kinase 16 (manually curated)	592.37	437.921	746.819	1.70537	0.770088	5.78358e-05	0.000796989
Solyc02g071620	GDSL-motif lipase/hydrolase family protein 1 (manually curated)	1957.16	2397.95	1516.38	0.632364	-0.661172	5.79072e-05	0.000797548
Solyc03g097900	40S ribosomal protein S1 (RS3A_LENED)	7417.7	8804.75	6030.65	0.684932	-0.545968	5.79823e-05	0.000798155
Solyc03g112270	Lrr, resistance protein fragment	818.841	1011.4	626.283	0.619225	-0.691465	5.82151e-05	0.000800932
Solyc05g013710	Cysteine desulfuration protein SufE (Q2RNM6_RHORT)	65.1914	8.09165	122.291	15.1133	3.91774	5.886e-05	0.000809373
Solyc09g091660	ABC transporter G family member 40 (AB40G_ARATH)	2732.66	2199.71	3265.61	1.48456	0.570039	5.93243e-05	0.000815322
Solyc08g068450	Unknown Protein	12.7306	0.60857	24.8527	40.8378	5.35183	5.98353e-05	0.000821906
Solyc02g069290	Transducin-like (Q6H6D6_ORYSJ)	378.067	472.415	283.719	0.600572	-0.735591	6.03996e-05	0.000829216
Solyc07g039380	Unknown Protein	109.042	155.474	62.6102	0.402705	-1.3122	6.08303e-05	0.000834683
Solyc06g071830	BTB/POZ domain-containing protein (D2KTV8_LOTJA)	42.2927	13.1392	71.4463	5.43765	2.44298	6.15153e-05	0.000843634
Solyc01g097870	40S ribosomal protein S24 (C6TAW2_SOYBN)	4574.19	5404.86	3743.52	0.692621	-0.529862	6.25619e-05	0.00085753
Solyc09g055720	Ulp1 protease family C-terminal catalytic domain containing protein (Q60D46_SOLDE)	16.6668	2.19035	31.1433	14.2184	3.82969	6.2623e-05	0.000857911
Solyc10g008360	GPI-anchored protein (A2PZD8_IPONI)	11.3633	0.304285	22.4223	73.6883	6.20336	6.30975e-05	0.000863954
Solyc04g077510	Growth regulating factor 1 (Fragment) (A6MZS4_ORYSI)	91.3485	133.87	48.8268	0.364732	-1.45509	6.33119e-05	0.000866428
Solyc03g007410	BHLH transcription factor (Q401N4_9LILI)	75.4749	114.254	36.6957	0.321176	-1.63856	6.34114e-05	0.000867329
Solyc01g005800	Calmodulin binding protein (B6U0B7_MAIZE)	55.082	5.41427	104.75	19.347	4.27403	6.37007e-05	0.000870824
Solyc06g075370	Dof zinc finger protein 9 (A5HWF8_HORVD)	338.928	240.503	437.353	1.81849	0.862741	6.39797e-05	0.000874175
Solyc02g090680	Cyclin-dependent kinase inhibitor 7 (KRP7_ARATH)	137.055	185.353	88.7561	0.478849	-1.06236	6.41091e-05	0.000875478
Solyc04g018110	Calmodulin-like protein 1 (B4FRR5_MAIZE)	923.05	677.124	1168.98	1.72638	0.787754	6.4411e-05	0.000879135
Solyc01g080020	Xylanase inhibitor (Fragment) (Q53IQ4_WHEAT)	1380.87	1697.39	1064.35	0.627049	-0.673351	6.4463e-05	0.00087938
Solyc02g083320	RNA-binding protein (B6JZH8_SCHJY)	980.985	1206.64	755.33	0.625978	-0.675817	6.48317e-05	0.00088394
Solyc02g014860	Chaperone protein DnaJ (D2QAE1_BIFDB)	197.483	133.781	261.184	1.95232	0.96519	6.51053e-05	0.000887202
Solyc07g007260	Metallocarboxypeptidase inhibitor (MCPI_SOLLC)	49.5405	13.8671	85.214	6.14506	2.61943	6.54211e-05	0.000890563
Solyc08g062820	Cytokinin riboside 5&apos;-monophosphate phosphoribohydrolase LOG (LOG_ORYSJ)	535.598	402.409	668.786	1.66195	0.732881	6.54145e-05	0.000890563
Solyc02g083360	Protein-methionine-s-oxide reductase (D7L9H5_ARALY)	105.09	49.8173	160.364	3.21903	1.68663	6.56744e-05	0.00089354
Solyc08g080780	SKIP interacting protein 24 (Fragment) (B8Q8B0_ORYSI)	120.85	171.099	70.6002	0.412628	-1.27709	6.5735e-05	0.000893892
Solyc05g056550	Serine/threonine-protein kinase (Q70CF4_FAGSY)	69.887	34.2334	105.541	3.08297	1.62432	6.58998e-05	0.000895661
Solyc05g014590	Transcription Factor (Q84LF9_ORYSA)	437.153	648.764	225.542	0.347648	-1.5243	6.61428e-05	0.000898489
Solyc01g099660	Heat shock protein (Q84KP8_CYAME)	120.442	10.5758	230.307	21.7768	4.44472	6.67893e-05	0.000906794
Solyc12g099500	Unknown Protein	77.2717	32.8424	121.701	3.7056	1.88971	6.73256e-05	0.000913593
Solyc09g092010	Unknown Protein	156.011	87.6479	224.374	2.55995	1.35612	6.75838e-05	0.000916614
Solyc05g013580	Glycosyl transferase family 17 protein (D7KPE7_ARALY)	122.88	61.4947	184.265	2.99643	1.58324	6.80608e-05	0.000922598
Solyc09g074350	Unknown Protein	14.9154	0.60857	29.2221	48.0177	5.58549	6.82103e-05	0.000924043
Solyc07g062730	Chloroplast protein HCF243 (Q9LIM5_ARATH)	213.555	298.462	128.648	0.431037	-1.21412	6.82391e-05	0.000924043
Solyc08g066790	Phospholipase D (Q9FR61_SOLLC)	169.642	226.187	113.098	0.500018	-0.999947	6.88107e-05	0.000931293
Solyc01g102390	Germin-like protein (O65358_SOLTU)	310.045	203.088	417.003	2.05331	1.03795	6.91698e-05	0.000935662
Solyc07g007690	Voltage-gated chloride channel (Q96325_ARATH)	206.683	315.633	97.7331	0.309642	-1.69133	6.92459e-05	0.0009362
Solyc03g033770	BCS1 protein-like protein (Q8LBK2_ARATH)	32.7022	3.04202	62.3623	20.5003	4.35757	6.94913e-05	0.000938533
Solyc01g010310	Glucan endo-1 3-beta-glucosidase 3 (B6UAN6_MAIZE)	97.3425	53.0949	141.59	2.66674	1.41508	6.94882e-05	0.000938533
Solyc09g005410	Major latex-like protein (B5THI3_PANGI)	20.6383	5.95872	35.3178	5.92708	2.56732	6.95512e-05	0.00093885
Solyc08g006640	Processive diacylglycerol glucosyltransferase (C5NXP9_9BACL)	674.455	510.774	838.137	1.64092	0.714501	6.975e-05	0.000941041
Solyc08g014570	Ankyrin repeat family protein (Q9LVG7_ARATH)	230.575	147.916	313.234	2.11765	1.08246	6.98571e-05	0.000941993
Solyc12g006380	2-oxoglutarate-dependent dioxygenase (manually curated)	250.034	64.0004	436.067	6.8135	2.7684	7.01373e-05	0.000945277
Solyc01g060030	Zinc finger CCHC domain-containing protein 10 (B6TKA1_MAIZE)	1067.93	1324.51	811.347	0.612562	-0.707072	7.02583e-05	0.000946412
Solyc07g021750	Cytidine deaminase (Q9XEX5_ARATH)	276.638	182.689	370.586	2.02851	1.02042	7.0706e-05	0.000951387
Solyc05g056050	Chlorophyll a-b binding protein 6A, chloroplastic (CB11_SOLLC)	851.993	590.78	1113.21	1.8843	0.914029	7.07384e-05	0.000951387
Solyc08g075700	60S ribosomal protein L13 (Q3HRY7_SOLTU)	5938.75	7012.51	4865	0.693761	-0.52749	7.07076e-05	0.000951387
Solyc07g052370	Cytochrome P450	197.637	44.5323	350.741	7.87611	2.97748	7.08355e-05	0.000952195
Solyc02g079750	Flavoprotein wrbA (B6U724_MAIZE)	1215.34	931.986	1498.7	1.60807	0.685328	7.13899e-05	0.000959148
Solyc12g019890	Glucan endo-1 3-beta-glucosidase 5 (B6SXV6_MAIZE)	85.3886	46.2105	124.567	2.69564	1.43063	7.14444e-05	0.00095938
Solyc06g051810	X1 (Fragment) (Q3T7E6_ZEAMM)	1361.57	1644.05	1079.09	0.656361	-0.607439	7.16348e-05	0.000961436
Solyc11g007260	DNA-directed RNA polymerase subunit beta&apos&apos (D3WD31_XIMAM)	34.9336	57.0296	12.8375	0.225102	-2.15135	7.17238e-05	0.000962129
Solyc04g079880	1-acyl-sn-glycerol-3-phosphate acyltransferase (B2LWM4_RICCO)	52.8635	18.0045	87.7225	4.87224	2.28459	7.20316e-05	0.000965756
Solyc01g008440	Calcium-dependent protein kinase 8 (Q6KC54_NICPL)	68.261	28.7648	107.757	3.74615	1.90541	7.22432e-05	0.000968088
Solyc01g104300	Unknown Protein; contains Interpro domain(s) IPR006927 Protein of unknown function DUF639	176.536	108.381	244.691	2.25769	1.17485	7.23604e-05	0.000969155
Solyc01g073660	Uncharacterized MFS-type transporter C19orf28 (CS028_HUMAN)	228.206	154.817	301.596	1.94808	0.962053	7.24413e-05	0.000969735
Solyc08g066330	LEY17225 cyclin-dependent protein kinase A-1 (manually curated)	302.364	388.842	215.887	0.555204	-0.848911	7.28467e-05	0.000974655
Solyc01g006160	Unknown Protein	2212.98	2632.28	1793.67	0.681412	-0.553401	7.35089e-05	0.000983005
Solyc11g066890	Prephenate dehydratase (Q6JJ29_IPOTF)	362.862	240.855	484.868	2.01312	1.00943	7.3768e-05	0.000985959
Solyc08g081310	Os10g0358600 protein (Fragment) (Q0IY80_ORYSJ)	340.427	433.423	247.431	0.570875	-0.808752	7.39357e-05	0.000987688
Solyc10g083990	Unknown Protein	33.1765	0.851665	65.5013	76.9097	6.26509	7.43962e-05	0.000993324
Solyc03g025390	Retinol dehydrogenase 12 (B6TAL8_MAIZE)	302.622	206.766	398.478	1.92719	0.946499	7.50755e-05	0.00100187
Solyc01g110150	CM0216.450.nc protein (B0BL92_LOTJA)	207.24	116.18	298.3	2.56756	1.3604	7.5248e-05	0.00100366
Solyc11g066720	Bifunctional polymyxin resistance arnA protein (B6TQB1_MAIZE)	457.361	328.23	586.492	1.78683	0.837405	7.54504e-05	0.00100584
Solyc05g014320	Acetyl esterase (AES_SHIFL)	95.4939	49.0834	141.904	2.89109	1.53161	7.57715e-05	0.0010096
Solyc02g081330	phytoene synthase 2 (manually curated)	169.894	87.714	252.075	2.87382	1.52297	7.66571e-05	0.00102087
Solyc09g011570	Glutathione S-transferase-like protein (A8DUB0_SOLLC)	195.004	115.858	274.15	2.36626	1.24261	7.70639e-05	0.00102575
Solyc08g029190	At1g62390-like protein (Fragment) (C0JCT9_9BRAS)	429.073	551.449	306.697	0.556165	-0.846415	7.71694e-05	0.00102663
Solyc03g051970	Sphingosine-1-phosphate phosphatase (A8P551_COPC7)	228.186	151.646	304.727	2.00947	1.00681	7.74025e-05	0.0010292
Solyc06g074120	bell-like homeodomain protein 2 (manually curated)	174.945	231.695	118.195	0.510131	-0.971061	7.8032e-05	0.00103703
Solyc02g070320	40S ribosomal protein S4-like protein (Q2XPX5_SOLTU)	949.366	1158.86	739.873	0.63845	-0.647355	7.85937e-05	0.00104396
Solyc10g047420	NAD(P)H-quinone oxidoreductase chain 4, chloroplastic (NU4C_SOLTU)	61.0723	94.5494	27.5952	0.29186	-1.77665	7.91983e-05	0.00105101
Solyc02g020960	Photosystem I P700 chlorophyll a apoprotein A1 (D5MAH7_PEA)	25.9353	44.3231	7.5474	0.170281	-2.55401	7.92058e-05	0.00105101
Solyc03g025320	Hydroxycinnamoyl transferase (D2XJ64_9MAGN)	671.773	822.076	521.471	0.634335	-0.656684	7.97233e-05	0.00105733
Solyc09g065890	Lipase (Fragment) (Q9ZTW1_DIACA)	185.874	108.938	262.81	2.41248	1.27052	8.03834e-05	0.00106553
Solyc03g118130	Rubredoxin-like protein (A8JGB1_CHLRE)	399.963	279.079	520.848	1.86631	0.900189	8.04514e-05	0.00106589
Solyc07g007220	Serine/threonine phosphatase family protein (C1E0J1_9CHLO)	162.432	63.3234	261.54	4.13023	2.04622	8.06643e-05	0.00106816
Solyc03g025340	C2 domain-containing protein (Q5DVL6_HORVD)	1657.93	1987.36	1328.49	0.66847	-0.581066	8.114e-05	0.00107391
Solyc11g066840	Histone deacetylase-like protein (Q3HVL4_SOLTU)	3728.76	4387.76	3069.76	0.699619	-0.51536	8.12965e-05	0.00107543
Solyc09g092690	Peptidyl-prolyl cis-trans isomerase (Q86M29_BRUMA)	58.7643	5.59785	111.931	19.9953	4.32159	8.15605e-05	0.00107837
Solyc12g049420	Protein transport protein Sec22 (B0CRV5_LACBS)	195.929	107.045	284.813	2.66068	1.4118	8.16949e-05	0.00107955
Solyc12g088390	Zinc-finger protein (Q40899_PETHY)	546.449	690.318	402.58	0.58318	-0.777986	8.1734e-05	0.00107955
Solyc05g007440	DNA-binding protein HGH1 (C1GSM5_PARBA)	281.767	363.496	200.038	0.550318	-0.861663	8.22027e-05	0.00108519
Solyc08g079470	tRNA-modifying protein ygfZ (YGFZ_SALTY)	156.042	100.157	211.927	2.11595	1.0813	8.27489e-05	0.00109184
Solyc09g008010	ATP binding / serine-threonine kinase (C5DB71_VITVI)	499.876	352.211	647.54	1.8385	0.878529	8.30683e-05	0.00109549
Solyc11g027750	Unknown Protein	54.5382	87.759	21.3173	0.242908	-2.04152	8.32248e-05	0.00109699
Solyc08g079550	HAT family dimerisation domain containing protein (Q2QMZ1_ORYSJ)	86.9021	133.259	40.5452	0.304259	-1.71663	8.39362e-05	0.0011058
Solyc01g111240	Translocase of chloroplast 90, chloroplastic (TOC90_ARATH)	758.277	932.41	584.143	0.626488	-0.674642	8.40547e-05	0.0011068
Solyc11g069800	cytochrome P450	664.734	510.32	819.148	1.60516	0.682721	8.4541e-05	0.00111263
Solyc01g080030	Oxidoreductase zinc-binding dehydrogenase family (B4WZD2_9GAMM)	98.5389	25.8398	171.238	6.62691	2.72834	8.465e-05	0.0011135
Solyc10g078290	BZIP family transcription factor (Fragment) (Q677A7_HYAOR)	293.584	207.264	379.905	1.83295	0.874169	8.4754e-05	0.0011143
Solyc01g099780	Translationally-controlled tumor protein homolog (B5XDL0_SALSA)	294.812	203.831	385.793	1.89271	0.920453	8.4966e-05	0.00111652
Solyc01g098040	Methyltransferase type 12 (D5C2M0_NITHN)	391.57	495.083	288.057	0.581836	-0.781315	8.50116e-05	0.00111655
Solyc03g079880	Protease inhibitor/seed storage/lipid transfer protein family protein (D7LUP2_ARALY)	156.229	55.2253	257.233	4.65788	2.21967	8.5967e-05	0.00112852
Solyc06g065370	Subtilase family protein (D7KTL9_ARALY)	804.991	629.22	980.761	1.55869	0.640336	8.60151e-05	0.00112858
Solyc10g080710	asparaginyl-tRNA synthetase (manually curated)	1699.53	2034.43	1364.63	0.670765	-0.576121	8.62011e-05	0.00113044
Solyc03g121330	60S ribosomal protein L28 (B3TLS3_ELAGV)	3559.31	4199.23	2919.38	0.695218	-0.524462	8.65478e-05	0.00113441
Solyc12g056980	Ethylene responsive transcription factor 2b (C0J9I6_9ROSA)	145.971	197.706	94.2363	0.476649	-1.069	8.67175e-05	0.00113606
Solyc12g096500	CONSTANS-like protein (Q0MQL9_SOLTU)	828.896	1013.03	644.764	0.636471	-0.651833	8.68047e-05	0.00113652
Solyc07g045450	Unknown Protein	44.3443	68.5974	20.0912	0.292885	-1.77159	8.68413e-05	0.00113652
Solyc04g080700	Wound responsive protein (Fragment) (A6N0L4_ORYSI)	2985.21	3719.38	2251.04	0.605219	-0.72447	8.7248e-05	0.00114127
Solyc07g062970	protein phosphatase 2C (manually curated)	112.235	65.7539	158.716	2.41379	1.2713	8.78741e-05	0.00114829
Solyc09g055230	ATP-dependent Clp protease ATP-binding subunit (A2RIW9_LACLM)	531.834	671.015	392.653	0.585162	-0.773091	8.78636e-05	0.00114829
Solyc01g099240	3-hydroxyisobutyrate dehydrogenase (A3ZMK4_9PLAN)	282.267	365.558	198.975	0.544303	-0.877517	8.79692e-05	0.00114895
Solyc04g051150	Sterol 3-beta-glucosyltransferase (B6U4Q7_MAIZE)	85.8313	5.35475	166.308	31.058	4.95689	8.81317e-05	0.00115049
Solyc06g072880	UDP-glucosyltransferase family 1 protein (C6KI43_CITSI)	38.6478	7.72701	69.5687	9.00331	3.17046	8.87688e-05	0.00115822
Solyc05g039950	Acyltransferase (Fragment) (C1JZ77_9SOLA)	203.018	94.4797	311.556	3.2976	1.72142	8.88249e-05	0.00115836
Solyc01g102530	SNARE associated Golgi protein (B7KHF6_CYAP7)	192.177	122.675	261.68	2.13312	1.09297	8.9285e-05	0.0011632
Solyc08g067030	Os01g0611000 protein (Fragment) (Q0JLB5_ORYSJ)	1455.51	1073.2	1837.82	1.71246	0.776071	8.92856e-05	0.0011632
Solyc08g077440	ATP-dependent protease La (A7HC55_ANADF)	8490.92	11372.7	5609.17	0.493214	-1.01971	8.93766e-05	0.00116379
Solyc05g005290	Poly polymerase catalytic domain containing protein expressed (Q84T80_ORYSJ)	32.4565	6.57022	58.3427	8.87986	3.15054	8.96726e-05	0.00116706
Solyc10g085150	Undecaprenyl pyrophosphate synthase (D8G636_9CYAN)	84.6248	44.0905	125.159	2.83868	1.50522	9.05789e-05	0.00117826
Solyc05g008510	Multidrug resistance protein mdtK (MDTK_EDWI9)	203.249	126.14	280.357	2.22258	1.15223	9.08995e-05	0.00118183
Solyc08g081520	Exocyst subunit Exo70-interacting protein Roh1 (Fragment) (C1IJU1_TOBAC)	35.2815	5.10929	65.4537	12.8107	3.67928	9.16608e-05	0.00119113
Solyc07g005390	Aldehyde dehydrogenase (A7GLM2_BACCN)	729.394	536.42	922.367	1.71948	0.781976	9.22749e-05	0.0011985
Solyc05g056200	Receptor-like kinase (A7VM30_MARPO)	80.722	36.0124	125.432	3.48301	1.80033	9.29172e-05	0.00120624
Solyc02g091500	Calmodulin (B6TGU5_MAIZE)	128.304	77.8488	178.76	2.29625	1.19928	9.31225e-05	0.00120762
Solyc02g087480	cDNA clone J075153F01 full insert sequence (B7F9A7_ORYSJ)	204.196	134.075	274.316	2.04599	1.0328	9.31564e-05	0.00120762
Solyc06g068450	CBL-interacting protein kinase (A5YAI9_GOSHI)	248.542	320.296	176.789	0.551956	-0.857375	9.31642e-05	0.00120762
Solyc02g088070	Dof zinc finger protein (C4B6D7_IPOBA)	52.5084	24.2692	80.7476	3.32716	1.73429	9.35289e-05	0.00121174
Solyc12g100010	LRR receptor-like serine/threonine-protein kinase, RLP	164.664	224.1	105.228	0.469556	-1.09063	9.402e-05	0.00121749
Solyc08g081140	Myc-like anthocyanin regulatory protein (Q675M5_9ASTE)	347.363	448.949	245.777	0.54745	-0.8692	9.42089e-05	0.00121932
Solyc08g028780	AT5G28150-like protein (Fragment) (D6PS16_9BRAS)	257.276	161.13	353.423	2.19341	1.13317	9.46112e-05	0.00122391
Solyc04g074980	Auxin F-box protein 5 (D7MPH1_ARALY)	607.173	769.111	445.235	0.578896	-0.788625	9.50416e-05	0.00122825
Solyc11g069020	Cc-nbs-lrr, resistance protein	81.1653	116.944	45.3868	0.388107	-1.36547	9.50069e-05	0.00122825
Solyc07g021700	N-myc downstream regulated (Fragment) (Q177C7_AEDAE)	143.29	83.3214	203.258	2.43944	1.28655	9.51308e-05	0.00122848
Solyc01g096700	Chaperone protein dnaJ 1 (DNAJ1_THET8)	3527.67	4182.58	2872.76	0.686839	-0.541957	9.51549e-05	0.00122848
Solyc08g081730	Reticulon family protein (B2WS91_9BRAS)	740.018	574.23	905.805	1.57743	0.657572	9.5218e-05	0.00122868
Solyc10g078590	Unknown Protein	1063.86	1319.22	808.492	0.612855	-0.706382	9.55241e-05	0.00123201
Solyc02g065300	Leucyl-tRNA synthetase (Q5PPJ6_RAT)	840.626	1047.66	633.589	0.604763	-0.725558	9.59572e-05	0.00123698
[truncated: 25,457 more rows]

## Sheet: Full - MT vs MT+NaCl
Solyc#	ID	baseMean	baseMeanA	baseMeanB	foldChange	log2FoldChange	pval	padj
Solyc03g098100	Reductase 2 (Q6TY50_HYDMC)	1684.16	20.0651	3348.25	166.869	7.38257	7.42526e-163	1.92938e-158
Solyc10g078770	Seed maturation protein LEA 4 (Q9FE69_GLYTO)	695.293	0.304285	1390.28	4569.01	12.1577	1.68137e-118	2.18444e-114
Solyc06g067980	Unknown Protein	748.504	1.82418	1495.18	819.649	9.67886	1.5905e-117	1.37758e-113
Solyc04g081900	Nucleoredoxin 1 (A8I9L1_CHLRE)	1306.63	66.7108	2546.55	38.1729	5.25448	9.54633e-101	6.2013e-97
Solyc09g091030	Beta-amylase 1 (manually curated)	1548.04	125.333	2970.75	23.7028	4.56699	7.59787e-88	3.94846e-84
Solyc01g104740	Multiprotein bridging factor 1 (C8C4P8_WHEAT)	881.399	48.5882	1714.21	35.2804	5.14079	1.97649e-87	8.55954e-84
Solyc06g053220	Homeobox leucine zipper protein (B8YIB0_MIRJA)	1037.74	59.5401	2015.95	33.8586	5.08145	3.70535e-87	1.37542e-83
Solyc02g082930	acidic extracellular 27 kD chitinase (manually curated)	1834.37	188.404	3480.34	18.4728	4.20733	1.88417e-85	6.11977e-82
Solyc03g116390	Late embryogenesis abundant protein (Q2QKE8_CATRO)	417.58	1.51989	833.64	548.487	9.09931	1.11156e-75	3.20921e-72
Solyc06g053210	Ubiquitin (C1GNZ3_PARBA)	672.387	44.2136	1300.56	29.4154	4.8785	8.84272e-68	2.29769e-64
Solyc02g062390	Unknown Protein; contains Interpro domain(s) IPR000167 Dehydrin	295.845	5.71716	585.972	102.494	6.67939	4.83964e-66	1.14321e-62
Solyc01g096720	Major facilitator superfamily transporter (A8NUY3_COPC7)	940.961	12.3426	1869.58	151.474	7.24293	1.00825e-64	2.18319e-61
Solyc02g091100	Oxalyl-CoA decarboxylase (D5PWM9_COREQ)	6186.47	1272.71	11100.2	8.72175	3.12462	4.19601e-63	8.38685e-60
Solyc09g064940	Phenazine biosynthesis protein PhzF family (B4VKV9_9CYAN)	3352.96	635.457	6070.46	9.55291	3.25594	1.28569e-62	2.38625e-59
Solyc03g122340	lipoxygenase D (manually curated)	553.53	69.0262	1038.03	15.0383	3.91057	3.03557e-60	5.25841e-57
Solyc12g056600	Short chain alcohol dehydrogenase (O50038_TOBAC)	1134.97	173.316	2096.62	12.0971	3.59658	8.08461e-57	1.31294e-53
Solyc07g056570	notabilis (manually curated)	543.764	22.6881	1064.84	46.9338	5.55256	9.2811e-54	1.41859e-50
Solyc03g083560	Expressed protein (Fragment) (B3VJP0_POPTN)	284.115	554.984	13.2465	0.0238683	-5.38876	1.17859e-53	1.70135e-50
Solyc01g095620	UDP-glucosyltransferase (B8QI32_9MAGN)	1580.98	313.641	2848.33	9.0815	3.18293	2.04504e-52	2.79675e-49
Solyc07g005210	Outer membrane lipoprotein blc (D0RZG9_ACICA)	897.054	113.121	1680.99	14.8601	3.89337	2.6194e-52	3.40312e-49
Solyc01g067010	F-box family protein (B9HCS6_POPTR)	569.494	58.6264	1080.36	18.4279	4.20382	2.92518e-51	3.61942e-48
Solyc05g055870	F-box protein PP2-B1 (PP2B1_ARATH)	625.194	86.5931	1163.8	13.4398	3.74844	1.09832e-49	1.29721e-46
Solyc04g079730	allene oxide synthase (manually curated)	223.12	17.8197	428.421	24.042	4.58748	2.33417e-49	2.63701e-46
Solyc07g006890	Cytochrome P450	695.76	115.488	1276.03	11.049	3.46585	4.61734e-49	4.99904e-46
Solyc03g117860	IBR finger domain protein (Q4WL53_ASPFU)	3391.74	213.853	6569.63	30.7203	4.94112	4.9729e-49	5.16863e-46
Solyc01g105370	Enoyl-(Acyl-carrier-protein) reductase II (C7IPB6_THEET)	2326.41	590.046	4062.78	6.88552	2.78357	2.42397e-47	2.42248e-44
Solyc08g062690	Unknown Protein	809.552	151.911	1467.19	9.65827	3.27177	5.99166e-47	5.76619e-44
Solyc10g049590	DNA-directed RNA polymerase subunit beta (D3WFE7_9ROSI)	331.004	21.1652	640.844	30.2782	4.92021	1.62828e-46	1.51105e-43
Solyc06g053260	Auxin-responsive family protein (D7LF78_ARALY)	2059.76	509.228	3610.29	7.08972	2.82573	1.07971e-45	9.67417e-43
Solyc06g007190	Integrin-linked kinase-associated serine/threonine phosphatase 2C (ILKAP_MOUSE)	247.781	15.2058	480.356	31.5904	4.98141	8.01432e-45	6.94147e-42
Solyc06g084440	Nuclear protein localization 4 (D3B583_POLPA)	1557.75	278.3	2837.2	10.1948	3.34976	7.92685e-44	6.64424e-41
Solyc03g114360	Poly polymerase catalytic domain containing protein expressed (Q84T80_ORYSJ)	766.301	171.372	1361.23	7.94312	2.98971	5.34568e-43	4.34069e-40
Solyc12g009650	AF308937 proline-rich protein (manually curated)	2865.38	5123.1	607.669	0.118614	-3.07566	1.02758e-42	8.09109e-40
Solyc09g008020	Cysteine-type peptidase (B6T6Y3_MAIZE)	884.922	182.138	1587.71	8.71705	3.12384	1.53413e-42	1.17243e-39
Solyc04g078840	AREB (manually curated)	694.293	114.887	1273.7	11.0866	3.47074	1.63396e-42	1.18754e-39
Solyc06g075690	auxin-regulated protein AF416289 (manually curated)	837.031	174.348	1499.71	8.60185	3.10465	1.64531e-42	1.18754e-39
Solyc09g009130	Unknown Protein; contains Interpro domain(s) IPR009438 Phytosulfokine	909.057	199.604	1618.51	8.10859	3.01945	5.28314e-42	3.71019e-39
Solyc03g096670	Integrin-linked kinase-associated serine/threonine phosphatase 2C (ILKAP_RAT)	1015.28	72.1145	1958.44	27.1573	4.76327	1.38096e-41	9.44287e-39
Solyc08g062220	UDP-glucose glucosyltransferase (B6EWX8_LYCBA)	1281.67	266.668	2296.67	8.61248	3.10643	2.87704e-41	1.91684e-38
Solyc08g036640	Protein TIFY 5A (TIF5A_ARATH)	113.853	5.59408	222.111	39.7047	5.31124	6.20192e-41	4.02877e-38
Solyc02g091660	DNA-binding bromodomain-containing protein (D7KG11_ARALY)	1292.5	315.703	2269.31	7.1881	2.84561	1.09639e-40	6.94842e-38
Solyc03g007470	Ubiquitin-conjugating enzyme E2 10 (UBC10_ARATH)	5227.72	9099.28	1356.17	0.149041	-2.74622	1.15154e-40	7.12421e-38
Solyc07g053550	Glutaredoxin (B9HGW6_POPTR)	1902.51	518.565	3286.45	6.33758	2.66393	4.87261e-40	2.94441e-37
Solyc01g107170	Zinc finger protein (A0T3Q5_SOLTU)	1071.07	240.434	1901.7	7.90944	2.98358	5.99687e-40	3.54142e-37
Solyc04g009440	NAC domain protein AY498713 (manually curated)	4553.19	981.488	8124.9	8.27814	3.04931	8.95108e-40	5.16855e-37
Solyc11g008530	Dicer-like 2d (manually curated)	270.703	13.5023	527.904	39.0974	5.289	1.3066e-39	7.3806e-37
Solyc08g076730	TPR domain protein (B6U810_MAIZE)	796.648	129.785	1463.51	11.2764	3.49524	2.67795e-39	1.48051e-36
Solyc02g064830	Indole-3-acetic acid-amido synthetase GH3.8 (B6U4E2_MAIZE)	234.71	2.85858	466.561	163.214	7.35062	3.0057e-39	1.62708e-36
Solyc03g120140	Bzip-like transcription factor-like (Q7X997_ORYSJ)	1076.8	254.443	1899.15	7.46396	2.89994	6.6565e-39	3.52984e-36
Solyc07g042550	sucrose synthase (manually curated)	3778.18	1218.09	6338.28	5.20345	2.37947	1.16578e-38	6.05834e-36
Solyc03g123560	Chaperone protein dnaJ (B4FBY1_MAIZE)	1509.2	2723.45	294.955	0.108302	-3.20687	1.51027e-38	7.69467e-36
Solyc03g121880	Protein phosphatase 2C (A5A6P8_WHEAT)	1580.61	434.987	2726.23	6.26738	2.64786	4.21119e-38	2.1043e-35
Solyc02g082920	acidic extracellular 26 kD chitinase (manually curated)	6586.87	700.836	12472.9	17.7972	4.15358	9.45487e-38	4.63538e-35
Solyc08g080940	glutathione peroxidase like encoding 1 (manually curated)	6250.97	2057.62	10444.3	5.07593	2.34367	1.82427e-37	8.77813e-35
Solyc01g099370	SRC2 homolog (Fragment) (B3IYJ9_9SOLA)	601.209	142.357	1060.06	7.4465	2.89656	2.82317e-37	1.33377e-34
Solyc06g076020	heat shock protein 70 kD (manually curated)	1535.29	439.55	2631.03	5.98573	2.58153	6.86169e-37	3.18383e-34
Solyc10g083670	Cellulose synthase-like C2 glycosyltransferase family 2 (A9RNK0_PHYPA)	553.5	45.0064	1061.99	23.5965	4.5605	1.15078e-36	5.24595e-34
Solyc10g081560	Tropinone reductase I (Q9AR59_SOLTU)	955.978	160.684	1751.27	10.8989	3.44611	5.3088e-36	2.37834e-33
Solyc11g071760	regulator of gene silencing AY642285 (manually curated)	106.568	1.39834	211.738	151.42	7.24242	7.27311e-36	3.20313e-33
Solyc02g089610	S-adenosylmethionine decarboxylase 2 (manually curated)	746.814	128.82	1364.81	10.5947	3.40527	7.55086e-36	3.27003e-33
Solyc07g044990	Transmembrane protein 56 (B6TI82_MAIZE)	456.32	61.7856	850.854	13.7711	3.78357	8.3886e-36	3.57327e-33
Solyc07g042170	Jasmonate ZIM-domain protein 3 (B3Y563_TOBAC)	1296.45	390.139	2202.77	5.64611	2.49726	9.53837e-36	3.9975e-33
Solyc03g007960	beta-carotene hydroxylase-2 (manually curated)	288.943	30.163	547.723	18.1588	4.18259	1.22718e-35	5.06144e-33
Solyc11g010380	Mate efflux family protein (D7MN36_ARALY)	3079.33	818.17	5340.49	6.52736	2.7065	1.36726e-35	5.55108e-33
Solyc06g072430	Bcl-2-associated athanogene-like protein (D1MIX4_VITVI)	307.01	51.264	562.756	10.9776	3.45649	3.03993e-35	1.21522e-32
Solyc06g062430	Inositol oxygenase (A5FF81_FLAJ1)	134.466	260.976	7.95583	0.0304849	-5.03576	3.2222e-35	1.26857e-32
Solyc02g079170	NADH dehydrogenase like protein (O65414_ARATH)	1217.61	350.172	2085.04	5.95433	2.57394	3.36058e-35	1.3033e-32
Solyc03g093410	Sugar transporter protein 16 (manually curated)	736.991	1347.22	126.764	0.0940931	-3.40977	7.15792e-35	2.73517e-32
Solyc01g099800	Unknown Protein	297.62	43.053	552.187	12.8257	3.68097	3.59356e-34	1.35326e-31
Solyc01g099810	Arginine/serine-rich splicing factor (Q176A9_AEDAE)	382.266	58.5026	706.03	12.0684	3.59316	4.61879e-34	1.7145e-31
Solyc01g096730	Major facilitator superfamily transporter (A8NUY3_COPC7)	424.422	81.2994	767.545	9.44097	3.23893	7.95743e-34	2.9122e-31
Solyc04g080840	Beta-galactosidase (B9H4G6_POPTR)	111.893	0.730118	223.056	305.507	8.25506	1.22635e-33	4.42575e-31
Solyc03g118420	NF-X1 finger transcription factor (C5GCI1_AJEDR)	2062.22	625.758	3498.67	5.5911	2.48313	3.7928e-33	1.35003e-30
Solyc08g075920	Protein BREVIS RADIX (BRX_ARATH)	664.326	1179.1	149.554	0.126837	-2.97895	4.76552e-33	1.67334e-30
Solyc01g107820	TOMATO WOUND-INDUCED 1 (manually curated)	8272.68	2907.51	13637.8	4.69056	2.22976	3.02816e-32	1.04912e-29
Solyc06g069400	N(4)-(Beta-N-acetylglucosaminyl)-L-asparaginase (ASPG_ELIMR)	542.707	956.062	129.351	0.135296	-2.88581	6.81207e-32	2.32901e-29
Solyc07g018010	Transcription Factor (Q84LF9_ORYSA)	478.504	77.4268	879.581	11.3602	3.50591	9.01652e-32	3.04267e-29
Solyc08g078950	NIT1 (manually curated)	1020.39	1795.09	245.683	0.136864	-2.86919	1.38378e-31	4.60978e-29
Solyc12g099950	LRR receptor-like serine/threonine-protein kinase, RLP	142.741	2.61395	282.868	108.215	6.75776	1.52309e-31	5.00961e-29
Solyc01g007190	Unknown Protein	221.711	18.2478	425.175	23.3001	4.54227	2.44747e-31	7.94939e-29
Solyc02g067790	Nitrate transporter (Q5K409_9ROSI)	222.387	14.5963	430.178	29.4716	4.88125	3.44945e-31	1.10655e-28
Solyc09g011240	Reductase 2 (Q6TY50_HYDMC)	1040.68	306.608	1774.76	5.78835	2.53315	3.76017e-31	1.19151e-28
Solyc09g009220	Unknown Protein	201.043	17.273	384.813	22.2783	4.47757	4.33575e-31	1.35735e-28
Solyc01g107780	UDP-glucosyltransferase family 1 protein (C6KI43_CITSI)	1618.9	488.791	2749	5.62408	2.49162	4.79857e-31	1.48436e-28
Solyc10g005040	Harpin-induced protein-like (Fragment) (D2CFH8_COFAR)	690.723	69.0797	1312.37	18.9979	4.24777	5.49833e-31	1.68081e-28
Solyc02g064680	Calcium-transporting ATPase 1 (Q7XBH9_CERRI)	530.486	128.814	932.159	7.23649	2.85529	5.96563e-31	1.78173e-28
Solyc03g115230	Solanum lycopersicum heat shock protein (manually curated)	149.855	15.5682	284.141	18.2514	4.18994	5.90067e-31	1.78173e-28
Solyc04g025530	Glutamate decarboxylase (Q1I1D8_CITSI)	477.087	91.2918	862.882	9.45191	3.24061	9.31015e-31	2.74903e-28
Solyc03g113270	LEVAHOX1G L.esculentum homeobox (manually curated)	2714.84	996.982	4432.69	4.44611	2.15254	9.67813e-31	2.82558e-28
Solyc08g075540	alternative oxidase (manually curated)	1069.12	268.579	1869.67	6.96135	2.79937	1.0408e-30	3.00491e-28
Solyc08g078700	mitochondrial small heat shock protein (manually curated)	194.023	35.455	352.591	9.94474	3.31393	1.10029e-30	3.14175e-28
Solyc01g095140	Late embryogenesis abundant protein (Fragment) (B7TGG5_PINSY)	917.406	145.218	1689.59	11.6348	3.54038	2.32291e-30	6.56071e-28
Solyc07g055060	Phosphoenolpyruvate carboxylase 1 (O23946_GOSHI)	2311.57	838.053	3785.08	4.51651	2.17521	4.83358e-30	1.35049e-27
Solyc01g096710	Nuclear transcription factor Y subunit C-1 (B6SWV5_MAIZE)	1503.37	505.637	2501.1	4.94643	2.30639	5.07354e-30	1.40246e-27
Solyc03g019820	tonoplast intrinsic protein 3.2 (manually curated)	159.476	8.08871	310.863	38.4317	5.26422	8.55302e-30	2.33938e-27
Solyc07g064620	Translation initiation factor SUI1 (A4QR10_MAGGR)	5014.46	1974.69	8054.22	4.07872	2.02812	9.16928e-30	2.48182e-27
Solyc03g116100	R2R3MYB transcription factor 31 (manually curated)	660.34	160.972	1159.71	7.20441	2.84888	9.33476e-30	2.50056e-27
Solyc01g086660	Unknown Protein	429.925	41.5415	818.308	19.6985	4.30002	1.25596e-29	3.3301e-27
Solyc01g080010	xyloglucan endoglucanase inhibitor (manually curated)	1144.56	203.372	2085.75	10.2558	3.35837	1.91371e-29	5.02282e-27
Solyc08g078510	GRAM-containing/ABA-responsive protein (Fragment) (C6FBP1_PSEMZ)	708.801	183.048	1234.55	6.74443	2.7537	2.13012e-29	5.53489e-27
Solyc01g080640	Multidrug resistance protein ABC transporter family (B9GS96_POPTR)	1612.75	577.873	2647.62	4.58167	2.19587	2.21021e-29	5.68615e-27
Solyc09g064820	Circadian clock coupling factor ZGT (Q94FM9_TOBAC)	134.521	0.425832	268.616	630.803	9.30105	3.05464e-29	7.78154e-27
Solyc09g064440	ABC transporter C family member 5 (AB5C_ARATH)	691.851	179.988	1203.71	6.68774	2.74152	3.2134e-29	8.1065e-27
Solyc03g026230	Multidrug resistance protein mdtK (MDTK_ENT38)	390.539	84.1658	696.912	8.28023	3.04967	4.22909e-29	1.05662e-26
Solyc06g059800	Protein-P-II uridylyltransferase (Q1YFE2_MOBAS)	765.885	1345.87	185.904	0.13813	-2.8559	4.75132e-29	1.17579e-26
Solyc10g080770	NPR1-interactor protein 1 (manually curated)	1328.14	442.318	2213.95	5.00535	2.32347	7.02623e-29	1.72235e-26
Solyc07g039410	Nbs-lrr, resistance protein	83.0166	163.522	2.51111	0.0153564	-6.02502	7.16184e-29	1.73919e-26
Solyc07g006140	Cytochrome P450	981.04	168.863	1793.22	10.6194	3.40862	9.15774e-29	2.20329e-26
Solyc02g036370	Myb family transcription factor (manually curated)	308.464	39.1691	577.758	14.7503	3.88268	1.16001e-28	2.76529e-26
Solyc08g006470	Zinc finger family protein (D7MB67_ARALY)	1752.15	218.094	3286.2	15.0678	3.9134	1.18286e-28	2.79413e-26
Solyc10g086390	Short-chain dehydrogenase/reductase family protein (D7LJU7_ARALY)	1691.38	628.103	2754.66	4.38568	2.1328	1.39453e-28	3.26445e-26
Solyc01g096050	bHLH transcription factor_SGN-U238928 (manually curated)	548.104	135.809	960.399	7.07167	2.82205	1.54009e-28	3.57302e-26
Solyc04g005670	Kelch-like protein 17 (KLH17_RAT)	1905.24	688.185	3122.3	4.53701	2.18174	1.59144e-28	3.65947e-26
Solyc03g093800	Unknown Protein	454.336	824.472	84.2009	0.102127	-3.29156	1.69432e-28	3.86186e-26
Solyc03g113420	Peptide transporter (A6YJX4_9MAGN)	584.019	137.134	1030.9	7.51748	2.91025	2.14064e-28	4.83674e-26
Solyc02g062550	Cell division protease ftsH homolog (FTSH_HELPY)	580.662	133.957	1027.37	7.66941	2.93912	2.18511e-28	4.89464e-26
Solyc02g092110	Phytosulfokines 3 (PSK3_ARATH)	531.952	106.532	957.372	8.98669	3.16779	3.61722e-28	8.03332e-26
Solyc09g092500	UDP-glucosyltransferase family 1 protein (C6KI44_CITSI)	788.633	199.387	1377.88	6.91057	2.7888	9.71518e-28	2.13932e-25
Solyc12g005850	Multidrug resistance protein mdtK (MDTK_ERWAM)	520.006	131.05	908.961	6.93601	2.79411	1.8485e-27	4.03626e-25
Solyc10g006480	Ubiquitin (Q39257_PEA)	2493.78	940.255	4047.3	4.30447	2.10584	2.2686e-27	4.91228e-25
Solyc10g081030	Nascent polypeptide-associated complex alpha subunit-like protein (B6T903_MAIZE)	446.183	100.587	791.78	7.87155	2.97665	2.41684e-27	5.19001e-25
Solyc03g095780	Abscisic acid receptor PYL6 (PYL6_ARATH)	586.587	1121.39	51.7794	0.0461741	-4.43677	4.28329e-27	9.1227e-25
Solyc03g115920	Zinc finger protein-like protein (Q1PEQ5_ARATH)	644.097	179.204	1108.99	6.18843	2.62957	4.38915e-27	9.27216e-25
Solyc02g091670	Octicosapeptide/Phox/Bem1p domain-containing protein (D7L8F8_ARALY)	436.557	765.89	107.224	0.139999	-2.83651	4.51728e-27	9.46589e-25
Solyc06g071070	Short-chain dehydrogenase/reductase family protein (D7L204_ARALY)	739.281	223.633	1254.93	5.61156	2.4884	5.82644e-27	1.21115e-24
Solyc03g119370	R2R3MYB transcription factor 62 (manually curated)	146.661	9.24466	284.076	30.7287	4.94151	9.80979e-27	2.023e-24
Solyc02g089400	Amino acid transporter (B9N1V7_POPTR)	802.3	257.399	1347.2	5.23389	2.38788	1.61353e-26	3.30125e-24
Solyc04g016230	Glucosyltransferase (D7URL8_9LAMI)	406.012	55.104	756.92	13.7362	3.77991	2.26939e-26	4.60685e-24
Solyc02g083130	IST1 homolog (C1BSR8_9MAXI)	884.955	251.88	1518.03	6.0268	2.59139	3.26812e-26	6.58285e-24
Solyc07g043590	Amine oxidase family protein (Q1EPI3_MUSAC)	762.897	235.297	1290.5	5.48453	2.45537	3.3522e-26	6.70027e-24
Solyc06g082520	AP2 domain-containing transcription factor (B9HWL7_POPTR)	729.771	229.381	1230.16	5.36296	2.42303	3.48154e-26	6.90567e-24
Solyc12g088230	mitochondrial malate dehydrogenase (manually curated)	526.323	102.762	949.884	9.24351	3.20844	6.60115e-26	1.29943e-23
Solyc07g056260	Glucan synthase like 3 (D8R8I5_SELML)	825.926	264.193	1387.66	5.25245	2.39299	1.12291e-25	2.1938e-23
Solyc03g122300	Unknown Protein; contains Interpro domain(s) IPR012876 Protein of unknown function DUF1677, plant	677.206	222.817	1131.59	5.07857	2.34442	1.308e-25	2.53635e-23
Solyc01g067740	Superoxide dismutase [Cu-Zn] 1 (manually curated)	4614.23	1780.41	7448.04	4.18333	2.06465	3.20552e-25	6.1698e-23
Solyc11g010270	Homeobox-leucine zipper protein (Q9FXN8_ZINEL)	1161.3	1959.95	362.653	0.185032	-2.43415	4.33086e-25	8.27449e-23
Solyc03g080090	Nam-like protein 1 (manually curated)	1706.07	697.179	2714.96	3.89421	1.96133	5.3863e-25	1.02159e-22
Solyc06g063010	At1g72390-like protein (Fragment) (C0JD42_9BRAS)	1061.98	376.667	1747.3	4.63885	2.21377	5.82697e-25	1.09716e-22
Solyc01g058260	Poly(A) polymerase (Q56XM9_ARATH)	501.463	156.17	846.756	5.42202	2.43883	7.86877e-25	1.47095e-22
Solyc01g087980	Unknown Protein	1193.06	67.3978	2318.72	34.4034	5.10448	8.76749e-25	1.62725e-22
Solyc01g087590	Polyamine oxidase (Q4H439_TOBAC)	400.308	50.2237	750.393	14.941	3.9012	9.76865e-25	1.8002e-22
Solyc07g006130	Eukaryotic peptide chain release factor subunit 1-1 (B6U1I9_MAIZE)	376.514	93.652	659.377	7.04071	2.81572	1.52642e-24	2.79314e-22
Solyc12g014310	Pathogenesis-related protein-like protein (Q8L9B0_ARATH)	473.305	138.398	808.211	5.83974	2.54591	1.57782e-24	2.86699e-22
Solyc03g116900	Manganese transporter MntH (D3KPZ0_LISMO)	518.715	139.251	898.179	6.45006	2.68931	1.80534e-24	3.25763e-22
Solyc01g097880	Deaminase (D6B5U0_9ACTO)	4514.29	1475.38	7553.19	5.11947	2.356	2.43039e-24	4.35526e-22
Solyc10g079930	UDP-glucosyltransferase HvUGT5876 (D3WYW1_HORVD)	691.714	203.529	1179.9	5.79719	2.53535	2.8617e-24	5.09305e-22
Solyc08g081680	GTP binding protein (B6TE93_MAIZE)	102.317	1.0344	203.599	196.828	7.62079	2.92706e-24	5.17392e-22
Solyc09g018280	Calcium/calmodulin-dependent protein kinase type 1 (KCC1A_MOUSE)	109.993	5.53288	214.453	38.7597	5.27649	3.78742e-24	6.64949e-22
Solyc10g051020	Cytochrome P450	901.705	49.2466	1754.16	35.62	5.15461	4.0155e-24	7.0026e-22
Solyc08g067960	CHY zinc finger family protein expressed (Q337P2_ORYSJ)	660.69	207.148	1114.23	5.37893	2.42732	4.77448e-24	8.27068e-22
Solyc03g120390	auxin-regulated IAA8 (manually curated)	379.591	94.6327	664.549	7.02241	2.81197	4.85326e-24	8.35147e-22
Solyc01g095150	late embryogenesis-like protein (manually curated)	1186.96	436.121	1937.81	4.44328	2.15163	5.78744e-24	9.89348e-22
Solyc05g015470	Drought-induced protein 1 (Q6XPS8_9FABA)	764.946	195.497	1334.39	6.82565	2.77097	7.55526e-24	1.28311e-21
Solyc02g089350	Gibberellin regulated protein (Q2HRH3_MEDTR)	698.016	1212.68	183.356	0.151199	-2.72548	7.78634e-24	1.31377e-21
Solyc08g062680	MIP02663p (Fragment) (B8A3Z9_DROME)	712.01	176.348	1247.67	7.07507	2.82274	1.19154e-23	1.99748e-21
Solyc03g096780	Unknown Protein	76.1565	142.169	10.144	0.071352	-3.8089	1.23491e-23	2.05691e-21
Solyc06g075370	Dof zinc finger protein 9 (A5HWF8_HORVD)	683.254	240.503	1126	4.68186	2.22708	1.6211e-23	2.68297e-21
Solyc05g005250	pantothenate kinase family protein AB211526 (manually curated)	821.093	249.003	1393.18	5.59504	2.48415	1.75172e-23	2.88081e-21
Solyc03g007230	Protein phosphatase 2C (B1B5N6_PHYPA)	1360.11	517.029	2203.19	4.26126	2.09128	1.89622e-23	3.09883e-21
Solyc03g044150	Subtilisin-like protease (A9XG40_TOBAC)	758.056	1305.31	210.802	0.161496	-2.63043	3.9114e-23	6.35211e-21
Solyc03g005780	Chlorophyll a-b binding protein 3C-like (Q2XTE0_SOLTU)	6273.69	10145.4	2402.02	0.236761	-2.0785	7.47609e-23	1.20658e-20
Solyc03g114950	Lipid a export ATP-binding/permease protein msba (Q17P67_AEDAE)	1050.4	363.926	1736.87	4.77259	2.25477	7.80437e-23	1.25178e-20
Solyc08g007830	Ethylene-responsive transcription factor 10 (ERF77_ARATH)	42.2067	1.09406	83.3193	76.1562	6.25089	8.99856e-23	1.43447e-20
Solyc03g115930	Calmodulin-like protein (B6TXW9_MAIZE)	425.857	97.7969	753.917	7.70901	2.94655	1.04109e-22	1.64949e-20
Solyc10g055240	Phosphatidylinositol-specific phospholipase c (B9UY71_LISMO)	268.561	473.945	63.1765	0.133299	-2.90726	1.1868e-22	1.86895e-20
Solyc01g103990	T-complex protein 11 (D7KML1_ARALY)	778.732	309.278	1248.19	4.03581	2.01286	1.47536e-22	2.30938e-20
Solyc09g008780	Os01g0786800 protein (Fragment) (Q0JIP0_ORYSJ)	1204.4	434.977	1973.82	4.53776	2.18198	1.72111e-22	2.67792e-20
Solyc07g064820	Protein serine/threonine kinase (D3BP85_POLPA)	415.129	102.05	728.208	7.13577	2.83507	1.82434e-22	2.80496e-20
Solyc08g078940	Cortical cell-delineating protein (B6U436_MAIZE)	108.471	206.722	10.2188	0.0494326	-4.33839	1.81612e-22	2.80496e-20
Solyc03g120550	Peptide transporter 1 (Q7XAC3_VICFA)	638.853	218.548	1059.16	4.84634	2.2769	1.8664e-22	2.85275e-20
Solyc03g122190	Jasmonate ZIM domain 2 (C7SCY2_CATRO)	613.927	225.074	1002.78	4.45534	2.15553	2.26392e-22	3.4401e-20
Solyc07g039420	Cc-nbs, resistance protein fragment	57.7489	114.405	1.09312	0.00955487	-6.70955	3.39344e-22	5.12647e-20
Solyc06g074940	ATP-binding cassette protein (Q5A2T2_CANAL)	219.135	27.367	410.903	15.0146	3.90829	3.57196e-22	5.36496e-20
Solyc06g009020	Glutathione S-transferase (A5YWI8_SOLCO)	8134.73	2301.44	13968	6.06925	2.60152	5.16119e-22	7.70738e-20
Solyc04g071770	Ethylene responsive transcription factor 2a (C0J9I7_9ROSA)	3981.38	1195.92	6766.83	5.65824	2.50035	5.77992e-22	8.58203e-20
Solyc08g078900	Cortical cell-delineating protein (B6U436_MAIZE)	3120.54	5742.02	499.06	0.0869136	-3.52427	7.07279e-22	1.0442e-19
Solyc03g083440	Glutamate synthase (C1E4G5_9CHLO)	5160.54	2346.6	7974.48	3.39831	1.76482	7.19753e-22	1.05661e-19
Solyc08g082610	Genomic DNA chromosome 5 P1 clone MJC20 (Q9FHX9_ARATH)	3000.48	1252.04	4748.92	3.79295	1.92332	8.86804e-22	1.29453e-19
Solyc11g008010	NAC domain protein IPR003441 (A9PB02_POPTR)	1323.47	340.333	2306.62	6.77753	2.76076	9.82935e-22	1.42685e-19
Solyc07g062600	PHD finger family protein (D7MI23_ARALY)	1066.62	382.208	1751.04	4.58138	2.19578	1.37766e-21	1.98873e-19
Solyc10g050970	Ethylene responsive transcription factor 2b (C0J9I6_9ROSA)	119.376	10.7004	228.052	21.3124	4.41362	1.53906e-21	2.20944e-19
Solyc08g007460	Non-specific lipid-transfer protein (B9RGU5_RICCO)	674.453	222.191	1126.71	5.07092	2.34225	1.66975e-21	2.38389e-19
Solyc03g083720	Pectinesterase (C0PST8_PICSI)	701.4	1167.28	235.523	0.201772	-2.3092	1.71813e-21	2.43956e-19
Solyc09g091840	Glutathione-disulfide reductase (Q1D9Y5_MYXXD)	3542.75	1290.3	5795.19	4.49134	2.16715	2.00368e-21	2.82954e-19
Solyc01g094940	Receptor-like protein kinase (Q9LYS5_ARATH)	602.396	1010.55	194.241	0.192213	-2.37922	2.04131e-21	2.86711e-19
Solyc08g080540	SolycHsfB2b (manually curated)	147.518	18.185	276.852	15.2242	3.92829	2.10976e-21	2.94731e-19
Solyc01g095460	G-box binding factor 3 (D7LDY1_ARALY)	445.029	141.151	748.907	5.30573	2.40755	2.13704e-21	2.95366e-19
Solyc12g014140	SlTCP3 (manually curated)	221.505	392.751	50.2584	0.127965	-2.96618	2.13672e-21	2.95366e-19
Solyc05g052980	Protein phosphatase 2C (Q8RVG0_TOBAC)	945.275	109.541	1781.01	16.2589	4.02316	2.8025e-21	3.85293e-19
Solyc03g118340	ATP-dependent clp protease ATP-binding subunit (Q85G08_CYAME)	1709.39	745.15	2673.62	3.58803	1.84319	3.28418e-21	4.49138e-19
Solyc02g073580	BZIP transcription factor (Q8W5R8_ORYSA)	101.822	22.2011	181.444	8.17273	3.03082	3.46498e-21	4.71383e-19
Solyc06g076070	Unknown Protein	289.695	500.095	79.2943	0.158558	-2.65691	3.85692e-21	5.2197e-19
Solyc12g088390	Zinc-finger protein (Q40899_PETHY)	410.081	690.318	129.843	0.188091	-2.4105	4.2052e-21	5.66155e-19
Solyc11g069700	Elongation factor 1-alpha (P93769_TOBAC)	2061.77	919.147	3204.39	3.48627	1.80168	4.25012e-21	5.69253e-19
Solyc11g072200	1-aminocyclopropane-1-carboxylate oxidase 3 (ACCO3_CUCME)	144.156	17.2134	271.098	15.7493	3.97722	5.58386e-21	7.44057e-19
Solyc07g065320	Multidrug resistance protein ABC transporter family (B9GJX7_POPTR)	749.303	124.016	1374.59	11.084	3.4704	7.9313e-21	1.05146e-18
Solyc03g117420	Leucine-rich repeat family protein (D7KDI8_ARALY)	2202.6	1001.7	3403.5	3.39771	1.76456	9.19417e-21	1.2127e-18
Solyc03g006620	Cotton fiber expressed protein 1 (O81373_GOSHI)	205.45	50.2304	360.67	7.1803	2.84404	9.98383e-21	1.3102e-18
Solyc06g009290	Lipid A export ATP-binding/permease protein msbA (MSBA_SYNAS)	1925.51	387.498	3463.52	8.93818	3.15998	1.11381e-20	1.45433e-18
Solyc01g067000	SRC2 homolog (Fragment) (B3IYJ9_9SOLA)	1580.29	677.12	2483.46	3.66768	1.87487	1.75805e-20	2.28405e-18
Solyc06g076670	Nuclear SR-like RNA binding protein (A8JAT7_CHLRE)	316.226	91.5839	540.869	5.90572	2.56211	1.84544e-20	2.38566e-18
Solyc01g086650	Siroheme synthase (A3LD64_PSEAE)	1098.53	418.652	1778.4	4.24793	2.08676	2.00911e-20	2.58439e-18
Solyc01g105450	ABC transporter G family member 11 (AB11G_ARATH)	637.979	100.908	1175.05	11.6448	3.54161	2.46599e-20	3.15647e-18
Solyc03g007530	Multidrug resistance protein ABC transporter family (B9GX56_POPTR)	325.551	96.7633	554.339	5.72881	2.51824	2.50968e-20	3.18105e-18
Solyc05g055990	plasma membrane intrinsic protein 2.12 (manually curated)	639.787	1068.6	210.977	0.197434	-2.34056	2.50895e-20	3.18105e-18
Solyc02g067750	Carbonic anhydrase (B1VK36_SOLLC)	102.668	4.07572	201.261	49.3805	5.62587	2.58034e-20	3.25473e-18
Solyc11g072630	mitogen-activated protein kinase 4 (manually curated)	1648.17	300.008	2996.33	9.98749	3.32012	2.72354e-20	3.41877e-18
Solyc08g076390	Lysine-specific demethylase 5A (KDM5A_HUMAN)	486.217	183.238	789.196	4.30693	2.10666	2.94754e-20	3.68216e-18
Solyc02g084840	Dehydrin DHN1 (DHN1_PEA)	1373.55	252.708	2494.39	9.87065	3.30315	3.55398e-20	4.4185e-18
Solyc03g032090	Amino acid transporter family protein (D7LI10_ARALY)	128.161	12.2241	244.099	19.9687	4.31967	3.70068e-20	4.57898e-18
Solyc12g013620	jasmonic acid 2 (manually curated)	1049.39	165.683	1933.1	11.6675	3.54442	4.4932e-20	5.53323e-18
Solyc02g089020	TCP transcription factor 5 (manually curated)	236.21	49.1379	423.281	8.61415	3.10671	4.90068e-20	6.00656e-18
Solyc02g086710	Monodehydroascorbate reductase (NADH)-like protein (Q0WUJ1_ARATH)	897.944	360.592	1435.3	3.98038	1.99291	5.41212e-20	6.60227e-18
Solyc02g093880	DNA-binding bromodomain-containing protein (D7MP02_ARALY)	981.613	414.501	1548.72	3.73636	1.90163	7.1836e-20	8.72237e-18
Solyc08g008370	Genomic DNA chromosome 5 P1 clone MJC20 (Q9FHX9_ARATH)	507.028	182.131	831.924	4.56772	2.19147	8.37533e-20	1.01221e-17
Solyc01g095030	MYB transcription factor (Fragment) (A1DR87_CATRO)	237.279	66.6564	407.902	6.11947	2.61341	8.71843e-20	1.04879e-17
Solyc02g076690	Cathepsin B-like cysteine proteinase (CYSP_SCHMA)	698.476	1243.93	153.026	0.123019	-3.02305	9.45944e-20	1.13269e-17
Solyc12g056940	Acetyl-CoA carboxylase (D2CFN2_9ROSI)	946.744	367.056	1526.43	4.15858	2.05609	1.23972e-19	1.47766e-17
Solyc01g091030	Small auxin up-regulated RNA1 (manually curated)	396.766	120.827	672.705	5.56748	2.47703	1.37411e-19	1.63037e-17
Solyc07g042510	Transmembrane BAX inhibitor motif-containing protein 4 (B6TGH7_MAIZE)	2606.62	4737.2	476.039	0.10049	-3.31488	1.83811e-19	2.17098e-17
Solyc05g013880	WD-40 repeat family protein (Q1EPE0_MUSAC)	274.6	469.67	79.5299	0.169332	-2.56208	1.85037e-19	2.17556e-17
Solyc06g071500	Boron transporter (A5JUZ5_9ROSI)	924.699	1635.17	214.227	0.131012	-2.93223	1.89877e-19	2.22242e-17
Solyc03g113890	Zinc finger protein 6 (B6T066_MAIZE)	80.993	151.828	10.158	0.0669044	-3.90176	1.98238e-19	2.30806e-17
Solyc04g007760	Major latex-like protein (B5THI3_PANGI)	425.909	132.455	719.362	5.43098	2.44121	1.98971e-19	2.30806e-17
Solyc08g067310	CBL-interacting protein kinase 6 (A0MNL4_POPTR)	121.253	221.962	20.5437	0.0925549	-3.43355	3.11678e-19	3.58871e-17
Solyc12g099340	Calmodulin-binding transcription activator 5 (D7MA72_ARALY)	521.144	166.256	876.032	5.26918	2.39758	3.12134e-19	3.58871e-17
Solyc02g087210	Zinc finger AN1 domain-containing stress-associated protein 12 (SAP12_ARATH)	858.388	240.253	1476.52	6.1457	2.61958	7.59654e-19	8.69553e-17
Solyc08g006350	UDP-glucose glucosyltransferase (B6EWX8_LYCBA)	926.332	134.552	1718.11	12.7691	3.67458	9.62917e-19	1.09739e-16
Solyc11g071750	Calmodulin-like protein (Q0VJ70_DATME)	41.4485	0	82.8969	Inf	Inf	1.03118e-18	1.17005e-16
Solyc03g113660	Unknown Protein	481.151	151.863	810.438	5.33662	2.41593	1.30226e-18	1.47122e-16
Solyc06g068620	Unknown Protein	267.176	56.8634	477.489	8.39712	3.0699	1.58531e-18	1.78324e-16
Solyc10g086380	GAI-like protein 1 (Fragment) (A1YWN9_9ROSI)	2766.67	1101.51	4431.82	4.02339	2.00841	1.61487e-18	1.80865e-16
Solyc06g071570	Solute carrier family 15 member 4 (S15A4_BOVIN)	83.0413	156.878	9.20443	0.0586724	-4.09117	1.62975e-18	1.81749e-16
Solyc09g092480	UDP-glucosyltransferase family 1 protein (C6KI44_CITSI)	55.7728	6.07956	105.466	17.3476	4.11667	1.68077e-18	1.86638e-16
Solyc11g007510	Unknown Protein	437.146	134.591	739.701	5.49593	2.45836	2.22784e-18	2.46333e-16
Solyc08g082110	WRKY transcription factor 54 (manually curated)	420.537	109.044	732.03	6.71315	2.74699	2.85051e-18	3.13846e-16
Solyc04g080790	BEL1-like homeodomain protein 3 (BLH3_ARATH)	261.871	63.6201	460.122	7.23234	2.85446	3.08689e-18	3.38437e-16
Solyc04g007200	Tol-pal system-associated acyl-CoA thioesterase (C6E6Z6_GEOSM)	266.318	512.159	20.4773	0.0399823	-4.6445	3.25607e-18	3.55486e-16
Solyc08g036660	Protein TIFY 5A (TIF5A_ARATH)	29.2887	0	58.5775	Inf	Inf	3.44342e-18	3.74367e-16
Solyc03g112230	ZZ type zinc finger domain-containing protein (Fragment) (C1GFD2_PARBD)	2434.69	1026.5	3842.89	3.74369	1.90446	3.55093e-18	3.84448e-16
Solyc08g078040	Monooxygenase FAD-binding (D8MSJ3_9ENTR)	510.252	181.218	839.285	4.63135	2.21143	3.81666e-18	4.11503e-16
Solyc01g102270	Anaphase promoting complex subunit 11 (D7MN37_ARALY)	534.909	872.467	197.35	0.226198	-2.14434	3.86412e-18	4.14898e-16
Solyc07g056470	Glutathione S-transferase-like protein (Q8GVD1_SOLLC)	585.23	250.449	920.01	3.67344	1.87713	4.4336e-18	4.74085e-16
Solyc03g123630	pectin methylesterase pmeu1 (manually curated)	2588.23	4002.68	1173.79	0.293251	-1.76979	5.14699e-18	5.48113e-16
Solyc01g108860	1-aminocyclopropane-1-carboxylate oxidase (ACCO_MUSAC)	104.607	23.4129	185.801	7.9358	2.98838	5.71582e-18	6.06204e-16
Solyc07g043310	ob5411-gamma-aminobutyrate transaminase subunit precursor isozyme 1 (manually curated)	6253.11	1758.81	10747.4	6.1106	2.61132	5.99018e-18	6.32719e-16
Solyc12g098190	F-box protein PP2-B1 (PP2B1_ARATH)	159.198	32.9574	285.439	8.66085	3.11451	6.29383e-18	6.62101e-16
Solyc09g061840	3-ketoacyl CoA thiolase 1 (C8YNG6_PETHY)	2181.8	1047.32	3316.27	3.16643	1.66286	6.89342e-18	7.22252e-16
Solyc07g040680	SolycHsfA9 (manually curated)	170.992	22.5628	319.421	14.157	3.82344	7.61211e-18	7.9435e-16
Solyc10g081920	Coatomer subunit beta-1 (D7MB61_ARALY)	99.5395	8.45336	190.626	22.5503	4.49507	8.45664e-18	8.78949e-16
Solyc06g068160	SNF4 (manually curated)	104.977	5.53596	204.419	36.9257	5.20655	8.62892e-18	8.93282e-16
Solyc06g066370	WRKY transcription factor 31 (manually curated)	3324.86	1682.73	4967	2.95175	1.56157	8.76161e-18	9.03419e-16
Solyc03g026000	Unknown Protein	314.226	91.7099	536.742	5.85261	2.54908	9.12463e-18	9.37132e-16
Solyc03g120260	Coatomer beta&apos subunit (C4YSS2_CANAW)	2581.95	1181.8	3982.09	3.36951	1.75254	9.37194e-18	9.58742e-16
Solyc10g078440	Unknown Protein; contains Interpro domain(s) IPR008889 VQ	278.766	470.982	86.5505	0.183766	-2.44406	9.96149e-18	1.01506e-15
Solyc11g011780	Nonsense-mediated mRNA decay NMD3 family protein (D7LQL6_ARALY)	470.219	188.325	752.113	3.9937	1.99773	1.12152e-17	1.13834e-15
Solyc07g054220	Ethylene responsive transcription factor 2a (C0J9I7_9ROSA)	174.773	24.0826	325.464	13.5145	3.75644	1.32991e-17	1.34461e-15
Solyc02g086460	Unknown Protein	3929.53	6040.63	1818.43	0.301033	-1.73201	1.48148e-17	1.49205e-15
Solyc01g097380	Aldo/keto reductase family protein (D7KWQ9_ARALY)	74.4094	8.02682	140.792	17.5402	4.13259	1.52376e-17	1.52871e-15
Solyc11g007500	UDP-glucosyltransferase (Q8LKG3_STERE)	815.782	46.8933	1584.67	33.7931	5.07866	1.88273e-17	1.88158e-15
Solyc03g115650	eukaryotic translation initiation factor 5A-1 (manually curated)	4370.49	2297	6443.99	2.80539	1.4882	2.04403e-17	2.03495e-15
Solyc07g006280	Senescence-associated protein (B3TLS7_ELAGV)	818.816	376.395	1261.24	3.35084	1.74452	2.11682e-17	2.09937e-15
Solyc10g038190	Protein kinase 5 (Q8W4K8_ARATH)	539.091	188.453	889.73	4.72123	2.23916	2.5897e-17	2.55859e-15
Solyc08g082440	UDP-glucose 4-epimerase (Q6XZA0_SOLTU)	397.86	152.76	642.961	4.20896	2.07346	2.88549e-17	2.84002e-15
Solyc02g088390	Blue copper-like protein (B8Y8A0_GOSHI)	280.692	468.017	93.3676	0.199496	-2.32557	3.48127e-17	3.40065e-15
Solyc06g072330	Mitochondrial import inner membrane translocase subunit TIM14 (B6T323_MAIZE)	450.279	95.6761	804.881	8.41256	3.07254	3.47085e-17	3.40065e-15
Solyc02g064940	LRR receptor-like serine/threonine-protein kinase, RLP	451.79	813.034	90.5458	0.111368	-3.1666	3.70123e-17	3.60198e-15
Solyc02g087740	Cupin RmlC-type (B4F886_MAIZE)	1289.71	587.013	1992.41	3.39415	1.76305	4.50073e-17	4.3637e-15
Solyc11g039980	ATP synthase subunit alpha (Q5M9V4_TOBAC)	505.632	143.476	867.788	6.04833	2.59654	4.69616e-17	4.53625e-15
Solyc09g097850	Cysteine proteinase inhibitor (A7L2Z3_GOSHI)	155.664	22.3815	288.947	12.9101	3.69043	5.18953e-17	4.99425e-15
Solyc09g092520	xyloglucan endotransglycosylase (manually curated)	830.713	1586.09	75.335	0.0474972	-4.39601	5.86611e-17	5.62454e-15
Solyc02g068820	Receptor like kinase, RLK	307.321	555.733	58.9084	0.106001	-3.23785	6.12876e-17	5.85477e-15
Solyc12g013680	LRR receptor-like serine/threonine-protein kinase, RLP	63.3793	0.304285	126.454	415.578	8.69898	6.22297e-17	5.92299e-15
Solyc04g079940	NAC domain protein IPR003441 (B9MVE5_POPTR)	990.235	441.437	1539.03	3.48642	1.80175	6.32179e-17	5.99509e-15
Solyc06g065190	TCP transcription factor 13 (manually curated)	270.558	477.734	63.382	0.132672	-2.91406	6.59812e-17	6.23438e-15
Solyc02g080410	class I heat shock protein (Q69BI7_CARPA)	1350.31	2420.57	280.05	0.115696	-3.11159	7.41771e-17	6.98339e-15
Solyc06g053960	SolycHsfA6b (manually curated)	257.29	38.7915	475.788	12.2653	3.61651	7.50156e-17	7.03685e-15
Solyc10g050110	LRR receptor-like serine/threonine-protein kinase, RLP	1002.66	1738.7	266.626	0.153348	-2.70512	7.84684e-17	7.33426e-15
Solyc08g081000	Lysine-specific demethylase 5D (KDM5D_MOUSE)	857.336	355.831	1358.84	3.81878	1.93311	7.93196e-17	7.38724e-15
Solyc07g056500	glutathione S-transferase T5 (manually curated)	284.665	88.4233	480.907	5.43869	2.44326	8.88287e-17	8.2433e-15
Solyc01g105360	UDP-glucuronosyltransferase (Q5UB81_ARATH)	142.684	11.9183	273.45	22.9438	4.52003	9.23717e-17	8.54159e-15
Solyc01g109720	Hydrolase-like (Q5VNP5_ORYSJ)	286.144	82.2813	490.007	5.95526	2.57417	9.6509e-17	8.89252e-15
Solyc04g072890	WD-40 repeat family protein (D7KN06_ARALY)	228.49	54.3597	402.62	7.40659	2.88881	9.99464e-17	9.1767e-15
Solyc05g015390	REF-like stress related protein 1 (Q6XNP4_HEVBR)	1285.24	604.072	1966.4	3.25525	1.70277	1.05336e-16	9.63748e-15
Solyc02g083850	Calcium-dependent protein kinase (C6KGT3_SOLLC)	490.522	207.182	773.862	3.73518	1.90118	1.51128e-16	1.37786e-14
Solyc05g006650	Transcription factor (D6MKM4_9ASPA)	814.438	1278.36	350.515	0.274191	-1.86675	1.60313e-16	1.4565e-14
Solyc05g013530	Octicosapeptide/Phox/Bem1p domain-containing protein (D7LRK8_ARALY)	172.949	42.3864	303.511	7.16059	2.84008	1.66663e-16	1.50891e-14
Solyc01g008850	CBL-interacting protein kinase 18 (C4P7W7_VITVI)	2694.53	1391.62	3997.45	2.87252	1.52232	1.86567e-16	1.68325e-14
Solyc08g061270	Unknown Protein; contains Interpro domain(s) IPR012876 Protein of unknown function DUF1677, plant	342.677	77.3673	607.987	7.85844	2.97424	1.88768e-16	1.69721e-14
Solyc05g012770	WRKY transcription factor 4 (manually curated)	617.693	245.641	989.744	4.02923	2.0105	2.36351e-16	2.1177e-14
Solyc02g083460	Aspartyl protease family protein (D7LAA8_ARALY)	858.96	359.298	1358.62	3.78133	1.91889	2.57062e-16	2.29536e-14
Solyc02g067600	Unknown Protein	108.17	187.007	29.3326	0.156853	-2.67251	2.58141e-16	2.2971e-14
Solyc06g051940	Protein phosphatase 2C (A1IGC7_TOBAC)	60.0196	0.425832	119.613	280.893	8.13388	2.7838e-16	2.46875e-14
Solyc08g023470	geranyl pyrophosphate synthase (manually curated)	931.028	433.173	1428.88	3.29865	1.72187	4.02798e-16	3.55996e-14
Solyc08g007820	Ethylene-responsive transcription factor 10 (ERF77_ARATH)	324.954	13.8602	636.048	45.8902	5.52011	4.19419e-16	3.6943e-14
Solyc03g082620	Oligopeptide transporter (Fragment) (B0DAK3_LACBS)	507.524	190.165	824.882	4.33771	2.11694	4.40124e-16	3.86357e-14
Solyc08g069040	Peroxidase 1 (Q84UA9_ARTAN)	204.201	353.375	55.0266	0.155717	-2.683	4.47865e-16	3.91829e-14
Solyc01g108080	BZIP transcription factor (Q0PN11_9FABA)	384.261	120.042	648.48	5.40212	2.43352	4.5814e-16	3.99474e-14
Solyc03g008000	Genomic DNA chromosome 5 BAC clone F6N7 (Q9LTG2_ARATH)	1217.45	594.61	1840.29	3.09495	1.62991	5.82276e-16	5.06015e-14
Solyc08g006150	ChaC cation transport regulator-like 1 (A8KBI8_DANRE)	747.557	1149.36	345.755	0.300824	-1.73301	5.89075e-16	5.10218e-14
Solyc10g005320	Tryptophan synthase beta chain 1 (Q0WUI8_ARATH)	51.7619	0	103.524	Inf	Inf	6.45419e-16	5.57162e-14
Solyc03g115610	Receptor like kinase, RLK	282.027	92.6748	471.379	5.08638	2.34664	6.97095e-16	5.99779e-14
Solyc08g006330	UDP-xylose phenolic glycosyltransferase (manually curated)	703.402	176.457	1230.35	6.97252	2.80168	7.03987e-16	6.03709e-14
Solyc01g102280	Unknown Protein	177.731	304.547	50.9142	0.16718	-2.58053	7.59122e-16	6.48849e-14
Solyc09g057960	Cysteine-rich receptor-like protein kinase (C6ZRS1_SOYBN)	128.772	226.449	31.0943	0.137313	-2.86446	7.74031e-16	6.59424e-14
Solyc02g079590	Serine/threonine kinase receptor (Q7DMS5_BRANA)	640.396	268.991	1011.8	3.76146	1.91129	7.94123e-16	6.7433e-14
Solyc09g066400	Cytochrome P450	178.991	51.2	306.783	5.99185	2.583	8.27742e-16	7.00587e-14
Solyc01g102660	Maleylacetoacetate isomerase / glutathione S-transferase (Q6MR10_BDEBA)	3580.15	1883.68	5276.63	2.80124	1.48607	8.52743e-16	7.18508e-14
Solyc02g067690	Glucosyltransferase-like protein (Q9LEQ4_ARATH)	168.487	307.768	29.2058	0.0948957	-3.39751	8.54445e-16	7.18508e-14
Solyc02g014860	Chaperone protein DnaJ (D2QAE1_BIFDB)	355.095	133.781	576.409	4.30859	2.10722	8.91939e-16	7.47617e-14
Solyc02g071250	Protein phosphatase (A8N6T5_COPC7)	1083.32	504.278	1662.35	3.2965	1.72094	1.10943e-15	9.2693e-14
Solyc02g069260	Argonaute2a (manually curated)	689.166	279.68	1098.65	3.92824	1.97388	1.13212e-15	9.42849e-14
Solyc03g116090	Unknown Protein	199.096	51.5684	346.623	6.72161	2.74881	1.15223e-15	9.56538e-14
Solyc11g056650	BHLH transcription factor (B6TXR4_MAIZE)	279.68	91.149	468.211	5.13676	2.36086	1.40174e-15	1.15996e-13
Solyc07g063870	AT5g54540/MRB17_4 (Q9FIV0_ARATH)	2139.66	1132.18	3147.14	2.77973	1.47495	1.49339e-15	1.23188e-13
Solyc09g083290	auxin-regulated IAA24 (manually curated)	1413.97	2188.73	639.213	0.292048	-1.77572	1.52692e-15	1.25556e-13
Solyc05g009360	Unknown Protein	879.03	419.062	1339	3.19522	1.67592	1.5967e-15	1.30879e-13
Solyc01g111440	Senescence-associated protein 12 (O81657_HEMSP)	1941.94	994.817	2889.07	2.90412	1.5381	1.71012e-15	1.39735e-13
Solyc01g112050	Bzip transcription factor-like (Q8RU34_ORYSJ)	639.437	273.109	1005.76	3.68265	1.88074	1.90724e-15	1.55354e-13
Solyc07g056480	glutathione S-transferase/peroxidase (manually curated)	1348.56	586.18	2110.94	3.60118	1.84847	1.96362e-15	1.59446e-13
Solyc01g065700	Integrin-linked kinase-associated serine/threonine phosphatase 2C (ILKAP_BOVIN)	276.295	464.636	87.9551	0.189299	-2.40126	2.12393e-15	1.71926e-13
Solyc05g052420	Abscisic acid receptor PYL6 (PYL6_ARATH)	46.4516	87.8721	5.03114	0.0572552	-4.12645	2.22901e-15	1.79871e-13
Solyc11g069800	cytochrome P450	1060.89	510.32	1611.45	3.15773	1.65889	2.59375e-15	2.08656e-13
Solyc09g090210	Serine/threonine protein kinase (C6ZRT7_SOYBN)	51.0854	97.0623	5.10844	0.0526305	-4.24796	3.0606e-15	2.45452e-13
Solyc02g090360	Laccase-22 (LAC22_ORYSJ)	365.333	155.14	575.526	3.70973	1.89131	3.13673e-15	2.50784e-13
Solyc01g006400	Cysteine-rich extensin-like protein-4 (Q08197_TOBAC)	1173.69	1803.31	544.066	0.301704	-1.7288	3.37063e-15	2.68658e-13
Solyc03g111100	AtIII18x5-like protein (Fragment) (D9YU68_ARAHA)	77.7394	3.89145	151.587	38.954	5.2837	3.45144e-15	2.74258e-13
Solyc07g041730	Mps one binder kinase activator-like 1A (B6TBL6_MAIZE)	119.73	209.876	29.5832	0.140955	-2.82669	3.57806e-15	2.83452e-13
Solyc11g071640	Beta-D-glucosidase (O82074_TROMA)	1194.15	1877.21	511.089	0.27226	-1.87694	3.61122e-15	2.8521e-13
Solyc10g050160	Caffeoyl-CoA 3-O-methyltransferase (A6XBP7_BRARP)	528.932	210.661	847.202	4.02163	2.00778	3.62393e-15	2.85346e-13
Solyc01g097120	Os02g0200800 protein (Fragment) (Q0E303_ORYSJ)	925.144	467.071	1383.22	2.96147	1.56631	3.83247e-15	3.00855e-13
Solyc10g085390	D-alanine--D-alanine ligase family (D7L782_ARALY)	1320.53	656.001	1985.05	3.02599	1.59741	4.25417e-15	3.32953e-13
Solyc06g060110	amino acid transporter 2 (manually curated)	503.314	244.042	762.586	3.12481	1.64377	4.39137e-15	3.42658e-13
Solyc08g060920	IDS4-like (manually curated)	262.839	85.6825	439.996	5.13519	2.36042	4.47457e-15	3.48105e-13
Solyc11g008540	Dicer-like 2b (manually curated)	257.376	57.9619	456.791	7.88088	2.97836	4.56067e-15	3.53744e-13
Solyc06g007320	Ubiquitin-activating enzyme E1 (B9SKU8_RICCO)	967.916	468.49	1467.34	3.13207	1.64712	4.61066e-15	3.56558e-13
Solyc11g006030	U-box domain-containing protein (D7MID4_ARALY)	197.848	52.7191	342.978	6.50576	2.70172	4.66663e-15	3.59815e-13
Solyc09g009100	SolycHsfA3 (manually curated)	524.128	209.677	838.579	3.99938	1.99978	4.69934e-15	3.61266e-13
Solyc06g074670	Bifunctional polymyxin resistance arnA protein (B6TQB1_MAIZE)	935.913	490.805	1381.02	2.81379	1.49251	4.82588e-15	3.69898e-13
Solyc02g092530	Formamidase (B9VXW6_LUPAL)	826.288	1314.03	338.548	0.257641	-1.95656	4.94631e-15	3.78015e-13
Solyc08g077780	Serine/threonine protein kinase (Q0PL87_CAMSI)	1589.57	763.322	2415.81	3.16487	1.66215	5.23091e-15	3.98592e-13
Solyc04g072940	Unknown Protein	220.34	372.593	68.0871	0.182739	-2.45215	5.38367e-15	4.09033e-13
Solyc04g057930	Receptor-like kinase (A7VM42_MARPO)	290.068	96.1513	483.985	5.03358	2.33158	5.51757e-15	4.17984e-13
Solyc03g111860	Glyoxal oxidase (B6SXT7_MAIZE)	156.505	25.6667	287.344	11.1952	3.48481	5.85341e-15	4.42137e-13
Solyc08g076420	Poly polymerase catalytic domain containing protein expressed (Q84T80_ORYSJ)	3118.41	1614.67	4622.14	2.86259	1.51732	5.93968e-15	4.47353e-13
Solyc10g076660	Anthocyanidin synthase (Q2QCX4_GOSHI)	615.2	72.422	1157.98	15.9893	3.99904	6.17664e-15	4.63855e-13
Solyc08g066840	tonoplast intrinsic protein 4.1 (manually curated)	147.519	259.586	35.4517	0.13657	-2.87229	6.37293e-15	4.77217e-13
Solyc03g098740	Kunitz trypsin inhibitor (B8Y888_TOBAC)	105.45	25.4802	185.419	7.27699	2.86334	6.59087e-15	4.92118e-13
Solyc01g010660	Receptor-like protein kinase At3g21340 (RLK6_ARATH)	183.633	62.4501	304.817	4.88096	2.28717	6.70889e-15	4.99495e-13
Solyc10g081970	HIN1-like protein (Fragment) (Q32ZJ1_SOLTU)	379.245	143.451	615.038	4.28744	2.10012	7.3478e-15	5.45501e-13
Solyc06g007180	asparagine synthetase 1 (manually curated)	640.754	135.657	1145.85	8.44671	3.07839	7.60477e-15	5.6297e-13
Solyc01g107980	U-box domain-containing protein (A8IXJ0_BRACM)	347.772	130.387	565.157	4.33447	2.11586	7.85854e-15	5.80103e-13
Solyc02g081390	Amine oxidase family protein (Q1EPI3_MUSAC)	3454.72	5556.36	1353.08	0.243519	-2.0379	9.47524e-15	6.97464e-13
Solyc08g077680	Kinase interacting protein 1-like (Q9AS78_ORYSJ)	906.5	439.823	1373.18	3.12211	1.64252	1.08407e-14	7.95719e-13
Solyc03g119080	beta-mannosidase enzyme (manually curated)	789.23	1207.45	371.012	0.30727	-1.70242	1.12656e-14	8.24575e-13
Solyc09g011880	LOC556397 protein (Fragment) (Q05AJ0_DANRE)	2194.18	1184.23	3204.13	2.70567	1.43599	1.18209e-14	8.62796e-13
Solyc08g014030	GRAS family transcription factor (B9MY72_POPTR)	105.126	186.97	23.282	0.124523	-3.00552	1.35856e-14	9.88822e-13
Solyc03g098240	glutamate decarboxylase (manually curated)	313.986	119.018	508.953	4.27626	2.09635	1.38746e-14	1.00703e-12
Solyc04g063380	F-box/LRR-repeat protein 2 (B6TAC3_MAIZE)	620.295	272.646	967.944	3.55019	1.8279	1.59443e-14	1.15403e-12
Solyc02g086360	Octicosapeptide/Phox/Bem1p domain-containing protein (D7L8F8_ARALY)	262.453	442.82	82.0857	0.18537	-2.43152	1.59987e-14	1.15475e-12
Solyc12g099200	Invertase inhibitor (O49908_TOBAC)	463.573	174.276	752.871	4.31998	2.11103	1.71689e-14	1.23578e-12
Solyc06g082470	Serine/threonine protein kinase (D0NNA3_PHYIN)	663.128	277.308	1048.95	3.78261	1.91938	1.72509e-14	1.23826e-12
Solyc02g069490	FAD linked oxidase domain protein (D1VPW7_9ACTO)	263.946	99.1371	428.755	4.32487	2.11266	1.81319e-14	1.2979e-12
Solyc01g073890	CHP-rich zinc finger protein-like (Q9FJG5_ARATH)	192.068	319.787	64.3494	0.201226	-2.31311	1.84692e-14	1.31561e-12
Solyc02g089050	AT1G18620 protein (Fragment) (B9DFG2_ARATH)	221.345	409.745	32.9439	0.0804011	-3.63664	1.84805e-14	1.31561e-12
Solyc07g062500	Cytochrome P450	539.409	229.343	849.476	3.70396	1.88907	1.88221e-14	1.33626e-12
Solyc01g111500	R2R3MYB transcription factor 7 (manually curated)	245.139	397.423	92.8541	0.23364	-2.09764	2.0383e-14	1.44314e-12
Solyc01g111250	Phosphatidylinositol-specific phospholipase c (B9UXN2_LISMO)	109.104	21.8932	196.315	8.96696	3.16462	2.32531e-14	1.64187e-12
Solyc05g054080	Ubiquitin-protein ligase E3 (B6K793_SCHJY)	346.372	139.62	553.125	3.96166	1.9861	2.53404e-14	1.7844e-12
Solyc12g009220	jasmonate ZIM-domain protein 1 (manually curated)	207.545	42.5153	372.574	8.76329	3.13147	2.56189e-14	1.79914e-12
Solyc06g035700	Ethylene-responsive transcription factor 1 (ERF1_ORYSJ)	33.1902	2.00691	64.3735	32.0759	5.00342	2.72751e-14	1.91029e-12
Solyc01g096670	Cytochrome P450	407.53	167.617	647.443	3.86264	1.94959	2.82679e-14	1.9745e-12
Solyc07g056200	NBS-LRR class disease resistance protein (D5L9G6_ORYSI)	875.245	383.964	1366.53	3.559	1.83147	2.85423e-14	1.98832e-12
Solyc08g006890	Tubulin alpha-3 chain (B6SPX4_MAIZE)	26839.3	39909.5	13769.1	0.345007	-1.5353	2.94642e-14	2.04705e-12
Solyc08g061480	Chalcone isomerase (B6TFR7_MAIZE)	248.964	101.31	396.618	3.91488	1.96897	3.01889e-14	2.09181e-12
Solyc09g008770	Group 3 late embryogenesis abundant protein (Q2N1E0_PHAVU)	79.3332	4.31658	154.35	35.7574	5.16017	3.03257e-14	2.0957e-12
Solyc04g072560	IST1 homolog (C1BSR8_9MAXI)	739.01	347.001	1131.02	3.25941	1.70461	3.27248e-14	2.2555e-12
Solyc10g076370	Ethylene-responsive transcription factor 13 (ERF99_ARATH)	64.0599	2.85858	125.261	43.8194	5.4535	3.48442e-14	2.39521e-12
Solyc08g080560	Unknown Protein	90.8315	9.42517	172.238	18.2743	4.19174	3.6046e-14	2.47129e-12
Solyc05g015050	Os12g0236050 protein (Fragment) (C7J9Q6_ORYSJ)	601.505	270.875	932.136	3.44121	1.78291	3.64235e-14	2.4906e-12
Solyc10g076410	Abscisic acid receptor PYL4 (PYL4_ARATH)	352.285	601.685	102.885	0.170995	-2.54798	3.82419e-14	2.60808e-12
Solyc03g117660	Mandelonitrile lyase (B6SVJ2_MAIZE)	180.493	53.514	307.473	5.74565	2.52247	3.88682e-14	2.64385e-12
Solyc02g084850	Unknown Protein; contains Interpro domain(s) IPR000167 Dehydrin	471.288	18.605	923.971	49.6625	5.63409	4.26092e-14	2.89075e-12
Solyc07g062970	protein phosphatase 2C (manually curated)	347.111	65.7539	628.469	9.5579	3.25669	4.63684e-14	3.1376e-12
Solyc02g062460	2-oxoglutarate-dependent dioxygenase (B9GL08_POPTR)	505.322	200.069	810.575	4.05148	2.01845	4.66375e-14	3.14761e-12
Solyc02g065230	Cytochrome P450	27.2901	53.8214	0.758793	0.0140984	-6.14833	4.70056e-14	3.16423e-12
Solyc09g075890	Pyrimidine 5&apos-nucleotidase (B4WF69_9CAUL)	1393.18	311.328	2475.03	7.94991	2.99094	4.74976e-14	3.18909e-12
Solyc03g115770	Timing of CAB expression-like	321.12	135.973	506.268	3.72331	1.89659	4.86822e-14	3.2602e-12
Solyc12g056860	BZIP transcription factor (A7Y1S1_BRAJU)	261.17	93.9517	428.389	4.55967	2.18893	5.37051e-14	3.58733e-12
Solyc11g064890	hypoxia-induced protein L31 (manually curated)	873.05	425.084	1321.02	3.10766	1.63583	5.87896e-14	3.91689e-12
Solyc06g076770	Myb family transcription factor (Fragment) (D7M1F0_ARALY)	376.383	591.193	161.574	0.273302	-1.87143	6.11751e-14	4.06541e-12
Solyc03g120570	Proton-dependent oligopeptide transport family protein (D7L5L3_ARALY)	61.8656	4.74311	118.988	25.0865	4.64884	6.2411e-14	4.13696e-12
Solyc06g071990	AAA-type ATPase family protein (D7MGM1_ARALY)	1162.03	325.904	1998.16	6.13115	2.61616	6.66479e-14	4.39538e-12
Solyc10g005030	Pseudo-response regulator 9 (D0PPG9_CASSA)	343.617	143.025	544.209	3.80498	1.92789	6.65686e-14	4.39538e-12
Solyc06g084020	histone H1 (manually curated)	2156.02	3163.9	1148.13	0.362884	-1.46242	6.81326e-14	4.48192e-12
Solyc03g120580	Unknown Protein	91.8013	5.84024	177.762	30.4375	4.92778	7.2904e-14	4.78368e-12
Solyc01g094330	Expressed protein with function in citronellol catabolism (C0VQA1_9GAMM)	1167.21	434.585	1899.84	4.37161	2.12817	7.46248e-14	4.88426e-12
Solyc02g094000	Calmodulin-like protein (Q0VJ70_DATME)	112.927	25.0583	200.796	8.01318	3.00237	8.45091e-14	5.5173e-12
Solyc07g009380	xyloglucan endotransglucosylase-hydrolase 2 (manually curated)	548.525	902.071	194.979	0.216146	-2.20992	8.49641e-14	5.5331e-12
Solyc07g017780	(DB226) meloidogyne-induced giant cell protein (manually curated)	3274.09	1841.59	4706.6	2.55573	1.35374	9.45083e-14	6.13926e-12
Solyc01g108240	AP2/EREBP transcription factor_SGN-U216297 (manually curated)	105.561	9.18194	201.94	21.9931	4.45898	1.05101e-13	6.79427e-12
Solyc07g052980	xyloglucan endotransglycosylase/hydrolase 16 (manually curated)	461.458	753.915	169	0.224163	-2.15738	1.05115e-13	6.79427e-12
Solyc10g039290	Peptide transporter-like protein (Q9LSE8_ARATH)	408.939	660.039	157.839	0.239135	-2.0641	1.09318e-13	7.04842e-12
Solyc06g066650	Pollen-specific kinase partner protein-like protein (Fragment) (Q5DK68_SOLLC)	199.45	33.1515	365.749	11.0327	3.46371	1.10689e-13	7.11919e-12
Solyc01g010700	AKIN gamma (B4FX20_MAIZE)	448.209	182.966	713.453	3.89937	1.96324	1.24789e-13	8.00624e-12
Solyc12g019740	Thioredoxin family protein (D7KIT3_ARALY)	632.324	281.445	983.204	3.49342	1.80464	1.30393e-13	8.34515e-12
Solyc04g008100	U-box domain-containing protein (D7MID4_ARALY)	147.823	35.8832	259.763	7.23912	2.85581	1.31938e-13	8.42325e-12
Solyc04g080280	Unknown Protein	4274.47	2463.87	6085.08	2.46973	1.30435	1.39898e-13	8.90959e-12
Solyc07g063620	Uncharacterized secreted protein (B6TUX2_MAIZE)	1155.43	320.07	1990.79	6.21986	2.63688	1.45671e-13	9.25458e-12
Solyc12g005980	Zinc ion binding protein (C6HA87_AJECH)	629.384	311.424	947.344	3.04198	1.60501	1.58968e-13	1.00747e-11
Solyc06g064940	Phosphatidylinositol transfer protein SFH5 (SFH5_YARLI)	652.215	1071.52	232.914	0.217368	-2.20179	1.62044e-13	1.02446e-11
Solyc05g009550	IST1 homolog (IST1_HUMAN)	151.428	23.1722	279.683	12.0698	3.59332	1.62716e-13	1.02622e-11
Solyc02g071970	Unknown Protein	87.2124	10.9488	163.476	14.9309	3.90023	1.68376e-13	1.05934e-11
Solyc11g066270	xyloglucan endotransglucosylase-hydrolase 6 (manually curated)	109.374	20.189	198.56	9.83503	3.29793	1.73294e-13	1.08765e-11
Solyc12g008850	Histone demethylase (C1ECE7_9CHLO)	45.3269	0	90.6539	Inf	Inf	1.73963e-13	1.08922e-11
Solyc07g040960	Os07g0175100 protein (Fragment) (Q0D898_ORYSJ)	518.466	121.579	915.353	7.52888	2.91244	1.77305e-13	1.10747e-11
Solyc06g008920	Acyl-CoA synthetase/AMP-acid ligase II (D0C359_9GAMM)	181.466	56.4308	306.501	5.43144	2.44133	1.9706e-13	1.22791e-11
Solyc03g116750	WD-40 repeat protein-like (Fragment) (Q1HIU4_9ROSI)	1153.66	612.564	1694.75	2.76665	1.46814	2.05322e-13	1.27634e-11
Solyc09g090430	Cyanate hydratase (B6TTW1_MAIZE)	4396.04	1919.73	6872.35	3.57986	1.8399	2.08172e-13	1.29096e-11
Solyc06g005260	Cytoplasmic glutaredoxin thioltransferase glutathione-dependent disulfide oxidoreductase (C4R934_PICPG)	2791.31	1315.98	4266.64	3.24218	1.69696	2.18578e-13	1.35227e-11
Solyc01g100710	Unknown Protein	3235.95	1098.23	5373.67	4.89304	2.29073	2.23863e-13	1.38168e-11
Solyc01g102410	Glutaminyl-tRNA synthetase (A8BEZ0_GIALA)	2534.73	1319.92	3749.54	2.84074	1.50627	2.25468e-13	1.38519e-11
Solyc08g074780	Rho guanine nucleotide exchange factor 6 (ARHG6_CHICK)	137.483	37.2219	237.744	6.38721	2.67518	2.25499e-13	1.38519e-11
Solyc11g066020	Ankyrin repeat domain-containing protein 28 (B6TJ47_MAIZE)	931.454	1496.56	366.349	0.244794	-2.03036	2.29882e-13	1.40879e-11
Solyc06g069710	NAC domain protein IPR003441 (B9I557_POPTR)	138.151	33.9361	242.367	7.14186	2.8363	2.40188e-13	1.46848e-11
Solyc03g116740	Genomic DNA chromosome 3 P1 clone MSJ11 (Q9LVZ7_ARATH)	373.29	587.008	159.573	0.271842	-1.87916	2.57948e-13	1.57336e-11
Solyc08g059710	Genomic DNA chromosome 5 P1 clone MUK11 (Q9FMC4_ARATH)	97.735	22.4382	173.032	7.71149	2.94701	2.59037e-13	1.5763e-11
Solyc04g076190	Aspartic proteinase nepenthesin-1 (B6TDX6_MAIZE)	637.713	1216.21	59.2202	0.0486926	-4.36015	2.78998e-13	1.6938e-11
Solyc01g103210	Unknown Protein	419.176	642.168	196.184	0.305503	-1.71074	2.84543e-13	1.71943e-11
Solyc04g076780	Oligopeptide transporter 4 (B6U8Q5_MAIZE)	936.963	1492.92	381.008	0.25521	-1.97024	2.84275e-13	1.71943e-11
Solyc08g014450	Kinase family protein (D7KBF8_ARALY)	209.491	346.625	72.3563	0.208745	-2.26019	3.46405e-13	2.0884e-11
Solyc03g034030	Ce-LEA (O16527_CAEEL)	54.6268	0	109.254	Inf	Inf	3.57718e-13	2.15161e-11
Solyc11g008720	Beta-glucosidase G4 (A8TVR1_MEDTR)	253.081	38.7464	467.417	12.0635	3.59258	3.62143e-13	2.17319e-11
Solyc09g005400	Major latex-like protein (B5THI3_PANGI)	221.295	56.1808	386.408	6.87795	2.78198	3.83899e-13	2.29844e-11
Solyc08g067360	WRKY transcription factor 45 (manually curated)	1143.21	173.271	2113.15	12.1957	3.6083	3.97726e-13	2.37575e-11
Solyc01g091490	Unknown Protein	244.756	65.8078	423.704	6.4385	2.68672	4.1648e-13	2.47667e-11
Solyc01g102310	Unknown Protein	792.182	1206.05	378.315	0.313681	-1.67263	4.16527e-13	2.47667e-11
Solyc06g011350	plasma membrane intrinsic protein 2.4 (manually curated)	322.006	130.576	513.436	3.9321	1.9753	4.23493e-13	2.51234e-11
Solyc10g075090	Non-specific lipid-transfer protein (Q4A1N0_SOLLC)	264.637	92.2534	437.021	4.73718	2.24403	4.39188e-13	2.59951e-11
Solyc04g082960	TMV response-related protein (B6UGH4_MAIZE)	251.372	62.345	440.399	7.0639	2.82046	4.43533e-13	2.61926e-11
Solyc05g052040	ripening regulated protein DDTFR10/A (manually curated)	958.287	1484.33	432.245	0.291206	-1.77989	4.60305e-13	2.71214e-11
Solyc09g092270	Hydroxycinnamoyl-CoA shikimate/quinate hydroxycinnamoyl transferase (D1GJ93_COFAR)	567.984	258.761	877.207	3.39003	1.7613	5.06056e-13	2.97497e-11
Solyc03g112080	Manganese-dependent ADP-ribose/CDP-alcohol diphosphatase (ADPRM_BOVIN)	269.092	103.557	434.627	4.19697	2.06935	5.36787e-13	3.1485e-11
Solyc06g062660	Beta-galactosidase (D7KR60_ARALY)	1149.97	592.998	1706.93	2.87848	1.52531	5.61637e-13	3.28684e-11
Solyc01g094040	Plastocyanin-like domain containing protein expressed (Q2QRP3_ORYSJ)	747.088	363.81	1130.37	3.10703	1.63554	5.7269e-13	3.344e-11
Solyc06g083980	BHLH transcription factor (Q401N4_9LILI)	626.407	300.308	952.506	3.17176	1.66528	5.76345e-13	3.35779e-11
Solyc05g009490	Unknown Protein	1041.36	498.902	1583.82	3.17461	1.66658	6.13543e-13	3.56651e-11
Solyc05g007120	Receptor like kinase, RLK	283.603	462.751	104.456	0.225728	-2.14734	6.54054e-13	3.79351e-11
Solyc04g082200	dehydrin (manually curated)	16737.5	10046.3	23428.7	2.33206	1.22161	6.65572e-13	3.85172e-11
Solyc01g097520	annexin 5 (manually curated)	1603.34	679.512	2527.17	3.7191	1.89495	7.16816e-13	4.13906e-11
Solyc04g051820	Os03g0169900 protein (Fragment) (Q0DUS0_ORYSJ)	344.066	158.965	529.166	3.32881	1.73501	7.21999e-13	4.15974e-11
Solyc10g009550	WRKY transcription factor 42 (manually curated)	78.6385	19.5207	137.756	7.05695	2.81905	7.78709e-13	4.47655e-11
Solyc01g095930	O-acyltransferase WSD1 (WSD1_ARATH)	34.4734	0	68.9467	Inf	Inf	8.1305e-13	4.66364e-11
Solyc06g069120	Unknown Protein	5971.96	8774.39	3169.54	0.361226	-1.46903	8.58092e-13	4.91116e-11
Solyc02g091840	Receptor like kinase, RLK	471.429	772.689	170.169	0.22023	-2.18292	9.91877e-13	5.66438e-11
Solyc07g042230	Ethylene-responsive transcription factor 7 (ERF83_ARATH)	61.014	4.62156	117.406	25.404	4.66699	1.0114e-12	5.76321e-11
Solyc10g086520	expansin 6 (manually curated)	613.088	314.692	911.483	2.89643	1.53428	1.06363e-12	6.04757e-11
Solyc02g081170	plastid lipid associated protein CHRC (manually curated)	532.419	253.139	811.7	3.20654	1.68102	1.17632e-12	6.67371e-11
Solyc02g065240	Hydrolase alpha/beta fold family protein (D7LG04_ARALY)	454.699	201.548	707.85	3.51207	1.81232	1.2496e-12	7.074e-11
Solyc10g055740	Lysine/histidine transporter (B9GQ40_POPTR)	364.011	59.1232	668.9	11.3137	3.49999	1.27753e-12	7.2164e-11
Solyc01g107400	Indole-3-acetic acid-amido synthetase GH3.8 (B6U4E2_MAIZE)	81.5113	17.5177	145.505	8.30619	3.05419	1.3539e-12	7.63121e-11
Solyc06g061200	glycine-rich protein 1 (manually curated)	618.584	956.168	280.999	0.29388	-1.7667	1.37036e-12	7.70723e-11
Solyc07g055720	Heat shock protein Hsp20 (D4H6X0_DENA2)	62.7074	116.625	8.78942	0.0753646	-3.72997	1.44954e-12	8.13497e-11
Solyc07g062080	mitogen-activated protein kinase 11 (manually curated)	311.076	120.167	501.984	4.17739	2.0626	1.78023e-12	9.96928e-11
Solyc08g081010	gamma-glutamylcysteine synthetase 1 (manually curated)	1204	637.925	1770.08	2.77474	1.47235	1.86778e-12	1.04371e-10
Solyc02g061770	chitinase 2 (manually curated)	237.997	31.3115	444.682	14.2019	3.82801	1.92859e-12	1.07538e-10
Solyc10g085830	O-methyltransferase 1 (D7MTQ7_ARALY)	45.2469	1.33869	89.1551	66.5989	6.05743	1.93722e-12	1.07787e-10
Solyc09g066100	Histone H1 (Q40509_TOBAC)	2018.28	2941.07	1095.5	0.372483	-1.42475	1.94219e-12	1.07833e-10
Solyc10g085100	Glycosyl transferase group 1 family protein (B6T479_MAIZE)	123.545	25.3029	221.787	8.76528	3.1318	1.98461e-12	1.09954e-10
Solyc05g013760	Harpin-induced protein (B6T5S3_MAIZE)	84.8266	160.047	9.60659	0.0600237	-4.05832	1.9971e-12	1.1041e-10
Solyc05g054350	Epoxide hydrolase (Q41414_SOLTU)	754.456	260.054	1248.86	4.8023	2.26373	2.03635e-12	1.12341e-10
Solyc02g092990	SCF E3 ubiquitin ligase complex F-box protein grrA (C9SVX6_VERA1)	338.211	153.923	522.499	3.39455	1.76322	2.12725e-12	1.17107e-10
Solyc01g087490	CONSTANS interacting protein 6 (Fragment) (Q2VY13_SOLLC)	1124.5	620.444	1628.57	2.62484	1.39223	2.17513e-12	1.19489e-10
Solyc01g081570	Carboxyl-terminal peptidase (B6TV70_MAIZE)	422.811	651.474	194.147	0.298013	-1.74656	2.18235e-12	1.19634e-10
Solyc08g068850	Proton pump interactor 1 (D5L6G0_SOLTU)	84.9172	12.1607	157.674	12.9659	3.69665	2.2946e-12	1.25522e-10
Solyc01g108250	DEM2 (manually curated)	514.642	169.951	859.334	5.05636	2.3381	2.34376e-12	1.27942e-10
Solyc07g005480	Formin 2B (C7BGM9_PHYPA)	540.509	250.807	830.212	3.31017	1.7269	2.36214e-12	1.28675e-10
Solyc11g009080	DAHP synthase 1 precursor (manually curated)	2541.25	3761.56	1320.95	0.351171	-1.50976	2.46686e-12	1.34098e-10
Solyc05g050920	Flavin-monooxygenase (C5H9Q5_BRARP)	434.584	139.255	729.913	5.24155	2.38999	2.62948e-12	1.4264e-10
Solyc07g055050	ATP synthase I-like protein (A8HNA8_CHLRE)	1050.27	1635.55	464.987	0.284301	-1.81451	2.6351e-12	1.42647e-10
Solyc08g082160	Unknown Protein	93.4876	166.917	20.0578	0.120166	-3.0569	2.66132e-12	1.43767e-10
Solyc01g090160	Unknown Protein	268.632	501.711	35.5541	0.0708657	-3.81877	2.67451e-12	1.4398e-10
Solyc12g044930	F-box protein PP2-B1 (PP2B1_ARATH)	387.774	129.849	645.7	4.97269	2.31403	2.67635e-12	1.4398e-10
Solyc12g100010	LRR receptor-like serine/threonine-protein kinase, RLP	136.214	224.1	48.3274	0.215651	-2.21323	2.72495e-12	1.46291e-10
Solyc06g068540	Transcription regulatory protein SNF5 (D3B6R9_POLPA)	674.762	273.185	1076.34	3.93996	1.97818	3.0046e-12	1.60972e-10
Solyc07g053740	Ethylene-responsive transcription factor 4 (B6THY5_MAIZE)	1195.6	643.073	1748.12	2.71839	1.44275	3.05866e-12	1.63531e-10
Solyc02g093050	WRKY transcription factor 8 (manually curated)	1727.31	827.399	2627.23	3.17529	1.66689	3.67112e-12	1.95873e-10
Solyc06g051680	ELF4-like protein (C6ZKH9_IPONI)	123.743	31.498	215.988	6.8572	2.77762	3.90106e-12	2.07715e-10
Solyc09g089640	At5g51670-like protein (Fragment) (C0JEX0_9BRAS)	295.378	111.044	479.713	4.32004	2.11104	3.97372e-12	2.11152e-10
Solyc09g018230	U-box domain-containing protein (D7KBV1_ARALY)	220.748	358.788	82.7072	0.230518	-2.11705	4.19318e-12	2.22358e-10
Solyc01g079880	Asparagine synthetase (Q9ZST6_ARATH)	3167.74	4595.29	1740.19	0.37869	-1.40091	4.36861e-12	2.31189e-10
Solyc04g009050	Os01g0498200 protein (Fragment) (Q0JMJ0_ORYSJ)	802.665	421.549	1183.78	2.80817	1.48963	4.47448e-12	2.36311e-10
Solyc12g006050	Nitrate transporter (Q8LG02_ARATH)	2012.67	241.256	3784.08	15.6849	3.9713	4.74601e-12	2.50143e-10
Solyc01g112260	Unknown Protein	300.61	475.779	125.441	0.263653	-1.92329	4.83891e-12	2.54523e-10
Solyc07g063520	Transmembrane protein 34 (A5D9H3_BOVIN)	384.109	180.689	587.53	3.25161	1.70115	4.93061e-12	2.58822e-10
Solyc01g110520	Glucosamine--fructose-6-phosphate aminotransferase (GLMS_METKA)	1186.55	1780.43	592.669	0.332879	-1.58693	4.978e-12	2.60783e-10
Solyc01g102840	Tir-nbs, resistance protein fragment	120.786	46.8259	194.747	4.15896	2.05622	5.03358e-12	2.63164e-10
Solyc08g078460	Inositol 2-dehydrogenase like protein (O23580_ARATH)	358.107	616.955	99.259	0.160885	-2.6359	5.15485e-12	2.68963e-10
Solyc01g105030	Chlorophyll a-b binding protein, chloroplastic (CB12_PETHY)	1142.85	1655	630.698	0.381087	-1.39181	5.19113e-12	2.70313e-10
Solyc05g009820	Glycosyltransferase family GT8 protein (D0ECQ6_POPDE)	150.666	248.534	52.7984	0.212439	-2.23488	5.46149e-12	2.83823e-10
Solyc01g066700	Bifunctional polymyxin resistance protein ArnA (ARNA_SALPC)	77.7722	7.96717	147.577	18.5232	4.21126	5.83899e-12	3.02697e-10
Solyc03g006610	Arf-GAP with GTPase, ANK repeat and PH domain-containing protein 1 (AGAP1_XENLA)	156.131	52.4887	259.773	4.94913	2.30718	5.84798e-12	3.02697e-10
Solyc02g081010	Transcription factor jumonji domain-containing protein (D7KN75_ARALY)	801.172	415.056	1187.29	2.86054	1.51629	5.93685e-12	3.06686e-10
Solyc09g008350	Amino acid binding protein (B6TMA2_MAIZE)	397.382	181.66	613.105	3.37502	1.7549	6.11473e-12	3.15104e-10
Solyc12g042600	UDP-glucosyltransferase family 1 protein (C6KI43_CITSI)	4047.97	901.434	7194.5	7.98117	2.9966	6.12405e-12	3.15104e-10
Solyc05g009870	Baculoviral IAP repeat-containing 8 (Q6PIA0_HUMAN)	335.114	143.526	526.701	3.66973	1.87568	6.27307e-12	3.22133e-10
Solyc01g111830	24-sterol C-methyltransferase (B0FDL7_GOSHI)	868.953	1443.62	294.29	0.203856	-2.29437	6.3365e-12	3.24749e-10
Solyc03g117950	Chaperone protein ClpB 1 (D0CK17_9SYNE)	3228.51	1824.38	4632.63	2.53929	1.34442	6.50219e-12	3.32585e-10
Solyc07g045440	Fasciclin-like arabinogalactan protein 19 (A9XTM4_GOSHI)	238.531	385.225	91.8359	0.238396	-2.06857	6.57419e-12	3.35606e-10
Solyc03g118540	Protein TIFY 6B (TIF6B_ARATH)	120.036	35.5758	204.497	5.74819	2.52311	6.67797e-12	3.40236e-10
Solyc03g116890	WRKY transcription factor 39 (manually curated)	1124.32	594.351	1654.28	2.78334	1.47682	6.8299e-12	3.47296e-10
Solyc05g052410	Ethylene-responsive transcription factor 1 (ERF1_ORYSJ)	233.289	14.0423	452.536	32.2267	5.01019	6.86961e-12	3.48632e-10
Solyc03g120990	Malic enzyme (O04935_SOLLC)	122.332	39.8312	204.833	5.14253	2.36248	6.92996e-12	3.5076e-10
Solyc08g079870	subtilisin (manually curated)	210.517	372.715	48.3187	0.12964	-2.94742	6.93853e-12	3.5076e-10
Solyc04g074270	Phosphatase 1 regulatory subunit 7 (C1C4C3_RANCA)	597.405	301.974	892.836	2.95666	1.56397	7.02705e-12	3.54545e-10
Solyc05g007070	Alpha amylase 2 (IC) (Q010P9_OSTTA)	1104.78	616.938	1592.62	2.58149	1.3682	7.39477e-12	3.72375e-10
Solyc09g074230	SlSFP7 (manually curated)	484.466	806.285	162.646	0.201723	-2.30956	7.53026e-12	3.78465e-10
Solyc11g017470	NAC domain protein IPR003441 (B9GU14_POPTR)	3748.27	1839.91	5656.63	3.0744	1.62031	7.58472e-12	3.80466e-10
Solyc02g078480	CBS domain containing protein (B6SWR6_MAIZE)	543.38	269.044	817.716	3.03934	1.60376	7.74673e-12	3.87844e-10
Solyc02g080090	Serine/threonine kinase receptor-like protein (Q84SG9_ORYSJ)	133.962	263.75	4.17329	0.0158229	-5.98184	7.77335e-12	3.88428e-10
Solyc09g011860	Os03g0169000 protein (Fragment) (Q0DUS7_ORYSJ)	252.274	87.338	417.21	4.77695	2.25609	8.00558e-12	3.99265e-10
Solyc08g079900	Subtilisin-like protease (Q9LWA4_SOLLC)	384.087	722.001	46.1733	0.0639519	-3.96687	8.03375e-12	3.99902e-10
Solyc03g033840	26S protease regulatory subunit 6B homolog (PRS6B_ASPNG)	597.191	111.176	1083.21	9.74317	3.28439	8.6651e-12	4.30505e-10
Solyc02g067800	LOB domain protein 1 (B2KKZ3_ORYSJ)	165.466	57.8964	273.035	4.71592	2.23754	8.73733e-12	4.33265e-10
Solyc03g114970	Nitrilase associated protein-like (Fragment) (Q1HEA6_MUSAC)	1127.68	1635.67	619.685	0.378857	-1.40028	8.78019e-12	4.34561e-10
Solyc01g011430	Diacylglycerol O-acyltransferase (A5UWY0_ROSS1)	58.3772	2.85704	113.897	39.8655	5.31707	8.95297e-12	4.4227e-10
Solyc02g063410	Hydroxyproline-rich glycoprotein (A9YWR1_MEDTR)	73.6958	12.708	134.684	10.5983	3.40576	9.15308e-12	4.51297e-10
Solyc02g083880	Gibberellin-regulated protein 2 (B6SKV6_MAIZE)	769.959	1240.26	299.656	0.241607	-2.04927	9.47206e-12	4.6614e-10
Solyc03g078490	UDP-glucuronosyltransferase (Q5UB81_ARATH)	2241.57	626.362	3856.78	6.15743	2.62233	9.49545e-12	4.66408e-10
Solyc12g099440	Fatty acid oxidation complex subunit alpha (FADJ_ECOHS)	4008.56	1909.37	6107.75	3.19884	1.67755	9.65851e-12	4.73522e-10
Solyc09g008200	Heavy metal-associated domain containing protein expressed (Q10RN8_ORYSJ)	536.093	261.545	810.642	3.09944	1.63201	1.0086e-11	4.93548e-10
Solyc04g051800	ABC transporter ATP-binding protein (D4ZPJ5_SPIPL)	2510.57	1397.73	3623.4	2.59234	1.37426	1.07175e-11	5.23463e-10
Solyc01g079260	WRKY transcription factor 23 (manually curated)	935.101	494.858	1375.34	2.77927	1.47471	1.08992e-11	5.31339e-10
Solyc02g090970	Serine/threonine-protein kinase 24 (STK24_MOUSE)	326.869	56.7277	597.01	10.5241	3.39563	1.12356e-11	5.46713e-10
Solyc09g007760	plasma membrane intrinsic protein 2.10 (manually curated)	177.448	62.5201	292.376	4.67651	2.22543	1.16574e-11	5.6618e-10
Solyc08g006460	RING-finger protein like (B6SVN2_MAIZE)	719.38	366.98	1071.78	2.92054	1.54623	1.1915e-11	5.7761e-10
Solyc03g025970	Methyl binding domain protein (B9I4C0_POPTR)	352.431	147.126	557.736	3.79088	1.92253	1.23351e-11	5.96863e-10
Solyc10g076680	1-aminocyclopropane-1-carboxylate oxidase (Q069K4_9SOLA)	967.57	110.786	1824.35	16.4673	4.04153	1.32155e-11	6.38273e-10
Solyc08g023270	Unknown Protein	155.404	257.287	53.5219	0.208024	-2.26517	1.32801e-11	6.40202e-10
Solyc08g078070	small GTP-binding protein A (manually curated)	1826.24	1058.09	2594.4	2.45198	1.29395	1.41614e-11	6.81428e-10
Solyc05g053960	Cysteine-rich extensin-like protein-2 (Q08195_TOBAC)	149.257	237.126	61.3873	0.25888	-1.94964	1.45874e-11	7.00626e-10
Solyc01g081060	Xyloglucan endotransglucosylase/hydrolase 14 (C0IRH3_ACTDE)	981.448	548.095	1414.8	2.58131	1.3681	1.49654e-11	7.16168e-10
Solyc11g006720	MYB transcription factor (Q9FNN6_ARATH)	1366.67	475.559	2257.78	4.74764	2.24721	1.49661e-11	7.16168e-10
Solyc10g083710	3-deoxy-D-manno-octulosonic acid transferase-like protein (Q8VZA5_ARATH)	1187.93	641.997	1733.87	2.70075	1.43336	1.5043e-11	7.18526e-10
Solyc03g115040	Xylanase inhibitor (Fragment) (Q53IQ4_WHEAT)	361.752	576.55	146.955	0.254886	-1.97207	1.50913e-11	7.1951e-10
Solyc02g093330	Nup98 (Fragment) (A1YK38_DROME)	87.1148	13.2607	160.969	12.1388	3.60155	1.63187e-11	7.76604e-10
Solyc01g108490	Serine carboxypeptidase 1 (B6SW38_MAIZE)	1616.77	792.122	2441.42	3.08213	1.62393	1.64899e-11	7.83313e-10
Solyc08g078390	peroxisomal acyl-CoA oxidase 1A (manually curated)	2097.34	987.873	3206.81	3.24617	1.69874	1.66663e-11	7.90248e-10
Solyc02g085940	Unknown Protein	99569.7	142852	56287.2	0.394024	-1.34364	1.68589e-11	7.97925e-10
Solyc03g044300	APETALA2a (manually curated)	143.576	42.5125	244.64	5.75455	2.5247	1.82456e-11	8.61987e-10
Solyc06g074620	Os02g0448600 protein (Fragment) (Q0E1G8_ORYSJ)	112.362	29.1316	195.592	6.71407	2.74719	1.91084e-11	9.01114e-10
Solyc07g055130	Kinase family protein (D7LW60_ARALY)	270.81	122.789	418.832	3.41099	1.77019	1.95778e-11	9.21575e-10
Solyc04g077020	Tubulin alpha-3 chain (B6SPX4_MAIZE)	14523.4	21101.4	7945.45	0.376537	-1.40914	2.05445e-11	9.65332e-10
Solyc04g071140	Decarboxylase family protein (B1ILJ6_CLOBK)	8177.7	12236.5	4118.9	0.336608	-1.57086	2.13192e-11	9.99925e-10
Solyc02g093060	tRNA-dihydrouridine synthase 1-like protein (D3BAF6_POLPA)	661.54	992.596	330.485	0.33295	-1.58662	2.2129e-11	1.03604e-09
Solyc01g094550	Acyl-CoA thioesterase family protein (D7KP80_ARALY)	457.354	236.307	678.401	2.87085	1.52148	2.23929e-11	1.04651e-09
Solyc07g063940	SCARECROW (manually curated)	1223.57	428.779	2018.36	4.70722	2.23488	2.51135e-11	1.17154e-09
Solyc12g010980	Acyltransferase-like protein (Q589X7_TOBAC)	238.333	103.086	373.581	3.62398	1.85757	2.58596e-11	1.20419e-09
Solyc09g075670	Gibberellin receptor GID1L2 (B6TIA5_MAIZE)	752.376	408.787	1095.97	2.68102	1.42278	2.62523e-11	1.22029e-09
Solyc02g081030	Uncharacterized membrane protein C2G11.09 (YAB9_SCHPO)	893.304	501.461	1285.15	2.56281	1.35772	2.647e-11	1.22821e-09
Solyc06g073830	Calmodulin-like protein (Q0VJ70_DATME)	204.72	85.4468	323.993	3.79175	1.92286	2.66501e-11	1.23436e-09
Solyc11g010250	Avr9/Cf-9 rapidly elicited protein 75 (Q9FQY9_TOBAC)	126.775	48.3473	205.203	4.24436	2.08555	2.69207e-11	1.24467e-09
Solyc10g080930	Transcription elongation factor A protein 2 (TCEA2_HUMAN)	1331.43	1972.03	690.832	0.350316	-1.51327	2.78158e-11	1.28378e-09
Solyc03g116680	Methyl binding domain protein (Fragment) (B9HAA5_POPTR)	524.776	264.765	784.787	2.96409	1.56759	2.78953e-11	1.28516e-09
Solyc09g083390	Genomic DNA chromosome 5 TAC clone K9D7 (Q9FIX7_ARATH)	370.352	145.362	595.343	4.0956	2.03408	2.80824e-11	1.29149e-09
Solyc01g111660	plasma membrane intrinsic protein 2.8 (manually curated)	249.356	385.833	112.879	0.29256	-1.77319	2.84006e-11	1.30304e-09
Solyc03g097980	Guanine nucleotide-binding protein alpha-1 subunit (B6TWS6_MAIZE)	249.227	96.8842	401.571	4.14485	2.05132	2.84337e-11	1.30304e-09
Solyc10g085280	UDP-glucosyltransferase (C0LNQ9_MAIZE)	144.095	255.43	32.7596	0.128253	-2.96294	2.89907e-11	1.32622e-09
Solyc08g074480	Cortical cell-delineating protein (B6UGA2_MAIZE)	640.856	1154.34	127.37	0.11034	-3.17997	2.91885e-11	1.33292e-09
Solyc12g014010	Glucosyltransferase (Q8RU72_TOBAC)	484.289	114.534	854.045	7.45669	2.89854	2.95052e-11	1.34502e-09
Solyc10g084390	Receptor protein kinase-like protein (Q9LJU5_ARATH)	372.096	185.661	558.531	3.00834	1.58897	3.00101e-11	1.36564e-09
Solyc01g007110	NC domain-containing protein (D7LZP9_ARALY)	998.927	571.876	1425.98	2.49351	1.31818	3.01537e-11	1.36978e-09
Solyc01g057000	Universal stress protein (manually curated)	316.742	85.7486	547.736	6.3877	2.6753	3.07147e-11	1.39283e-09
Solyc09g098170	Ras-related protein Rab-25 (RAB25_RABIT)	808.22	1196.47	419.976	0.351014	-1.5104	3.48549e-11	1.57782e-09
Solyc10g084990	Phosphatidylcholine:ceramide cholinephosphotransferase 1 (SMS1_RAT)	938.693	1360.45	516.936	0.379974	-1.39603	3.54123e-11	1.60027e-09
Solyc06g073760	Beta-D-glucosidase (O82074_TROMA)	177.348	61.4292	293.267	4.77407	2.25522	3.69677e-11	1.66765e-09
Solyc01g099650	Formin 3 (D0QAN4_ARATH)	77.4696	7.17432	147.765	20.5964	4.36432	3.82671e-11	1.72328e-09
Solyc05g013630	Unknown protein (Fragment) (Q43520_SOLLC)	901.842	1432.91	370.777	0.258759	-1.95032	3.9061e-11	1.75599e-09
Solyc04g007980	1-aminocyclopropane-1-carboxylate oxidase (B6SUN2_MAIZE)	331.422	157.733	505.111	3.20232	1.67912	3.91791e-11	1.75826e-09
Solyc03g112130	AT5G28150-like protein (Fragment) (D6PS16_9BRAS)	64.8214	116.224	13.4184	0.115452	-3.11463	4.0737e-11	1.82502e-09
Solyc11g011340	cultivar Rio Grande ELI3 (manually curated)	733.963	49.7414	1418.18	28.5111	4.83345	4.17545e-11	1.86738e-09
Solyc07g056420	glutathione S-transferase AY082341 (manually curated)	1198.76	690.229	1707.3	2.47353	1.30657	4.22981e-11	1.88844e-09
Solyc07g043000	Unknown Protein	1162.27	1714.08	610.468	0.356149	-1.48945	4.30694e-11	1.91958e-09
Solyc07g041720	Oxalate oxidase-like germin 171 (Q9FPQ0_BETVU)	837.713	1305.86	369.568	0.283008	-1.82109	4.4412e-11	1.97603e-09
Solyc11g011030	Pto-responsive gene 1 (manually curated)	161.379	70.9689	251.789	3.54788	1.82696	4.45785e-11	1.98005e-09
Solyc12g094520	4-coumarate-coa ligase (B9MY03_POPTR)	382.973	194.492	571.453	2.93818	1.55492	4.59822e-11	2.03891e-09
Solyc07g052240	Laccase-22 (LAC22_ORYSJ)	61.376	109.006	13.7463	0.126106	-2.98729	4.63899e-11	2.05349e-09
Solyc04g077650	Serine carboxypeptidase 1 (B6TC80_MAIZE)	138.777	9.67357	267.881	27.692	4.7914	4.77263e-11	2.10905e-09
Solyc04g079360	R2R3MYB transcription factor 77 (manually curated)	50.8693	87.512	14.2266	0.162568	-2.62088	5.03239e-11	2.22006e-09
Solyc06g065370	Subtilase family protein (D7KTL9_ARALY)	1114.19	629.22	1599.16	2.5415	1.34568	5.13981e-11	2.26361e-09
Solyc12g096420	RING-finger protein like (B6SVN2_MAIZE)	639.46	333.378	945.543	2.83625	1.50399	5.245e-11	2.30602e-09
Solyc10g008340	Os05g0169400 protein (Fragment) (Q0DKE7_ORYSJ)	301.639	144.729	458.548	3.16832	1.66372	5.42744e-11	2.38221e-09
Solyc06g051960	Pectinesterase (B9IDR8_POPTR)	525.32	837.964	212.677	0.253802	-1.97822	5.84134e-11	2.55955e-09
Solyc08g076880	Unknown Protein	598.203	307.718	888.688	2.88799	1.53007	5.88006e-11	2.57218e-09
Solyc11g065920	Xanthine dehydrogenase/oxidase (A9YL93_RABIT)	925.879	520.392	1331.37	2.55839	1.35524	5.89797e-11	2.57568e-09
Solyc06g035710	Multidrug resistance protein mdtK (MDTK_PHOLL)	51.584	3.28441	99.8837	30.4114	4.92654	5.94055e-11	2.58992e-09
Solyc03g118810	Calmodulin (D8TKN5_VOLCA)	1084.05	591.125	1576.98	2.66776	1.41563	6.07526e-11	2.64421e-09
Solyc04g076010	Zinc ion binding protein (D7LRR6_ARALY)	176.103	56.9826	295.224	5.18096	2.37322	6.09992e-11	2.65051e-09
Solyc08g078670	Aspartyl protease (B8YIB7_MIRJA)	718.89	1150.24	287.543	0.249986	-2.00008	6.65524e-11	2.88697e-09
Solyc05g055470	NAC domain protein IPR003441 (A9PB02_POPTR)	594.774	287.305	902.244	3.14037	1.65093	6.78362e-11	2.93776e-09
Solyc06g066540	Ethylene-responsive transcription factor 13 (ERF99_ARATH)	402.233	196.224	608.242	3.09974	1.63215	6.82613e-11	2.95125e-09
Solyc09g092430	Selenium binding protein (Q93WS1_MEDSA)	909.454	286.516	1532.39	5.34836	2.4191	6.9073e-11	2.98138e-09
Solyc02g092090	BZIP transcription factor family protein (D7LE49_ARALY)	209.541	67.8645	351.218	5.17528	2.37164	7.02442e-11	3.02691e-09
Solyc03g097370	DNA helicase-like (Q9FGC2_ARATH)	313.231	154.093	472.368	3.06546	1.61611	7.07256e-11	3.0426e-09
Solyc02g084990	Mannan endo-1 4-beta-mannosidase (A8FDC6_BACP2)	211.497	69.4506	353.543	5.09058	2.34783	7.10028e-11	3.04948e-09
Solyc01g101100	Receptor-like protein kinase (Q9LYS5_ARATH)	516.248	775.655	256.84	0.331127	-1.59454	7.20337e-11	3.08356e-09
Solyc12g056920	Sulfate transporter (A7YGI3_POPCN)	69.1984	122.241	16.1559	0.132164	-2.9196	7.20199e-11	3.08356e-09
Solyc01g102340	R2R3MYB transcription factor 61 (manually curated)	175.457	285.525	65.3888	0.229012	-2.1265	7.25055e-11	3.09866e-09
Solyc04g072640	Membrane-anchored ubiquitin-fold protein 2 (D7M7C8_ARALY)	534.346	268.13	800.563	2.98573	1.57808	7.72239e-11	3.28948e-09
Solyc08g006320	WRKY transcription factor 11 (manually curated)	2024.7	1037.13	3012.27	2.90444	1.53826	7.71279e-11	3.28948e-09
Solyc02g065170	Laccase-22 (LAC22_ORYSJ)	460.986	680.31	241.661	0.355221	-1.49321	7.81264e-11	3.32248e-09
Solyc01g015080	Peroxidase (D7LZC8_ARALY)	44.107	82.9411	5.27283	0.0635732	-3.97544	7.89823e-11	3.35339e-09
Solyc06g066600	plastidic glucose translocator 2 (manually curated)	102.169	26.5086	177.829	6.70834	2.74596	7.92079e-11	3.35748e-09
Solyc10g007960	cytochrome P450 CYP74C3 (manually curated)	47.891	3.46561	92.3165	26.6378	4.73541	7.95754e-11	3.36757e-09
Solyc02g093180	N-hydroxycinnamoyl/benzoyltransferase 3 (Q00M87_SOYBN)	20.3054	0.304285	40.3064	132.463	7.04944	7.98878e-11	3.36981e-09
Solyc03g111170	4-coumarate-coa ligase (B9I3N1_POPTR)	1061.32	442.085	1680.55	3.80142	1.92654	7.98008e-11	3.36981e-09
Solyc03g111510	Zinc finger family protein (D7KQC9_ARALY)	86.1119	19.2799	152.944	7.9328	2.98783	8.35511e-11	3.51862e-09
Solyc01g086680	glutathione S-transferase T1 (manually curated)	174.231	15.5114	332.951	21.4649	4.42391	8.42792e-11	3.54354e-09
Solyc08g077560	ATP binding / serine-threonine kinase (C5DB71_VITVI)	90.3696	24.328	156.411	6.42926	2.68465	8.83441e-11	3.70846e-09
Solyc07g045350	Acetyl-CoA C-acetyltransferase protein (D3YN47_9ERIC)	794.619	399.736	1189.5	2.97571	1.57324	9.49685e-11	3.9801e-09
Solyc08g076960	Abscisic acid receptor PYR1 (PYR1_ARATH)	263.43	414.789	112.071	0.270187	-1.88797	9.74895e-11	4.07917e-09
Solyc04g081970	Thioredoxin (D8U146_VOLCA)	1285.53	753.644	1817.42	2.41151	1.26994	9.82427e-11	4.10408e-09
Solyc03g097270	cystatin 9 (manually curated)	2191.69	1313.14	3070.25	2.3381	1.22534	1.00524e-10	4.19263e-09
Solyc10g011880	RING finger protein (C6EUD3_SOYBN)	360.935	546.889	174.981	0.319958	-1.64405	1.0804e-10	4.49889e-09
Solyc04g072780	Genomic DNA chromosome 5 TAC clone K14A3 (Q9FGQ9_ARATH)	130.034	218.701	41.368	0.189153	-2.40237	1.08834e-10	4.5247e-09
Solyc01g010030	Receptor-like protein kinase At3g21340 (RLK6_ARATH)	224.419	91.8193	357.018	3.88827	1.95913	1.13261e-10	4.70124e-09
Solyc01g105070	LECEVI16G peroxidase precursor (manually curated)	2953.23	4450.54	1455.92	0.327133	-1.61205	1.149e-10	4.76167e-09
Solyc04g015200	6-phosphofructokinase 2 (B6TE72_MAIZE)	159.925	42.6218	277.227	6.50436	2.70141	1.15225e-10	4.76753e-09
Solyc02g084980	Galactinol synthase (C7G304_SOLLC)	163.963	20.7446	307.182	14.8078	3.88828	1.17118e-10	4.83289e-09
Solyc04g071030	U-box domain-containing protein (D7MRW3_ARALY)	194.809	70.4844	319.134	4.52773	2.17879	1.17177e-10	4.83289e-09
Solyc11g019910	Pectinesterase (B9T3X5_RICCO)	70.1454	123.465	16.8259	0.136281	-2.87534	1.22804e-10	5.05696e-09
Solyc02g093860	Histidine amino acid transporter (Q85V22_ORYSI)	1069.77	1546.72	592.819	0.383276	-1.38355	1.27546e-10	5.24394e-09
Solyc01g107100	Beta-1 4-xylosidase (D7LA14_ARALY)	1891.94	2776.52	1007.35	0.362809	-1.46272	1.28726e-10	5.28409e-09
Solyc03g096540	Wound/stress protein (Q672Q3_SOLLC)	665.218	1207.06	123.373	0.102209	-3.2904	1.30313e-10	5.34079e-09
Solyc02g090160	Guanine nucleotide-binding protein alpha-1 subunit (B6TWS6_MAIZE)	449.147	220.096	678.199	3.08138	1.62358	1.3663e-10	5.59085e-09
Solyc07g064610	alcium-dependent protein kinase 1 (manually curated)	1825.77	1094.21	2557.32	2.33714	1.22474	1.37053e-10	5.59934e-09
Solyc02g089720	Endo-beta-1 3-glucanase (B5THH0_PNECA)	1286.89	696.869	1876.91	2.69335	1.4294	1.38057e-10	5.63151e-09
Solyc02g063250	Peptide methionine sulfoxide reductase msrA (D7E9W5_METEZ)	311.94	106.285	517.596	4.86991	2.28389	1.44512e-10	5.88558e-09
Solyc06g065330	Ring finger protein 13 (Q66JJ1_XENTR)	440.082	689.302	190.862	0.276891	-1.85261	1.46092e-10	5.94061e-09
Solyc03g044330	Acetolactate synthase (D7RPJ7_SOLTU)	2578.97	3718.06	1439.88	0.387265	-1.36861	1.50296e-10	6.10204e-09
Solyc01g103200	Unknown Protein	169.127	263.112	75.1414	0.285587	-1.808	1.55338e-10	6.2969e-09
Solyc01g079950	Xylanase inhibitor (Fragment) (Q53IQ3_WHEAT)	226.974	360.883	93.0656	0.257883	-1.95521	1.56829e-10	6.34744e-09
Solyc07g007120	class II knotted-like homeodomain protein (manually curated)	3250.72	1958.85	4542.59	2.319	1.21351	1.63655e-10	6.61341e-09
Solyc08g082190	Unknown Protein	4000.44	6072.12	1928.76	0.317642	-1.65453	1.74355e-10	7.03483e-09
Solyc02g085950	cell wall protein X77373 (manually curated)	127602	180468	74736.7	0.414127	-1.27185	1.76436e-10	7.10777e-09
Solyc04g072620	Unknown Protein	75.181	16.1155	134.247	8.33026	3.05836	1.76774e-10	7.11035e-09
Solyc01g100200	gras4 (manually curated)	1475.13	807.227	2143.03	2.6548	1.4086	1.80969e-10	7.26785e-09
Solyc11g039990	Unknown Protein	109.863	26.4543	193.272	7.30591	2.86906	1.83894e-10	7.37392e-09
Solyc11g069450	Arabidopsis thaliana genomic DNA chromosome 5 P1 clone MOK16 (Q9LYW2_ARATH)	742.222	341.171	1143.27	3.35102	1.7446	1.94589e-10	7.79074e-09
Solyc08g016310	LRR receptor-like serine/threonine-protein kinase, RLP	152.664	67.9382	237.391	3.49421	1.80497	2.02062e-10	8.0775e-09
Solyc03g006040	DNA binding protein (B4FLH1_MAIZE)	17.2018	34.2342	0.169394	0.0049481	-7.65891	2.0355e-10	8.1245e-09
Solyc10g083690	Cytochrome P450	149.469	46.7067	252.232	5.40033	2.43305	2.08158e-10	8.29567e-09
Solyc12g098470	At5g43490-like protein (Fragment) (Q6XWB0_ARATH)	279.461	121.701	437.222	3.5926	1.84503	2.10808e-10	8.38843e-09
Solyc07g053140	CONSTANS-like zinc finger protein (D0EP07_SOYBN)	147.446	46.5148	248.377	5.33974	2.41677	2.1115e-10	8.38916e-09
Solyc01g067360	CHY zinc finger family protein expressed (Q2QP88_ORYSJ)	493.311	757.062	229.56	0.303224	-1.72154	2.28539e-10	9.06618e-09
Solyc03g046380	Seed maturation protein PM41 (Q9SWB2_SOYBN)	99.1196	26.0851	172.154	6.5997	2.7224	2.32144e-10	9.19501e-09
Solyc10g011810	Fatty acid delta-6 desaturase (Q84KG6_9ERIC)	663.763	1054.63	272.893	0.258757	-1.95033	2.32494e-10	9.19501e-09
Solyc10g079320	Glucosyltransferase-5 (Q8S9A4_PHAAN)	82.323	9.97562	154.67	15.5049	3.95465	2.417e-10	9.54457e-09
Solyc01g106280	PSTVd RNA-biding protein (manually curated)	2538.17	1569.68	3506.66	2.23399	1.15962	2.48128e-10	9.78354e-09
Solyc06g066460	Unknown Protein	299.194	132.012	466.375	3.53283	1.82082	2.51415e-10	9.89812e-09
Solyc01g111080	Gibberellin-regulated protein 2 (B6UGG6_MAIZE)	2545.98	3859.31	1232.65	0.319396	-1.64658	2.55362e-10	1.00383e-08
Solyc04g005610	NAC domain protein NAC2 (manually curated)	261.986	113.175	410.798	3.62975	1.85987	2.56772e-10	1.00785e-08
Solyc07g008840	TBC1 domain family member 5 (B9A6K1_HUMAN)	1811.36	913.653	2709.07	2.9651	1.56808	2.60575e-10	1.02123e-08
Solyc10g047670	Receptor expression-enhancing protein 2 (B2WDX2_PYRTR)	317.759	135.509	500.008	3.68985	1.88356	2.61814e-10	1.02454e-08
Solyc10g050980	Unknown Protein	75.4397	20.6752	130.204	6.2976	2.6548	2.68941e-10	1.05085e-08
Solyc09g009420	Unknown Protein	780.653	1246.83	314.48	0.252224	-1.98722	2.69713e-10	1.05229e-08
Solyc09g098510	Unknown Protein; contains Interpro domain(s) IPR006706 Extensin-like region	1994.81	2986.12	1003.49	0.33605	-1.57325	2.79364e-10	1.0883e-08
Solyc01g080030	Oxidoreductase zinc-binding dehydrogenase family (B4WZD2_9GAMM)	385.085	25.8398	744.329	28.8055	4.84827	2.80195e-10	1.08991e-08
Solyc07g056430	Glutathione S-transferase-like protein (Q8GVD1_SOLLC)	70.6584	17.6385	123.678	7.01184	2.80979	2.96276e-10	1.15074e-08
Solyc03g006550	(-)-ent-kaurene synthase (D2X8G1_PICGL)	357.192	145.968	568.415	3.8941	1.96129	2.99488e-10	1.16148e-08
Solyc08g066350	Histidine phosphotransfer protein (B9HE19_POPTR)	18.9058	37.8116	0	0	#NAME?	3.01698e-10	1.1683e-08
Solyc12g088200	Inositol-tetrakisphosphate 1-kinase 3 (B4FHJ7_MAIZE)	198.424	89.9938	306.855	3.40974	1.76966	3.0307e-10	1.17187e-08
Solyc09g015380	Abscisic acid receptor PYL6 (PYL6_ARATH)	29.9049	55.9595	3.85038	0.0688066	-3.86131	3.05163e-10	1.17821e-08
Solyc11g069330	Arabidopsis thaliana genomic DNA chromosome 5 P1 clone MOK16 (Q9LYW6_ARATH)	1350.6	785.685	1915.51	2.43801	1.28571	3.14005e-10	1.21055e-08
Solyc09g015880	Cytochrome c oxidase subunit 2 (Q99032_PETHY)	85.307	17.9994	152.615	8.47889	3.08388	3.24125e-10	1.24771e-08
Solyc01g112100	Dimethylaniline monooxygenase 5 (B5X0U9_SALSA)	309.557	149.59	469.524	3.13875	1.65019	3.28697e-10	1.26344e-08
Solyc03g081320	Membrane related protein (Q6ZXK5_ORYSJ)	804.884	310.13	1299.64	4.19063	2.06717	3.36652e-10	1.29211e-08
Solyc01g087770	Subtilisin-like protease (O82777_SOLLC)	123.123	208.65	37.5956	0.180185	-2.47245	3.64138e-10	1.39554e-08
Solyc03g007760	Cell division protease ftsH (FTSH_SHIFL)	240.266	379.951	100.581	0.264721	-1.91746	3.88497e-10	1.4867e-08
Solyc04g081490	beta-tubulin (manually curated)	2680.48	3868.22	1492.73	0.385896	-1.37372	4.01249e-10	1.53324e-08
Solyc08g079850	Subtilisin-like protease (Q9LWA3_SOLLC)	112.2	180.645	43.7558	0.24222	-2.04561	4.0658e-10	1.55133e-08
Solyc09g098030	Cytochrome P450	130.637	208.605	52.6685	0.252479	-1.98576	4.28687e-10	1.63328e-08
Solyc03g098750	Unknown Protein	438.595	234.366	642.823	2.74282	1.45566	4.59063e-10	1.74646e-08
Solyc06g008820	Na+/H+ antiporter 1 (manually curated)	73.6348	12.8318	134.438	10.4769	3.38914	4.64209e-10	1.76345e-08
Solyc01g094410	Phosphoribosylanthranilate transferase (Fragment) (Q43085_PEA)	407.907	198.985	616.829	3.09988	1.63221	4.84761e-10	1.83884e-08
Solyc03g117840	Unknown Protein	57.7694	11.0673	104.471	9.43964	3.23873	4.97623e-10	1.88488e-08
Solyc04g007020	BRO1 domain-containing protein BROX (B5X0Z6_SALSA)	936.918	539.275	1334.56	2.47473	1.30727	5.03532e-10	1.90448e-08
Solyc01g096070	Auxin Response Factor 18 (manually curated)	743.86	405.512	1082.21	2.66874	1.41616	5.12025e-10	1.93379e-08
Solyc01g094640	( related) (Q2HTJ8_MEDTR)	402.098	199.847	604.348	3.02405	1.59648	5.39752e-10	2.03555e-08
Solyc03g114020	Genomic DNA chromosome 5 P1 clone MQB2 (Q9FM06_ARATH)	668.453	342.453	994.454	2.90391	1.538	5.48483e-10	2.06547e-08
Solyc02g086650	Glucose-6-phosphate/phosphate translocator 2 (B6TIJ4_MAIZE)	354.738	188.41	521.065	2.76558	1.46758	5.65045e-10	2.12476e-08
Solyc07g063410	NAC domain protein IPR003441 (B9HZY3_POPTR)	905.069	206.647	1603.49	7.75957	2.95598	5.8894e-10	2.21142e-08
Solyc07g018070	Heat shock protein-related (Fragment) (B7ZEI4_ARATH)	160.188	259.267	61.1098	0.235703	-2.08496	6.0056e-10	2.2518e-08
Solyc06g054150	Unknown Protein	49.7084	7.23928	92.1776	12.733	3.6705	6.11006e-10	2.28766e-08
Solyc06g035620	Scarecrow-like 1 transcription factor (Fragment) (B1PPU0_PINPS)	248.402	115.061	381.743	3.31774	1.7302	6.17195e-10	2.30751e-08
Solyc07g065340	Serine acetyltransferase (Q39533_CITLA)	375.162	170.041	580.284	3.41262	1.77088	6.30591e-10	2.35421e-08
Solyc11g056360	30S ribosomal protein S12 (C8PSU8_9SPIO)	91.7911	18.857	164.725	8.73548	3.12689	6.52136e-10	2.43115e-08
Solyc06g059860	Unknown Protein	436.429	74.0974	798.76	10.7799	3.43027	6.65673e-10	2.47806e-08
Solyc10g084300	Chaperone protein dnaJ 3 (DNAJ3_ARATH)	1907.63	2688.66	1126.61	0.419024	-1.2549	7.03444e-10	2.61492e-08
Solyc01g007980	RLK, Receptor like protein, putative resistance protein with an antifungal domain	127.266	9.42657	245.105	26.0015	4.70052	7.45967e-10	2.76903e-08
Solyc12g008840	beta-galactosidase 4 (manually curated)	797.118	272.235	1322	4.8561	2.2798	7.5645e-10	2.80394e-08
Solyc07g045190	RING-H2 finger protein (Q30D22_PONTR)	266.21	118.755	413.665	3.48336	1.80048	7.59291e-10	2.81046e-08
Solyc02g083640	Male sterility 5 family protein (Fragment) (B1Q3A0_BRACM)	86.341	151.897	20.7848	0.136835	-2.86949	7.63761e-10	2.82298e-08
Solyc05g055680	TO23-3 (Fragment) (Q3LVQ6_TAROF)	71.7335	126.233	17.2345	0.13653	-2.87271	8.33076e-10	3.07481e-08
Solyc02g088340	WRKY transcription factor 3 (manually curated)	6151.36	9135.78	3166.93	0.346652	-1.52844	8.38718e-10	3.09124e-08
Solyc09g089580	1-aminocyclopropane-1-carboxylate oxidase-like protein (Q9LTH8_ARATH)	3484.33	542.274	6426.39	11.8508	3.56691	8.43619e-10	3.1049e-08
Solyc07g062850	Genomic DNA chromosome 3 BAC clone F4B12 (Q9LIL7_ARATH)	148.462	50.167	246.756	4.91869	2.29828	8.53208e-10	3.13575e-08
Solyc09g005560	Zinc finger and SCAN domain containing 29 (Predicted) (A9X1B1_PAPAN)	188.883	29.6685	348.098	11.7329	3.55249	8.63647e-10	3.16963e-08
Solyc08g078050	CTF2A (Q9SBB5_ARATH)	297.926	131.961	463.89	3.51535	1.81367	8.75391e-10	3.2082e-08
Solyc12g098540	Ectonucleoside triphosphate diphosphohydrolase 6 (Q6YHK4_CAVPO)	88.515	21.0445	155.986	7.41219	2.8899	8.84166e-10	3.2358e-08
Solyc09g098110	BHLH transcription factor (B6SY24_MAIZE)	977.91	1400.59	555.231	0.396427	-1.33487	8.89696e-10	3.25146e-08
Solyc10g074980	Vacuolar sorting receptor (Q93X09_VIGMU)	1247.7	750.722	1744.67	2.32399	1.2166	8.9813e-10	3.27767e-08
Solyc09g010230	Auxin response factor 24 (D9HNV1_MAIZE)	271.64	122.164	421.115	3.44712	1.78539	9.08758e-10	3.3118e-08
Solyc03g007990	Unknown Protein	227.016	92.2649	361.767	3.92096	1.97121	9.46113e-10	3.44311e-08
Solyc04g080540	ST225 (B4YYB7_THEHA)	3003.56	1597.08	4410.04	2.76132	1.46536	1.00406e-09	3.64888e-08
Solyc03g118970	Multidrug resistance protein mdtK (MDTK_CITK8)	1387.43	341.17	2433.69	7.13337	2.83458	1.0106e-09	3.66752e-08
Solyc05g053290	Protein phosphatase-2C (O82469_MESCR)	321.625	152.589	490.661	3.21557	1.68507	1.08984e-09	3.94956e-08
Solyc01g087630	Dihydroflavonol-4-reductase (B6TPA7_MAIZE)	63.3679	9.79064	116.945	11.9446	3.57828	1.10462e-09	3.99199e-08
Solyc12g097000	Tir, resistance protein fragment	127.019	34.8488	219.189	6.28972	2.653	1.10459e-09	3.99199e-08
Solyc01g094460	AT-hook motif nuclear localized protein 1 (O04696_PEA)	1028.9	1468.71	589.084	0.401089	-1.318	1.12763e-09	4.06951e-08
Solyc04g009640	Receptor like kinase, RLK	227.182	54.295	400.068	7.36842	2.88136	1.16617e-09	4.20273e-08
Solyc01g073810	DC1 domain containing protein (A8CCN1_TOBAC)	231.999	411.889	52.1084	0.126511	-2.98267	1.18912e-09	4.2795e-08
Solyc06g050980	Ferritin (Q308A9_SOLTU)	779.085	445.952	1112.22	2.49403	1.31848	1.19626e-09	4.29927e-08
Solyc01g107740	Protein unc-13 homolog C (UN13C_MOUSE)	407.942	200.707	615.177	3.06504	1.61591	1.20265e-09	4.31626e-08
Solyc07g048070	Membrane protein (B6U5U8_MAIZE)	65.2152	22.257	108.173	4.8602	2.28102	1.20572e-09	4.3213e-08
Solyc07g041830	MTD1 (Q9LLM3_MEDTR)	592.518	324.855	860.181	2.64789	1.40484	1.24198e-09	4.44511e-08
Solyc01g109710	Universal stress protein (B6SNQ1_MAIZE)	1286.35	753.865	1818.84	2.41269	1.27064	1.31122e-09	4.68648e-08
Solyc02g088200	Activating signal cointegrator 1 complex subunit 1 (C3KHG7_ANOFI)	144.047	40.5108	247.583	6.11153	2.61153	1.31586e-09	4.69662e-08
Solyc04g025940	Alpha alpha-trehalose-phosphate synthase (UDP-forming) (A3CXN9_METMJ)	511.479	278.399	744.56	2.67444	1.41924	1.32412e-09	4.71962e-08
Solyc12g099780	Unknown Protein; contains Interpro domain(s) IPR008700 Defence response, Rin4	149.254	245.371	53.1374	0.216559	-2.20717	1.42001e-09	5.05444e-08
Solyc06g063090	Alanine aminotransferase (Q6VEJ5_CAPAN)	382.694	192.299	573.09	2.98021	1.57542	1.42902e-09	5.07956e-08
Solyc12g007180	Tesmin/TSO1-like CXC domain-containing protein (Q54TZ5_DICDI)	131.302	45.9139	216.69	4.71948	2.23863	1.43851e-09	5.1063e-08
Solyc01g104950	LEXYL2 (manually curated)	9626.98	14501.5	4752.41	0.327718	-1.60947	1.47067e-09	5.21336e-08
Solyc02g084800	Peroxidase (Q0ZA68_9ROSI)	95.935	29.1868	162.683	5.57386	2.47868	1.48392e-09	5.25315e-08
Solyc12g006980	Leucine-rich repeat receptor-like protein kinase PEPR2 (PEPR2_ARATH)	199.853	322.956	76.7501	0.237648	-2.0731	1.51041e-09	5.33967e-08
Solyc04g076790	Serine hydroxymethyltransferase (B9SMX7_RICCO)	639.698	945.196	334.2	0.353578	-1.4999	1.56958e-09	5.5413e-08
Solyc01g100720	Importin alpha-1b subunit (B6T451_MAIZE)	1879.35	1186.56	2572.14	2.16772	1.11618	1.5759e-09	5.55606e-08
Solyc03g034410	cDNA clone J100026I16 full insert sequence (B7FA06_ORYSJ)	166.355	297.382	35.3292	0.118801	-3.07338	1.63698e-09	5.76358e-08
Solyc04g007990	Unknown Protein	142.385	46.6448	238.125	5.10507	2.35193	1.63996e-09	5.76625e-08
Solyc11g016930	LRR receptor-like serine/threonine-protein kinase, RLP	349.738	178.667	520.81	2.91498	1.54348	1.6683e-09	5.85799e-08
Solyc07g007690	Voltage-gated chloride channel (Q96325_ARATH)	181.419	315.633	47.2052	0.149558	-2.74123	1.68371e-09	5.90411e-08
Solyc03g117630	heat shock protein (B2D2G5_CAPSN)	46.266	12.7133	79.8187	6.27834	2.65038	1.71182e-09	5.9946e-08
Solyc11g028100	Elongation factor 1-gamma (B7SDI2_ORYSJ)	2009.25	2841.44	1177.07	0.41425	-1.27142	1.7357e-09	6.07004e-08
Solyc03g080160	Nascent polypeptide-associated complex alpha subunit-like protein (B6SU89_MAIZE)	2563.07	3540.66	1585.48	0.447791	-1.1591	1.75352e-09	6.12412e-08
Solyc01g099680	REF-like stress related protein 1 (Q6XNP4_HEVBR)	5425.06	3306.72	7543.39	2.28123	1.18981	1.77569e-09	6.19323e-08
Solyc01g102680	Receptor like kinase, RLK	116.101	34.4199	197.782	5.74616	2.5226	1.79182e-09	6.24111e-08
Solyc06g075180	Ribosomal protein L12 (A8J597_CHLRE)	1819.73	2521.71	1117.74	0.443246	-1.17382	1.81274e-09	6.30552e-08
Solyc02g094040	Lipase (Q1XBG1_RICCO)	21.0364	0	42.0728	Inf	Inf	1.9227e-09	6.67906e-08
Solyc01g106270	DNA polymerase V family (D7MRB4_ARALY)	30.0416	0	60.0831	Inf	Inf	1.96961e-09	6.83287e-08
Solyc06g007120	PI-phospholipase C4 (manually curated)	343.89	169.069	518.711	3.06805	1.61732	2.03828e-09	7.06167e-08
Solyc01g103470	Unknown Protein	155.154	246.021	64.2869	0.261307	-1.93618	2.06921e-09	7.15929e-08
Solyc01g060180	AMP-dependent synthetase and ligase (A1U2F4_MARAV)	589.284	864.057	314.511	0.363993	-1.45802	2.15823e-09	7.45736e-08
Solyc01g106740	Aspartyl-tRNA synthetase (D8FUD3_9CYAN)	562.315	312.515	812.115	2.59864	1.37776	2.18227e-09	7.52096e-08
Solyc05g052520	Protein phosphatase 2C (Q3V656_SOLTU)	259.815	121.083	398.547	3.29151	1.71875	2.18242e-09	7.52096e-08
Solyc10g086250	R2R3MYB transcription factor 75 (manually curated)	507.945	203.51	812.38	3.99183	1.99705	2.30251e-09	7.9243e-08
Solyc08g080660	Osmotin-like protein (Fragment) (Q8S4L1_SOLNI)	5143.13	8472.29	1813.97	0.214106	-2.2236	2.31651e-09	7.96193e-08
Solyc06g068460	WRKY transcription factor 40 (manually curated)	1411.37	875.819	1946.93	2.22298	1.1525	2.39357e-09	8.21593e-08
Solyc03g082530	Small auxin up-regulated RNA37 (manually curated)	144.838	63.9081	225.769	3.53271	1.82078	2.54622e-09	8.72837e-08
Solyc02g090740	Multidrug resistance protein mdtK (MDTK_PHOLL)	202.507	86.7268	318.287	3.67	1.87578	2.58452e-09	8.84799e-08
Solyc06g075950	Protein yippee-like (B6T8M4_MAIZE)	27.3103	0	54.6206	Inf	Inf	2.60566e-09	8.90863e-08
Solyc08g016720	9-cis-epoxycarotenoid dioxygenase2 (manually curated)	41.6172	0.730118	82.5042	113.001	6.8202	2.63613e-09	9.00096e-08
Solyc09g015770	WRKY transcription factor 81 (manually curated)	2481.51	1473.91	3489.12	2.36726	1.24322	2.67613e-09	9.12554e-08
Solyc06g053710	ethylene receptor homolog (ETR4) (manually curated)	1893.45	1176.09	2610.81	2.21991	1.1505	2.85871e-09	9.73535e-08
Solyc02g067810	Genomic DNA chromosome 5 TAC clone K21I16 (Q9FI64_ARATH)	100.282	29.4373	171.126	5.81324	2.53934	2.91161e-09	9.90252e-08
Solyc09g007900	Phenylalanine ammonia-lyase (B5LAW0_CAPAN)	2304.61	3208.25	1400.98	0.436681	-1.19535	2.93684e-09	9.97528e-08
Solyc02g031840	Potassium transporter (A9SMZ3_PHYPA)	481.62	262.588	700.652	2.66825	1.41589	3.10425e-09	1.05206e-07
Solyc10g011910	WRKY transcription factor 25 (manually curated)	210.574	66.584	354.565	5.32507	2.4128	3.10549e-09	1.05206e-07
Solyc03g121970	Unknown Protein	981.628	436.893	1526.36	3.49368	1.80475	3.12605e-09	1.05765e-07
Solyc09g065560	Sulfate transporter (D7LTZ8_ARALY)	436.562	59.7095	813.414	13.6228	3.76796	3.19409e-09	1.07926e-07
Solyc03g080080	Carbon catabolite repressor protein 4 homolog 3 (CCR4C_ARATH)	490.524	247.564	733.484	2.96281	1.56697	3.24262e-09	1.09424e-07
Solyc02g079440	FAD-binding domain-containing protein (D7MFH6_ARALY)	211.24	77.4098	345.07	4.45771	2.1563	3.25627e-09	1.09742e-07
Solyc07g019460	Cytochrome P450 NADPH-reductase (B3RFK3_PETHY)	1937.65	1210.18	2665.11	2.20224	1.13897	3.26228e-09	1.09802e-07
Solyc04g007630	Metal ion binding protein (B6U811_MAIZE)	20.4965	40.0763	0.916766	0.0228755	-5.45005	3.28804e-09	1.10526e-07
Solyc01g007070	BEL1-like homeodomain protein 1 (BLH1_ARATH)	766.643	445.045	1088.24	2.44524	1.28997	3.34748e-09	1.12378e-07
Solyc03g114160	U-box domain-containing protein (D7KBV1_ARALY)	28.0797	0	56.1594	Inf	Inf	3.47993e-09	1.16674e-07
Solyc01g010250	6-phosphogluconolactonase (B6U0H2_MAIZE)	334.496	136.362	532.63	3.90599	1.96569	3.66855e-09	1.2284e-07
Solyc04g082270	CM0216.210.nc protein (B0BLH4_LOTJA)	76.9076	126.368	27.4469	0.217198	-2.20292	3.71018e-09	1.24074e-07
Solyc09g007770	plasma membrane intrinsic protein 2.1 (manually curated)	187.046	78.3247	295.768	3.77617	1.91692	3.96658e-09	1.32478e-07
Solyc03g118750	phosphoethanolamine N-methyltransferase (manually curated)	212.41	323.147	101.673	0.314634	-1.66825	3.99336e-09	1.33201e-07
Solyc03g116590	Embryo-specific 3 (Q2HUA9_MEDTR)	942.522	565.092	1319.95	2.33582	1.22393	4.0123e-09	1.33661e-07
Solyc02g080510	Arabidopsis thaliana genomic DNA chromosome 5 P1 clone MOK16 (Q9LYW2_ARATH)	273.821	450.005	97.637	0.216969	-2.20444	4.04303e-09	1.34512e-07
Solyc02g077590	Homeobox-leucine zipper-like protein (Q3HRT1_PICGL)	1197.1	1802.31	591.882	0.328401	-1.60647	4.15025e-09	1.37903e-07
Solyc02g068470	Unknown Protein	68.3059	2.37309	134.239	56.5671	5.82189	4.17316e-09	1.38487e-07
Solyc03g097930	Unknown Protein	48.7695	85.3222	12.2168	0.143184	-2.80406	4.21295e-09	1.39629e-07
Solyc03g111300	Cytochrome P450	37.3079	1.64297	72.9728	44.4151	5.47298	4.31572e-09	1.42853e-07
Solyc08g080500	Rhomboid family protein (D7M0H4_ARALY)	479.278	279.783	678.773	2.42607	1.27862	4.41273e-09	1.45878e-07
Solyc07g053540	Fasciclin-like arabinogalactan protein 4 (A9XTK9_GOSHI)	385.466	598.498	172.434	0.288111	-1.7953	4.51533e-09	1.49081e-07
Solyc03g119250	Calmodulin-binding protein (Q9FKL6_ARATH)	380.627	155.34	605.914	3.90057	1.96368	4.54345e-09	1.49818e-07
Solyc10g081360	Tyrosine phosphatase-like protein ptplad1 (B9EMH6_SALSA)	369.288	529.969	208.608	0.393622	-1.34512	4.70063e-09	1.54805e-07
Solyc11g063510	Unknown Protein	344.146	177.555	510.737	2.87649	1.52431	4.84981e-09	1.59516e-07
Solyc02g093710	Genomic DNA chromosome 3 TAC clone K1G2 (Q9LTZ3_ARATH)	673.166	363.92	982.412	2.69953	1.43271	4.90172e-09	1.61019e-07
Solyc02g082450	Auxin efflux carrier family protein (D7L9F0_ARALY)	385.075	151.102	619.048	4.0969	2.03453	5.38011e-09	1.76511e-07
Solyc11g010710	AP2-like ethylene-responsive transcription factor At1g16060 (AP2L1_ARATH)	119.163	30.5321	207.794	6.80576	2.76676	5.44746e-09	1.78495e-07
Solyc02g093520	Copine-like protein (Q153E2_ORYSJ)	673.291	404.381	942.202	2.32999	1.22032	5.55724e-09	1.81863e-07
Solyc06g083440	Cytochrome b5 reductase (Q54XV1_DICDI)	576.927	819.746	334.108	0.407575	-1.29486	5.60273e-09	1.83121e-07
Solyc12g098700	RNA helicase DEAD42 (manually curated)	387.174	202.076	572.272	2.83196	1.5018	5.66541e-09	1.84937e-07
Solyc02g080890	WRKY transcription factor 6 (manually curated)	330.245	99.3893	561.1	5.64548	2.4971	5.87495e-09	1.91537e-07
Solyc08g065430	N-myc downstream regulated protein 3 (Fragment) (C8CBI7_9SMEG)	72.3795	27.0642	117.695	4.34872	2.12059	5.88791e-09	1.91719e-07
Solyc04g017610	F-box domain containing protein expressed (Q2R211_ORYSJ)	743.645	409.348	1077.94	2.63332	1.39688	5.93707e-09	1.93077e-07
Solyc01g089850	Cyclin-dependent protein kinase regulator Pho80 (B6QI37_PENMQ)	69.9485	118.543	21.3539	0.180136	-2.47284	5.99218e-09	1.94626e-07
Solyc01g087790	Subtilisin-like protease (O82006_SOLLC)	94.6074	160.839	28.3757	0.176423	-2.50289	6.03302e-09	1.95708e-07
Solyc10g011980	2-hydroxyacid dehydrongenase (Fragment) (C6F725_PSEMZ)	336.297	165.733	506.861	3.05829	1.61273	6.13806e-09	1.98867e-07
Solyc09g007920	Phenylalanine ammonia-lyase (B5LAW0_CAPAN)	3701.5	5090.82	2312.18	0.454186	-1.13864	6.20958e-09	2.00934e-07
Solyc08g081190	plasma membrane intrinsic protein 1.5 (manually curated)	2909.91	1806.81	4013.01	2.22105	1.15124	6.27157e-09	2.02687e-07
Solyc03g115370	Diacylglycerol kinase 1 (A8QM12_MAIZE)	180.158	85.3797	274.937	3.22016	1.68713	6.43623e-09	2.0775e-07
Solyc06g082000	PI-phospholipase C6 (manually curated)	74.5464	15.2011	133.892	8.808	3.13881	6.48814e-09	2.09166e-07
Solyc10g083440	UDP flavonoid 3-O-glucosyltransferase (Fragment) (B5AIT4_IPOTF)	291.21	98.2173	484.203	4.92992	2.30156	6.52409e-09	2.10064e-07
Solyc11g066860	Os02g0448600 protein (Fragment) (Q0E1G8_ORYSJ)	161.293	60.2037	262.382	4.35823	2.12374	6.54683e-09	2.10536e-07
Solyc03g119660	Cell number regulator 1 (B6TZ45_MAIZE)	306.589	455.573	157.605	0.34595	-1.53137	6.63367e-09	2.13065e-07
Solyc01g110060	Purple acid phosphatase (Q84KZ2_TOBAC)	434.817	645.229	224.405	0.347792	-1.5237	6.99178e-09	2.24289e-07
Solyc02g067610	Unknown Protein	206.024	302.349	109.699	0.362822	-1.46266	7.0629e-09	2.26292e-07
Solyc02g078130	Basic helix-loop-helix family protein (D7MFG5_ARALY)	115.672	34.2425	197.102	5.75608	2.52509	7.19277e-09	2.30169e-07
Solyc01g099240	3-hydroxyisobutyrate dehydrogenase (A3ZMK4_9PLAN)	242.397	365.558	119.236	0.326174	-1.61629	7.26823e-09	2.32297e-07
Solyc06g084140	High affinity sulfate transporter 1 (SUT1_STYHA)	264.625	397.008	132.243	0.333099	-1.58598	7.36186e-09	2.35001e-07
Solyc07g053360	Seed biotin-containing protein SBP65 (SBP65_PEA)	153.723	6.32196	301.124	47.6314	5.57384	7.40331e-09	2.36034e-07
Solyc11g066140	Unknown Protein	35.6575	1.76452	69.5504	39.4161	5.30071	7.69593e-09	2.45063e-07
Solyc04g014720	60S ribosomal protein L6 (B9RHH3_RICCO)	3239.83	4444.28	2035.38	0.457976	-1.12666	7.86648e-09	2.50187e-07
Solyc04g078090	Acyl-CoA-binding domain-containing protein 6 (B6SHQ7_MAIZE)	575.343	308.381	842.304	2.73137	1.44963	8.07903e-09	2.56235e-07
Solyc07g054300	Phosphatase 2C family protein (D7KDP0_ARALY)	1037.7	530.777	1544.61	2.9101	1.54107	8.07731e-09	2.56235e-07
Solyc09g091780	LES441249 p27KIP1-related-protein 1 (manually curated)	295.83	147.904	443.757	3.00031	1.58511	8.08625e-09	2.56235e-07
Solyc01g097870	40S ribosomal protein S24 (C6TAW2_SOYBN)	3948.76	5404.86	2492.67	0.46119	-1.11657	8.15837e-09	2.58206e-07
Solyc03g111940	Cytochrome P450	45.7077	83.1093	8.30604	0.0999411	-3.32278	8.1849e-09	2.58731e-07
Solyc02g092120	Phytosulfokines 3 (PSK3_ARATH)	178.396	71.8715	284.92	3.9643	1.98707	8.41919e-09	2.65813e-07
Solyc02g032930	B-cell receptor-associated protein 31-like containing protein (B6TG43_MAIZE)	846.694	505.975	1187.41	2.34678	1.23068	8.44005e-09	2.66148e-07
Solyc04g058150	Type 2 metallothionein (B3VKV5_SOLNI)	1639.74	2305.79	973.696	0.422283	-1.24372	8.51359e-09	2.68142e-07
Solyc01g010000	ACT domain-containing protein (D7M3X3_ARALY)	81.7332	133.142	30.3247	0.227762	-2.1344	8.73995e-09	2.74938e-07
Solyc05g018230	Sugar transporter protein 12 (manually curated)	510.644	738.071	283.217	0.383726	-1.38185	9.02077e-09	2.83429e-07
Solyc02g067520	Unknown Protein	132.032	205.317	58.7476	0.286132	-1.80525	9.06756e-09	2.84555e-07
Solyc05g055260	Small nuclear ribonucleoprotein G (B6SK31_MAIZE)	431.931	614.179	249.684	0.406533	-1.29856	9.36646e-09	2.9358e-07
Solyc02g087900	Cullin C (D3BHJ6_POLPA)	431.996	239.604	624.388	2.60591	1.38179	9.39918e-09	2.94227e-07
Solyc03g097920	MAPKK (LeMKK4) (manually curated)	404.667	578.784	230.55	0.398335	-1.32794	9.40972e-09	2.94227e-07
Solyc07g054430	Glutamate formiminotransferase (B6UFR4_MAIZE)	587.869	280.382	895.355	3.19334	1.67507	9.50123e-09	2.96731e-07
Solyc03g113870	U-box domain-containing protein (D7KBV1_ARALY)	349.778	517.692	181.865	0.351299	-1.50923	9.65324e-09	3.01116e-07
Solyc01g096450	Aspartic proteinase nepenthesin-1 (B6TDX6_MAIZE)	531.52	801.997	261.043	0.325492	-1.61931	1.01716e-08	3.16905e-07
Solyc01g067660	1,4-alpha-glucan-maltohydrolase (manually curated)	2044.91	846.906	3242.91	3.82913	1.93702	1.01938e-08	3.17217e-07
Solyc05g012790	Palmitoyltransferase erf2 (C5FZI1_NANOT)	290.34	449.494	131.186	0.291852	-1.77669	1.06876e-08	3.32184e-07
Solyc08g083130	Homeobox leucine zipper protein (B8YIB0_MIRJA)	459.925	31.7917	888.058	27.9337	4.80393	1.1022e-08	3.42169e-07
Solyc05g010340	Uridine kinase (C3SA58_BRADI)	178.087	65.0034	291.171	4.47932	2.16328	1.11075e-08	3.44411e-07
Solyc10g011820	Delta-6 desaturase (D2KBG7_RIBNI)	91.5447	151.664	31.4251	0.207202	-2.27089	1.11881e-08	3.46497e-07
Solyc03g096550	Wound/stress protein (Q672Q3_SOLLC)	1893.17	3159.65	626.682	0.198339	-2.33396	1.12581e-08	3.48251e-07
Solyc07g061940	Acetolactate synthase (D7RPJ7_SOLTU)	2296.23	3199.93	1392.53	0.435175	-1.20033	1.1641e-08	3.59668e-07
Solyc06g007970	Male sterility 5 family protein (Fragment) (B1Q393_BRAOT)	53.1338	100.848	5.41938	0.053738	-4.21791	1.16665e-08	3.60027e-07
Solyc06g071750	Octicosapeptide/Phox/Bem1p domain-containing protein (D7LRK8_ARALY)	46.6326	4.8043	88.4608	18.4128	4.20264	1.16956e-08	3.60496e-07
Solyc07g043320	Unknown Protein; contains Interpro domain(s) IPR009053 Prefoldin	4083.45	2720.48	5446.42	2.002	1.00144	1.19651e-08	3.68365e-07
Solyc03g114180	UDP-glucosyltransferase HvUGT5876 (D3WYW1_HORVD)	434.738	671.426	198.05	0.294969	-1.76136	1.20592e-08	3.70824e-07
Solyc07g055670	Receptor-like kinase (B6EB06_NICGU)	77.6263	127.584	27.669	0.216869	-2.2051	1.22809e-08	3.77193e-07
Solyc01g079870	CONSTANS interacting protein 2b (manually curated)	1031.05	633.594	1428.51	2.25461	1.17288	1.23977e-08	3.80334e-07
Solyc05g052030	ethylene response factor 4 (manually curated)	816.571	1188.28	444.866	0.37438	-1.41743	1.25004e-08	3.8303e-07
Solyc07g053270	HAD-superfamily hydrolase subfamily IA variant 3 containing protein expressed (Q109K4_ORYSJ)	278.608	130.874	426.342	3.25766	1.70384	1.27248e-08	3.89449e-07
Solyc09g082460	Homocysteine s-methyltransferase (B9HUS6_POPTR)	32.246	57.7016	6.79042	0.117682	-3.08704	1.32094e-08	4.03805e-07
Solyc12g009000	Os07g0175100 protein (Fragment) (Q0D898_ORYSJ)	213.567	37.5871	389.547	10.3639	3.37349	1.32284e-08	4.0391e-07
Solyc06g082620	RNA-binding protein PNO1-like protein (D0MTT7_PHYIN)	2414.62	3272.59	1556.64	0.475661	-1.07199	1.33106e-08	4.05943e-07
Solyc01g009430	Os02g0448600 protein (Fragment) (Q0E1G8_ORYSJ)	1519.98	2109.14	930.821	0.441327	-1.18008	1.33683e-08	4.06753e-07
Solyc05g005260	Unknown Protein; contains Interpro domain(s) IPR012442 Protein of unknown function DUF1645	473.633	265.394	681.872	2.56928	1.36137	1.33685e-08	4.06753e-07
Solyc08g014330	Primary amine oxidase (B4WL51_9SYNE)	34.8217	2.19035	67.453	30.7955	4.94465	1.3554e-08	4.11916e-07
Solyc08g081400	bell-like homeodomain protein 3 (manually curated)	187.565	77.6593	297.47	3.83045	1.93751	1.41364e-08	4.29111e-07
Solyc07g062860	Genomic DNA chromosome 3 BAC clone F4B12 (Q9LIL7_ARATH)	278.786	133.245	424.328	3.18457	1.6711	1.41936e-08	4.30345e-07
Solyc09g014990	WRKY transcription factor 33 (manually curated)	479.605	257.249	701.961	2.72872	1.44823	1.43223e-08	4.33741e-07
Solyc07g066260	Phosphatase 2C family protein (D7KDP0_ARALY)	644.298	382.621	905.974	2.36781	1.24355	1.49212e-08	4.51354e-07
Solyc03g044100	Peroxidase 5 (B6E500_LITCN)	343.042	567.375	118.709	0.209225	-2.25687	1.50916e-08	4.55978e-07
Solyc05g014760	Cell division protein kinase 10 (D3TRH8_GLOMM)	1630	1040.6	2219.41	2.13282	1.09276	1.51356e-08	4.56774e-07
Solyc07g056190	NBS-LRR class disease resistance protein (D5L9G7_ORYSI)	241.742	75.2998	408.185	5.4208	2.43851	1.52882e-08	4.60846e-07
Solyc05g016060	Unknown Protein	2727.69	1675.12	3780.27	2.25672	1.17423	1.67618e-08	5.04681e-07
Solyc11g063500	Unknown Protein	264.155	126.553	401.757	3.17462	1.66658	1.68595e-08	5.07035e-07
Solyc08g068330	Aspartate aminotransferase (B9H920_POPTR)	407.466	233.276	581.657	2.49343	1.31813	1.68924e-08	5.07435e-07
Solyc07g062250	Genomic DNA chromosome 3 BAC clone T21E2 (Q9LH72_ARATH)	518.662	307.387	729.936	2.37465	1.24771	1.70002e-08	5.09497e-07
Solyc09g010630	HSC2-like (manually curated)	35944.9	49057.6	22832.2	0.465416	-1.10341	1.69893e-08	5.09497e-07
Solyc06g073050	NAC domain protein IPR003441 (B9IDH0_POPTR)	378.37	208.353	548.387	2.632	1.39616	1.79092e-08	5.36121e-07
Solyc01g103170	Lysine ketoglutarate reductase trans-splicing related 1-like (Q5JLN0_ORYSJ)	223.504	108.682	338.327	3.11301	1.63831	1.80774e-08	5.40533e-07
Solyc01g108880	1-aminocyclopropane-1-carboxylate oxidase (ACCO_MUSAC)	192.211	82.5839	301.838	3.65492	1.86984	1.81333e-08	5.4158e-07
Solyc07g053230	R2R3MYB transcription factor 83 (manually curated)	27.168	1.46024	52.8757	36.2104	5.17833	1.86918e-08	5.57621e-07
Solyc12g057110	14-3-3 (Fragment) (D3TIB7_MANIN)	670.897	952.251	389.542	0.409075	-1.28956	1.87135e-08	5.57629e-07
Solyc01g097190	Ankyrin repeat protein-like (Q6K268_ORYSJ)	546.142	305.838	786.447	2.57145	1.36258	1.90686e-08	5.67558e-07
Solyc03g117800	CER1 protein (Fragment) (Q0WLZ2_ARATH)	32.8639	2.19035	63.5375	29.0079	4.85837	1.91756e-08	5.69988e-07
Solyc06g061180	Abscisic acid receptor PYR1 (PYR1_ARATH)	262.034	391.331	132.736	0.339192	-1.55983	1.91941e-08	5.69988e-07
Solyc05g005060	S-receptor kinase (Q43393_BRANA)	62.8616	103.775	21.9483	0.211499	-2.24128	1.95747e-08	5.80625e-07
Solyc10g080590	60S ribosomal protein L21-like protein (Q3HVK5_SOLTU)	1048.66	1452.55	644.777	0.443893	-1.17172	1.98609e-08	5.88443e-07
Solyc02g024070	Class III homeodomain-leucine zipper (Q1WD30_GINBI)	383.769	552.361	215.177	0.389559	-1.36009	2.0373e-08	6.02931e-07
Solyc11g071830	Chaperone protein dnaj (Q17AX7_AEDAE)	106.576	43.2394	169.913	3.9296	1.97438	2.06674e-08	6.10947e-07
Solyc12g011000	Citrate synthase (B9IFM7_POPTR)	545.91	311.083	780.737	2.50974	1.32754	2.09371e-08	6.18217e-07
Solyc05g052680	Hydroxycinnamoyl transferase (D2XJ64_9MAGN)	693.325	384.37	1002.28	2.60759	1.38272	2.10792e-08	6.21705e-07
Solyc11g073130	Protein tyrosine phosphatase 1B (D9IVF2_STRIE)	181.575	279.612	83.5388	0.298768	-1.7429	2.1104e-08	6.2173e-07
Solyc07g047950	GRAS family transcription factor (B9IAQ7_POPTR)	150.926	249.081	52.7709	0.211863	-2.2388	2.19065e-08	6.44641e-07
Solyc01g094340	Acetyl-coenzyme A carboxylase carboxyl transferase subunit alpha (A0YRC5_LYNSP)	861.05	537.275	1184.82	2.20525	1.14094	2.21055e-08	6.49026e-07
Solyc05g010420	S-adenosylmethionine decarboxylase (manually curated)	9799.69	13048.9	6550.42	0.501989	-0.994273	2.20956e-08	6.49026e-07
Solyc12g087830	MADS box transcription factor (Q8L5F7_DAUCA)	520.238	302.656	737.82	2.43782	1.28559	2.22476e-08	6.52463e-07
Solyc02g032840	Unknown Protein	41.6714	76.1342	7.20846	0.0946809	-3.40078	2.26437e-08	6.6333e-07
Solyc07g054740	Membrane associated protein-like protein (Q8LAZ8_ARATH)	180.233	276.9	83.5667	0.301794	-1.72836	2.28073e-08	6.67371e-07
Solyc12g009290	SAUR33-auxin-responsive SAUR family member (B6T035_MAIZE)	31.7796	59.3796	4.17971	0.0703897	-3.82849	2.37499e-08	6.9417e-07
Solyc03g114210	Protein kinase (Q9FGB1_ARATH)	276.808	92.6345	460.982	4.97635	2.31509	2.41425e-08	7.04852e-07
Solyc07g017510	Phosphatidylinositol-4-phosphate 5-kinase family protein (D7L328_ARALY)	971.049	601.744	1340.35	2.22745	1.15539	2.4341e-08	7.0985e-07
Solyc04g015620	Os01g0611000 protein (Fragment) (Q0JLB5_ORYSJ)	319.963	479.491	160.436	0.334595	-1.57951	2.46056e-08	7.16762e-07
Solyc01g110910	Unknown Protein	182.836	305.411	60.261	0.197311	-2.34145	2.49351e-08	7.24735e-07
Solyc07g009130	Potassium-transporting ATPase B chain (ATKB_BACHK)	186.128	83.6861	288.571	3.44825	1.78587	2.49167e-08	7.24735e-07
Solyc09g098160	pirin (manually curated)	195.738	82.5953	308.88	3.73968	1.90291	2.51301e-08	7.29587e-07
Solyc10g074540	Expressed protein (Fragment) (B3VJP3_POPTN)	48.1906	83.993	12.3881	0.14749	-2.76131	2.5619e-08	7.4295e-07
Solyc05g009540	Protein kinase-like protein (Q8RWN3_ARATH)	341.095	175.093	507.098	2.89617	1.53415	2.59296e-08	7.51122e-07
Solyc09g009590	Zinc finger A20 and AN1 domain-containing stress-associated protein 4 (SAP4_ARATH)	282.325	139.434	425.216	3.04959	1.60862	2.61986e-08	7.58069e-07
Solyc10g006690	S-locus receptor kinase-18 (Fragment) (Q6L8R1_RAPSA)	155.321	68.965	241.677	3.50435	1.80915	2.68763e-08	7.76812e-07
Solyc04g040180	S-adenosylmethionine-dependent methyltransferase (Fragment) (B3VXJ7_POPTN)	4507.34	1627.78	7386.9	4.53803	2.18207	2.70387e-08	7.80637e-07
Solyc02g088070	Dof zinc finger protein (C4B6D7_IPOBA)	84.2422	24.2692	144.215	5.94231	2.57102	2.71635e-08	7.8337e-07
Solyc02g065550	ACI19 (manually curated)	606.205	379.382	833.028	2.19575	1.13471	2.77685e-08	7.99931e-07
Solyc04g007710	mitogen-activated protein kinase 14 (manually curated)	613.948	848.016	379.879	0.447962	-1.15855	2.79292e-08	8.03669e-07
Solyc07g048060	Auxin-induced protein-like (Q6YUI4_ORYSJ)	22.9329	4.13384	41.732	10.0952	3.3356	2.81145e-08	8.08105e-07
Solyc02g090890	zeaxanthin epoxidase (manually curated)	637.26	350.06	924.461	2.64087	1.40101	2.83787e-08	8.14799e-07
Solyc07g006830	Calmodulin-binding protein (Fragment) (Q9M451_CICAR)	2147.56	1322.12	2973	2.24866	1.16906	2.88126e-08	8.26342e-07
Solyc07g054480	Pentatricopeptide repeat-containing protein (D7KRL4_ARALY)	183.029	53.2241	312.834	5.87767	2.55524	2.88739e-08	8.27187e-07
Solyc02g063520	Homeobox-leucine zipper protein 22 (D7MA03_ARALY)	49.1229	10.8273	87.4184	8.07391	3.01327	2.9066e-08	8.31774e-07
Solyc09g063010	BHLH transcription factor (B6TXR4_MAIZE)	231.012	97.5503	364.473	3.73626	1.90159	2.9563e-08	8.45066e-07
Solyc01g107830	UDP-glucosyltransferase family 1 protein (C6KI43_CITSI)	517.174	4.3747	1029.97	235.439	7.87921	2.98159e-08	8.51359e-07
Solyc06g065380	Calcium-dependent protein kinase 4 (D7LXA9_ARALY)	48.2587	2.06881	94.4485	45.6536	5.51266	3.01261e-08	8.59272e-07
Solyc03g007890	class 2 small heat shock protein Le-HSP17.6 (manually curated)	183.403	30.416	336.391	11.0597	3.46724	3.03166e-08	8.62812e-07
Solyc11g013810	Nitrate reductase (Q8LT13_SOLTU)	2871.82	1599.42	4144.21	2.59107	1.37355	3.02972e-08	8.62812e-07
Solyc04g080550	Phenylcoumaran benzylic ether reductase (B6VRE8_TOBAC)	61.9878	15.2654	108.71	7.12135	2.83215	3.03836e-08	8.62829e-07
Solyc06g076140	Metallothionein-like protein (A9YTZ3_SOLTU)	2812.01	3832.86	1791.15	0.467314	-1.09754	3.03623e-08	8.62829e-07
Solyc05g054570	CRAL/TRIO domain containing protein expressed (Q84TA5_ORYSJ)	1155.46	664.714	1646.22	2.47658	1.30835	3.04466e-08	8.63673e-07
Solyc03g116030	E3 ubiquitin-protein ligase MARCH3 (MARH3_MOUSE)	346.061	191.565	500.556	2.61298	1.3857	3.09731e-08	8.7765e-07
Solyc05g007220	Kelch repeat-containing F-box family protein (D7LQA8_ARALY)	390.558	219.293	561.822	2.56197	1.35725	3.1658e-08	8.95105e-07
Solyc08g077480	Os04g0585900 protein (Fragment) (Q0JAP2_ORYSJ)	234.83	105.329	364.332	3.45899	1.79035	3.16334e-08	8.95105e-07
Solyc06g005750	Sterol 4-alpha-methyl-oxidase 2 (D7KH21_ARALY)	267.272	137.18	397.365	2.89668	1.5344	3.22421e-08	9.08653e-07
Solyc06g035960	4-coumarate-CoA ligase-like protein (Q9SMT7_ARATH)	762.507	287.992	1237.02	4.29533	2.10277	3.22162e-08	9.08653e-07
Solyc06g084170	Unknown Protein	173.436	48.2983	298.573	6.18187	2.62804	3.21778e-08	9.08653e-07
Solyc09g007730	Serine/threonine-protein kinase receptor (B6U5V2_MAIZE)	135.956	211.507	60.4048	0.285592	-1.80797	3.26996e-08	9.2055e-07
Solyc01g095200	proteinase inhibitor 2 (manually curated)	1057.62	679.383	1435.86	2.11347	1.07962	3.32736e-08	9.35693e-07
Solyc10g080360	Unknown Protein	321.031	529.096	112.966	0.213507	-2.22765	3.43371e-08	9.64557e-07
Solyc01g103050	Auxin Response Factor 1 (manually curated)	947.791	592.625	1302.96	2.19862	1.1366	3.43845e-08	9.64846e-07
Solyc09g005830	ACI49 (manually curated)	60.2964	1.94726	118.645	60.9295	5.92907	3.4961e-08	9.79964e-07
Solyc02g076870	Potential lipid particle serine esterase (Q59KL3_CANAL)	418.655	240.191	597.118	2.48601	1.31383	3.50494e-08	9.81383e-07
Solyc01g109030	B3 domain-containing protein REM5 (REM5_ARATH)	1312.42	1826.53	798.308	0.437062	-1.19409	3.52187e-08	9.84002e-07
Solyc06g050500	Abscisic acid receptor PYL4 (PYL4_ARATH)	638.162	927.691	348.634	0.375808	-1.41193	3.51878e-08	9.84002e-07
Solyc01g106980	Endo-1 4-beta-xylanase (B6SW51_MAIZE)	22.4255	0	44.851	Inf	Inf	3.54853e-08	9.90386e-07
Solyc06g065530	GDSL esterase/lipase At1g29670 (GDL15_ARATH)	156.894	245.906	67.8828	0.276052	-1.85699	3.57918e-08	9.9787e-07
Solyc10g079970	Transmembrane protein 19 (A7E3R1_BOVIN)	126.484	194.243	58.7248	0.302326	-1.72582	3.59918e-08	1.00237e-06
Solyc01g086670	Unknown Protein	536.712	71.8354	1001.59	13.9428	3.80145	3.6052e-08	1.00297e-06
Solyc03g111090	Bromodomain factor (A7A1S4_YEAS7)	761.694	468.575	1054.81	2.25111	1.17064	3.61628e-08	1.00498e-06
Solyc06g075190	Unknown Protein	469.596	717.986	221.207	0.308094	-1.69856	3.72424e-08	1.03387e-06
Solyc12g013510	Histone H2B (Q2XPW1_SOLTU)	137.879	49.5577	226.2	4.56438	2.19042	3.76813e-08	1.04494e-06
Solyc04g026100	30S ribosomal protein S9 (C5JX04_AJEDS)	1520.59	2086.52	954.669	0.457541	-1.12803	3.77617e-08	1.04605e-06
Solyc12g096220	60S ribosomal protein L7 (D7LR12_ARALY)	6696.81	9056.58	4337.03	0.478881	-1.06226	3.78742e-08	1.04805e-06
Solyc09g083210	Receptor-like protein kinase (RPK1_IPONI)	231.111	112.446	349.777	3.11063	1.63721	3.91442e-08	1.08205e-06
Solyc02g071980	Actin-binding protein involved in bundling of actin filaments and endocytosis of actin cortical patches activity stimulated by Las17p contains SH3 domain similar to Rvs167p (D3DKW1_YEAST)	387.597	221.483	553.711	2.50002	1.32194	3.99507e-08	1.10317e-06
Solyc06g068300	Unknown Protein	42.3037	75.2939	9.31349	0.123695	-3.01514	4.02369e-08	1.10989e-06
Solyc03g005760	Chlorophyll a-b binding protein 3C-like (Q2XTE0_SOLTU)	5013.97	7036.5	2991.43	0.425131	-1.23402	4.03758e-08	1.11254e-06
Solyc02g088830	F1C9.9 protein (Q9SGB0_ARATH)	67.7095	113.437	21.982	0.193782	-2.3675	4.05277e-08	1.11554e-06
Solyc04g077490	AP2-like ethylene-responsive transcription factor At1g16060 (AP2L1_ARATH)	71.7368	124.083	19.3902	0.156268	-2.67791	4.11117e-08	1.13042e-06
Solyc03g120470	tonoplast intrinsic protein 2.2 (manually curated)	2981.08	4002.15	1960.02	0.489741	-1.02991	4.12684e-08	1.133e-06
Solyc04g017620	Phosphatidylinositol-4-phosphate 5-kinase 9 (B6SXI7_MAIZE)	416.863	238.084	595.643	2.50182	1.32298	4.12926e-08	1.133e-06
Solyc04g082460	Catalase 3 (manually curated)	154.85	63.4973	246.203	3.87737	1.95508	4.15291e-08	1.13828e-06
Solyc04g064880	Pathogenesis-related protein-like protein (Q8L9B0_ARATH)	223.06	113.725	332.395	2.9228	1.54735	4.16232e-08	1.13966e-06
Solyc10g005100	Salt stress root protein RS1 (SRS1_ORYSJ)	4307.4	5930.53	2684.27	0.452619	-1.14363	4.18721e-08	1.14527e-06
Solyc02g087350	Glycosyltransferase (B9N4D7_POPTR)	104.152	40.319	167.984	4.16639	2.0588	4.22706e-08	1.15374e-06
Solyc11g072980	3-ketoacyl-CoA synthase 6 (A9XU47_GOSHI)	123.444	200.17	46.7177	0.23339	-2.09919	4.2268e-08	1.15374e-06
Solyc12g013580	Peptidyl-prolyl cis-trans isomerase cyclophilin-type (A8INE5_CHLRE)	607.271	370.882	843.66	2.27474	1.1857	4.25665e-08	1.1606e-06
Solyc03g117600	Hydroxycinnamoyl-CoA shikimate/quinate hydroxycinnamoyltransferase (A4ZKI0_COFAR)	260.395	129.959	390.832	3.00736	1.5885	4.43293e-08	1.20739e-06
Solyc01g088810	Ankyrin repeat protein (B1Q4U3_9ROSI)	56.2212	11.3082	101.134	8.94347	3.16084	4.45859e-08	1.21311e-06
Solyc04g079960	geranylgeranyl pyrophosphate synthase 2 (manually curated)	148.449	249.233	47.6656	0.191249	-2.38647	4.54304e-08	1.2348e-06
Solyc01g095940	O-acyltransferase WSD1 (WSD1_ARATH)	19.2898	0	38.5796	Inf	Inf	4.617e-08	1.25358e-06
Solyc05g054910	SAC3/GANP domain-containing protein (C1HC97_PARBA)	428.825	238.772	618.879	2.59193	1.37403	4.62763e-08	1.25516e-06
Solyc06g054260	photosystem 1 reaction center protein subunit 2 (manually curated)	4260.03	5751.74	2768.33	0.481302	-1.05499	4.76157e-08	1.29014e-06
Solyc01g096700	Chaperone protein dnaJ 1 (DNAJ1_THET8)	3071.14	4182.58	1959.69	0.468536	-1.09377	4.77695e-08	1.29296e-06
Solyc07g062400	Multiprotein bridging factor 1c (Q152U7_SOLLC)	895.037	562.869	1227.2	2.18026	1.1245	4.80218e-08	1.29844e-06
Solyc06g073840	Peptidyl-prolyl cis-trans isomerase D (PPID_HUMAN)	1704.93	968.548	2441.31	2.52059	1.33376	4.83938e-08	1.30714e-06
Solyc08g065980	Glycine-rich protein (D7M4B5_ARALY)	554.772	330.635	778.91	2.3558	1.23622	4.99696e-08	1.3483e-06
Solyc02g090840	Os11g0282300 protein (Fragment) (Q0ITA9_ORYSJ)	1935.95	2619.94	1251.95	0.477855	-1.06535	5.03198e-08	1.35634e-06
Solyc11g011330	Cinnamyl alcohol dehydrogenase (D1FWZ8_SOYBN)	300.884	166.035	435.734	2.62435	1.39196	5.12549e-08	1.38011e-06
Solyc02g079280	MYB transcription factor (Q9LDR8_ARATH)	40.6196	6.56882	74.6705	11.3674	3.50683	5.16448e-08	1.38773e-06
Solyc08g007130	Beta-amylase 8 (D7MC27_ARALY)	165.913	75.0469	256.78	3.42159	1.77467	5.16183e-08	1.38773e-06
Solyc06g076400	Protein phosphatase 2C (Q8RVG0_TOBAC)	281.821	53.6227	510.019	9.51124	3.24963	5.19669e-08	1.39495e-06
Solyc06g060640	Cortical cell-delineating protein (B6T7W8_MAIZE)	255.121	423.741	86.5002	0.204135	-2.29241	5.20687e-08	1.39624e-06
Solyc01g079580	DNAJ heat shock N-terminal domain-containing protein (D7LGN0_ARALY)	394.788	567.601	221.976	0.391078	-1.35447	5.22021e-08	1.39837e-06
Solyc03g118390	Chromosome 14 contig 1 DNA sequence (Q00WF1_OSTTA)	939.278	603.665	1274.89	2.11192	1.07855	5.26604e-08	1.40919e-06
Solyc06g083070	Fimbrin-like potential actin filament bundling protein (Q5AC06_CANAL)	1307.03	1808.54	805.527	0.445402	-1.16682	5.38231e-08	1.43883e-06
Solyc12g056650	Tomato GIGANTEA 2	2243.91	1520.36	2967.46	1.95182	0.964818	5.43391e-08	1.45113e-06
Solyc05g006030	Genomic DNA chromosome 5 P1 clone MQB2 (Q9FM06_ARATH)	348.599	501.256	195.943	0.390903	-1.35512	5.49332e-08	1.46549e-06
Solyc04g081960	Syringolide-induced protein 14-1-1 (Fragment) (Q06H38_ARAHY)	219.356	66.7274	371.984	5.57469	2.47889	5.56018e-08	1.4818e-06
Solyc04g009860	1-aminocyclopropane-1-carboxylate oxidase-like protein (Q9LTH8_ARATH)	777.701	404.521	1150.88	2.84505	1.50845	5.72303e-08	1.52208e-06
Solyc09g018460	GRAS5 (manually curated)	25.1188	1.46024	48.7774	33.4038	5.06194	5.72144e-08	1.52208e-06
Solyc08g007360	COPII coat assembly protein SEC16 (C5FKS9_NANOT)	538.652	304.698	772.607	2.53565	1.34236	5.76984e-08	1.53296e-06
Solyc01g109040	Plastoquinol-plastocyanin reductase (B6SRD7_MAIZE)	1433.97	1981.05	886.881	0.447682	-1.15946	5.78947e-08	1.5366e-06
Solyc06g083900	R2R3MYB transcription factor 13 (manually curated)	81.4695	11.0635	151.876	13.7276	3.77901	5.8092e-08	1.54027e-06
Solyc08g075550	alternative oxidase 1b (manually curated)	239.063	5.72023	472.407	82.5853	6.36781	6.11157e-08	1.61879e-06
Solyc08g083060	Oligopeptide transporter (Fragment) (B0DAK3_LACBS)	304.611	507.196	102.026	0.201157	-2.31361	6.14989e-08	1.62728e-06
Solyc10g079990	Transcription initiation factor IIB-2 (D7L8X6_ARALY)	209.395	102.464	316.327	3.08719	1.6263	6.28631e-08	1.66168e-06
Solyc07g063880	Beta-glucosidase (D3YJ59_VITVI)	247.068	122.222	371.913	3.04293	1.60546	6.32656e-08	1.67062e-06
Solyc08g023660	Major latex-like protein (B5THI3_PANGI)	2302.86	3336.94	1268.77	0.38022	-1.39509	6.34359e-08	1.67342e-06
Solyc09g061280	p27KIP1-related-protein 2 (manually curated)	241.68	114.998	368.363	3.20321	1.67952	6.35032e-08	1.6735e-06
Solyc04g051570	AT4G39450-like protein (Fragment) (D6PRI6_9BRAS)	441.91	246.663	637.157	2.58311	1.36911	6.42468e-08	1.69138e-06
Solyc01g073880	CHP-rich zinc finger protein-like (Q9LRV1_ARATH)	82.8811	143.633	22.1296	0.154071	-2.69833	6.50301e-08	1.71026e-06
Solyc11g068950	BEL1-like homeodomain protein 1 (BLH1_ARATH)	507.986	306.111	709.861	2.31897	1.21348	6.51798e-08	1.71247e-06
Solyc08g067340	WRKY transcription factor 46 (manually curated)	585.106	306.364	863.848	2.81968	1.49553	6.57235e-08	1.72501e-06
Solyc07g007140	Serine/threonine-protein kinase B-raf (BRAF_CHICK)	543.027	303.792	782.263	2.575	1.36457	6.65243e-08	1.74427e-06
Solyc04g076540	Aberrant pollen transmission 1 (Q4JQG0_MAIZE)	341.441	177.527	505.354	2.84663	1.50925	6.71888e-08	1.75991e-06
Solyc02g085310	Unknown Protein	1683.1	1061.17	2305.03	2.17216	1.11913	6.72875e-08	1.76072e-06
Solyc06g005680	Transcription factor (Fragment) (D6MKQ8_9ASPA)	35.5998	1.64297	69.5567	42.3359	5.40381	6.85664e-08	1.79238e-06
Solyc12g042950	ADP/ATP carrier protein (Q5L657_CHLAB)	3965.83	5809.2	2122.45	0.36536	-1.45261	7.14028e-08	1.86465e-06
Solyc01g081310	glutathione S-transferase T3 (manually curated)	218.245	104.899	331.592	3.16106	1.66041	7.22216e-08	1.88414e-06
Solyc08g013900	Nodule inception protein (Fragment) (A9DME9_MEDTR)	354.721	185.526	523.916	2.82395	1.49772	7.25245e-08	1.89015e-06
Solyc08g078190	Ethylene responsive transcription factor 1a (C0J9I9_9ROSA)	304.042	57.3433	550.741	9.60427	3.26368	7.29017e-08	1.89807e-06
Solyc10g079150	Nuclear transcription factor Y subunit A-1 (B6TAR1_MAIZE)	26.9219	0	53.8437	Inf	Inf	7.33992e-08	1.90911e-06
Solyc03g097870	MtN3-like protein (Q9LUE3_ARATH)	1357.71	2180.11	535.304	0.24554	-2.02597	7.37168e-08	1.91546e-06
Solyc07g049360	Small ubiquitin-related modifier 2 (C3KI25_ANOFI)	1002.58	632.033	1373.12	2.17255	1.11939	7.49412e-08	1.94533e-06
Solyc11g045120	Translation machinery associated protein (A6ZY78_YEAS7)	365.61	213.62	517.6	2.42299	1.27679	7.5048e-08	1.94615e-06
Solyc07g063390	Beta-glucosidase (B6SYQ7_MAIZE)	193.109	96.6841	289.534	2.99463	1.58238	7.57138e-08	1.96146e-06
Solyc01g067680	Tubby-like F-box protein 6 (TLP6_ORYSJ)	659.878	408.817	910.939	2.22823	1.1559	7.61477e-08	1.96878e-06
Solyc01g098400	Histidine phosphotransfer protein (B9I823_POPTR)	960.207	1426.3	494.12	0.346436	-1.52934	7.61264e-08	1.96878e-06
Solyc11g045520	1-AMINOCYCLOPROPANE-1-CARBOXYLATE OXIDASE-like protein (Q94CL5_ARATH)	104.434	181.719	27.1497	0.149405	-2.7427	7.63288e-08	1.9715e-06
Solyc01g087780	serine protease SBT4A (manually curated)	362.917	526.544	199.291	0.378489	-1.40168	7.97706e-08	2.05835e-06
Solyc06g076100	Protein phosphatase 2C containing protein (B6T998_MAIZE)	599.312	359.873	838.751	2.33069	1.22076	8.25185e-08	2.12714e-06
Solyc05g007980	High affinity sulfate transporter 2 (SUT2_STYHA)	699.316	975.868	422.764	0.433218	-1.20684	8.31428e-08	2.14111e-06
Solyc12g098910	CBL-interacting protein kinase 1 (A0MNI9_POPTR)	241.4	128.001	354.799	2.77184	1.47084	8.46662e-08	2.17818e-06
Solyc03g112340	Ring H2 finger protein (D9ZHD8_HYPPE)	262.961	135.31	390.612	2.8868	1.52947	8.59577e-08	2.20922e-06
Solyc02g092790	Arabinogalactan (Q43719_SOLLC)	650.297	944.277	356.317	0.377344	-1.40605	8.62696e-08	2.21505e-06
Solyc12g044880	ss-galactosidase, clone tEG1B (manually curated)	110.962	178.263	43.6613	0.244927	-2.02958	8.69313e-08	2.22984e-06
Solyc01g006890	Genomic DNA chromosome 5 P1 clone MUK11 (Q9FMC4_ARATH)	318.546	102.739	534.353	5.2011	2.37882	8.85404e-08	2.26867e-06
Solyc07g040710	Calmodulin-binding protein (A2I5F3_BETVU)	134.971	50.1187	219.823	4.38606	2.13292	8.862e-08	2.26867e-06
Solyc09g009830	Carbonic anhydrase (Carbonate dehydratase) (C1DTU5_SULAA)	297.166	435.719	158.613	0.364027	-1.45788	8.95861e-08	2.29115e-06
Solyc10g049630	Serine/threonine protein phosphatase 2C (D7LV04_ARALY)	315.697	188.324	443.07	2.35271	1.23432	9.06926e-08	2.31717e-06
Solyc07g064060	Breast carcinoma amplified sequence 3 (Fragment) (B1AR77_MOUSE)	491.27	298.454	684.085	2.2921	1.19667	9.18719e-08	2.34499e-06
Solyc06g073080	Flavonol synthase/flavanone 3-hydroxylase (FLS_PETHY)	1122.79	384.637	1860.94	4.83818	2.27446	9.34489e-08	2.3829e-06
Solyc05g052280	Peroxidase (B9VRK9_CAPAN)	130.031	54.9138	205.148	3.73582	1.90143	9.37845e-08	2.38751e-06
Solyc10g078290	BZIP family transcription factor (Fragment) (Q677A7_HYAOR)	370.783	207.264	534.302	2.57788	1.36619	9.38136e-08	2.38751e-06
Solyc06g075610	Exocyst complex component 7 (EXOC7_DROME)	387.826	220.4	555.252	2.51929	1.33302	9.43759e-08	2.3981e-06
Solyc07g008930	Unknown Protein	547.759	888.699	206.819	0.232721	-2.10333	9.44143e-08	2.3981e-06
Solyc01g087180	Unknown Protein	202.636	0.851665	404.421	474.859	8.89136	9.53085e-08	2.41845e-06
Solyc09g008830	Os01g0318400 protein (Fragment) (Q7XXQ7_ORYSJ)	1877.65	580.231	3175.08	5.4721	2.45209	9.68866e-08	2.4561e-06
Solyc02g071220	Response regulator 5 (Q9FRZ0_MAIZE)	187.346	84.2941	290.397	3.44505	1.78452	1.00743e-07	2.55138e-06
Solyc06g076440	Zinc-transporter-like protein (B2BY01_9BRAS)	143.896	224.746	63.0455	0.280519	-1.83383	1.02997e-07	2.60591e-06
Solyc06g053240	AP2 transcription factor (A1X3G9_BRACI)	20.348	0	40.6961	Inf	Inf	1.0506e-07	2.65552e-06
Solyc12g099400	Unknown Protein	359.149	173.298	544.999	3.14487	1.653	1.05857e-07	2.67307e-06
Solyc10g017850	Peroxisomal membrane protein 11-1 (PX111_ORYSJ)	524.561	305.055	744.067	2.43912	1.28636	1.06047e-07	2.67526e-06
Solyc03g110900	Katanin p60 ATPase-containing subunit A-like 1 (KATL1_DANRE)	1272.15	805.185	1739.12	2.1599	1.11097	1.06911e-07	2.69445e-06
Solyc03g119110	Uncharacterized GPI-anchored protein At4g28100 (UGPI7_ARATH)	165.077	256.19	73.9633	0.288705	-1.79233	1.07851e-07	2.70763e-06
Solyc04g007280	Nup98 protein (Fragment) (Q68G59_MOUSE)	631.116	392.954	869.278	2.21216	1.14546	1.07802e-07	2.70763e-06
Solyc06g082440	CBL-interacting protein kinase 16 (A0MNK3_POPTR)	217.978	102	333.955	3.27406	1.71108	1.07793e-07	2.70763e-06
Solyc10g005480	F-box family protein (B9H220_POPTR)	354.5	206.215	502.785	2.43817	1.2858	1.07731e-07	2.70763e-06
Solyc01g099910	Epoxide hydrolase (B3VMR4_NICBE)	264.861	124.974	404.748	3.23866	1.69539	1.10455e-07	2.76902e-06
Solyc09g014720	Receptor-like protein kinase At3g21340 (RLK6_ARATH)	248.073	419.718	76.4278	0.182093	-2.45725	1.10509e-07	2.76902e-06
Solyc08g048450	ornithine aminotransferase (manually curated)	396.946	233.087	560.805	2.40599	1.26663	1.11777e-07	2.79809e-06
Solyc02g062340	Fructose-bisphosphate aldolase (Q9SXX4_NICPA)	2886.01	3937.91	1834.1	0.465756	-1.10235	1.12786e-07	2.81792e-06
Solyc11g066440	lethal leaf spot 1 (manually curated)	545.334	328.683	761.984	2.31829	1.21306	1.12763e-07	2.81792e-06
Solyc07g008180	YABBY-like transcription factor CRABS CLAW-like protein (Q6SRZ7_ANTMA)	180.957	274.686	87.228	0.317555	-1.65492	1.14253e-07	2.85184e-06
Solyc05g052800	60S ribosomal protein L35a (B6VC50_VERFO)	2341.06	3160.23	1521.89	0.481576	-1.05417	1.17989e-07	2.94224e-06
Solyc02g068150	Nuclear transport factor 2 (B3TLR5_ELAGV)	657.435	908.22	406.65	0.447744	-1.15925	1.19402e-07	2.97179e-06
Solyc04g079820	Inositol 5-phosphatase 4 (Q8I7P3_DICDI)	70.103	11.6729	128.533	11.0112	3.4609	1.19322e-07	2.97179e-06
Solyc01g095630	WRKY transcription factor 41 (manually curated)	1581.92	1028.13	2135.71	2.07728	1.0547	1.22409e-07	3.04371e-06
Solyc08g066430	Lachrymatory factor synthase (B6TW34_MAIZE)	205.563	309.03	102.097	0.33038	-1.5978	1.28166e-07	3.1838e-06
Solyc06g052050	Heat shock protein (Q84KP8_CYAME)	115.052	11.5573	218.547	18.9099	4.24107	1.2871e-07	3.19427e-06
Solyc01g080750	HEAT repeat family protein (B4FX70_MAIZE)	102.606	163.72	41.491	0.253426	-1.98036	1.29064e-07	3.20001e-06
Solyc09g015670	Vacuolar sorting receptor (Q93X09_VIGMU)	261.03	123.775	398.286	3.21782	1.68608	1.30777e-07	3.23938e-06
Solyc04g075000	Serine/threonine protein kinase (C6ZRN1_SOYBN)	70.4569	117.288	23.6264	0.20144	-2.31158	1.32195e-07	3.27139e-06
Solyc05g051050	Glycogen synthase kinase (Q1AMT7_ORYSJ)	316.807	175.999	457.614	2.60009	1.37856	1.34606e-07	3.32788e-06
Solyc01g103030	Nitrate transporter (Q7XAK5_PRUPE)	129.797	38.6691	220.925	5.71322	2.5143	1.34992e-07	3.33424e-06
Solyc01g109920	Dehydrin (Q6YL18_BRAJU)	172.655	0.912856	344.397	377.274	8.55947	1.36762e-07	3.37156e-06
Solyc03g116020	DNA-directed RNA polymerase (B9RC12_RICCO)	332.628	475.341	189.915	0.399534	-1.32361	1.36653e-07	3.37156e-06
Solyc06g053950	Heat stress transcription factor A-2c (HFA2C_ORYSJ)	107.847	13.4396	202.255	15.0492	3.91162	1.37973e-07	3.39819e-06
Solyc06g050120	Ribosomal protein L7a (A8J567_CHLRE)	3210.49	4293.03	2127.96	0.495678	-1.01253	1.39711e-07	3.43757e-06
Solyc10g086190	Adenosine kinase (D2D2Z6_GOSHI)	220.284	327.434	113.133	0.345514	-1.53318	1.39837e-07	3.43757e-06
Solyc06g068270	1-aminocyclopropane-1-carboxylate oxidase 1 (ACCO1_MALDO)	229.227	339.013	119.442	0.352321	-1.50504	1.42278e-07	3.49428e-06
Solyc07g045140	Uncharacterized membrane protein At3g27390 (Y3739_ARATH)	36.0111	2.49464	69.5276	27.8708	4.80068	1.44196e-07	3.53804e-06
Solyc11g062130	ADP/ATP translocator (manually curated)	5718.81	7648.55	3789.07	0.495397	-1.01334	1.44873e-07	3.55131e-06
Solyc11g063530	RNA-dependent RNA polymerase (O92614_9VIRU)	28.7352	1.21561	56.2549	46.2773	5.53223	1.47851e-07	3.6209e-06
Solyc04g082880	Diphosphate--fructose-6-phosphate 1-phosphotransferase (C8PT93_9SPIO)	429.425	103.643	755.208	7.28663	2.86525	1.50142e-07	3.67352e-06
Solyc02g093950	Ankyrin repeat family protein (D7M616_ARALY)	142.669	220.751	64.5868	0.292578	-1.77311	1.53379e-07	3.7492e-06
Solyc08g068150	BURP domain-containing protein (B2ZPK7_SOLLC)	365.497	196.929	534.065	2.71196	1.43934	1.54502e-07	3.77309e-06
Solyc07g054800	Wound induced protein (B6T327_MAIZE)	27.1141	1.15595	53.0722	45.9122	5.5208	1.54849e-07	3.77802e-06
Solyc06g059870	Unknown Protein	795.49	1285.47	305.509	0.237663	-2.07301	1.56361e-07	3.81135e-06
Solyc01g006120	Casein kinase-like protein (Q9LID3_ARATH)	1272.23	844.724	1699.73	2.01217	1.00875	1.57955e-07	3.84659e-06
Solyc03g123860	Receptor-like protein kinase INRPK1c (manually curated)	114.764	49.6226	179.905	3.62547	1.85817	1.60882e-07	3.91419e-06
Solyc04g081730	Unknown Protein	1080.4	702.405	1458.4	2.07629	1.05401	1.61936e-07	3.93615e-06
Solyc09g065290	Wd-repeat protein (Q17GJ0_AEDAE)	338.131	192.105	484.156	2.52027	1.33358	1.66487e-07	4.04299e-06
Solyc11g066100	heat shock protein (B2D2G5_CAPSN)	76.5562	21.1705	131.942	6.23235	2.63978	1.72026e-07	4.17359e-06
Solyc01g101060	S-adenosyl-L-methionine synthetase (manually curated)	6982.39	9427.01	4537.77	0.481358	-1.05482	1.82427e-07	4.42181e-06
Solyc04g050170	Receptor like kinase, RLK	51.3592	86.9196	15.7987	0.181762	-2.45988	1.82929e-07	4.42985e-06
Solyc01g096200	Pentatricopeptide repeat-containing protein (D7M1E8_ARALY)	753.464	475.5	1031.43	2.16914	1.11713	1.83746e-07	4.4455e-06
Solyc09g009840	Calcium/calmodulin protein kinase (Q84ZT8_TOBAC)	352.886	191.314	514.458	2.68908	1.42711	1.87764e-07	4.53848e-06
Solyc06g069860	60S ribosomal protein L34 (B6UH15_MAIZE)	3183.98	4242.2	2125.76	0.5011	-0.99683	1.89395e-07	4.57364e-06
Solyc05g008220	Unknown Protein	254.202	72.6583	435.746	5.9972	2.58429	1.91029e-07	4.60883e-06
Solyc06g069420	Universal stress protein family protein (D7KWY1_ARALY)	80.0899	25.2915	134.888	5.33335	2.41504	1.91822e-07	4.62366e-06
Solyc06g035450	ATP-dependent RNA helicase (Q6L724_HORVU)	3264.82	4362.28	2167.36	0.496841	-1.00915	1.94976e-07	4.69532e-06
Solyc06g065690	Serine/threonine-protein phosphatase 2A regulatory subunit delta 1 isoform (Q0CAR1_ASPTN)	83.334	132.778	33.8896	0.255235	-1.9701	1.96504e-07	4.72775e-06
Solyc03g059070	Pto-like, Serine/threonine kinase protein, resistance protein	193.567	293.403	93.7311	0.319462	-1.64629	1.97211e-07	4.73598e-06
Solyc10g081110	RING finger family protein (D6RU92_SILLA)	398.706	226.898	570.515	2.51441	1.33022	1.97046e-07	4.73598e-06
Solyc07g054750	Wound induced protein (B6U0P9_MAIZE)	56.3641	12.9534	99.7749	7.70262	2.94535	2.0355e-07	4.88369e-06
Solyc01g087990	MADS-box transcription factor 3 (D3U2H2_ORYSA)	54.8559	15.3242	94.3876	6.15937	2.62278	2.08018e-07	4.98205e-06
Solyc09g011470	Unknown Protein	1619.07	387.502	2850.65	7.35647	2.87901	2.08033e-07	4.98205e-06
Solyc11g072190	Elongation factor beta-1 (A2YPM1_ORYSI)	4827.06	6401.54	3252.58	0.508094	-0.976834	2.09845e-07	5.02083e-06
Solyc10g084900	ER glycerol-phosphate acyltransferase (B9S2F2_RICCO)	178.582	81.8538	275.311	3.36345	1.74994	2.15371e-07	5.14831e-06
Solyc06g069280	Protein LSM14 homolog A (LS14A_PONAB)	148.692	60.5078	236.876	3.9148	1.96894	2.1634e-07	5.16671e-06
Solyc04g078880	Genomic DNA chromosome 5 P1 clone MBD2 (Q9FMM9_ARATH)	252.561	113.252	391.869	3.46013	1.79083	2.16816e-07	5.17238e-06
Solyc12g008960	Calmodulin-binding protein (A2I5F3_BETVU)	229.866	97.3152	362.417	3.72415	1.89691	2.16976e-07	5.17238e-06
Solyc01g008560	NAD kinase 1 (B6SWV6_MAIZE)	328.877	173.936	483.819	2.78159	1.47591	2.18582e-07	5.2059e-06
Solyc08g081380	At5g63850-like protein (Fragment) (Q3YI76_ARALY)	81.6192	131.994	31.2448	0.236715	-2.07878	2.19019e-07	5.20676e-06
Solyc12g007070	SolycHsfC1 (manually curated)	266.499	118.959	414.039	3.48052	1.7993	2.18894e-07	5.20676e-06
Solyc01g106510	F-box protein family-like (Q6ZCS3_ORYSJ)	47.4382	8.08718	86.7891	10.7317	3.42381	2.23387e-07	5.30576e-06
Solyc06g073860	RING-H2 zinc finger protein (Fragment) (A1IW10_9LAMI)	425.422	250.185	600.659	2.40086	1.26355	2.27139e-07	5.38994e-06
Solyc06g005390	Histone H2B (D7LK79_ARALY)	81.5694	25.1125	138.026	5.49632	2.45846	2.34152e-07	5.55128e-06
Solyc01g107390	Auxin-responsive GH3 product (Q05680_SOYBN)	107.893	40.1403	175.647	4.37582	2.12955	2.35362e-07	5.57178e-06
Solyc10g080620	Unknown Protein	114.63	185.65	43.6088	0.234898	-2.0899	2.35445e-07	5.57178e-06
Solyc04g077120	Inositol-tetrakisphosphate 1-kinase 3 (B6TDJ5_MAIZE)	151.952	53.0808	250.823	4.72531	2.24041	2.36286e-07	5.58658e-06
Solyc02g080440	FeS assembly protein SufB (Q3MG36_ANAVT)	294.416	162.418	426.413	2.62541	1.39254	2.42558e-07	5.72966e-06
Solyc09g007180	Adenylate kinase (manually curated)	1188.63	1586.56	790.691	0.498368	-1.00472	2.45342e-07	5.79017e-06
Solyc01g111530	Ubiquitin-protein ligase 4 (D7M7X1_ARALY)	1058.28	691.802	1424.76	2.05949	1.04229	2.57277e-07	6.0615e-06
Solyc10g083870	Ankyrin repeat domain 1 (B5DG59_SALSA)	155.984	36.615	275.354	7.52024	2.91078	2.57306e-07	6.0615e-06
Solyc01g058720	NaCl-inducible Ca2+-binding protein (O22368_ARATH)	735.382	157.727	1313.04	8.32474	3.05741	2.5814e-07	6.07563e-06
Solyc10g083390	Os08g0119500 protein (Fragment) (Q0J8C9_ORYSJ)	40.5615	6.26454	74.8584	11.9495	3.57888	2.5875e-07	6.08449e-06
Solyc09g089680	1-aminocyclopropane-1-carboxylate oxidase-like protein (Q9LTH7_ARATH)	687.229	993.048	381.409	0.384079	-1.38052	2.59635e-07	6.09978e-06
Solyc12g007030	Aldehyde dehydrogenase 1 (C5I9X1_ARTAN)	1417.14	725.486	2108.8	2.90674	1.5394	2.63174e-07	6.17734e-06
Solyc01g079570	Beta xylosidase (Q6RXY3_FRAAN)	66.9868	118.177	15.7969	0.133672	-2.90324	2.67601e-07	6.27559e-06
Solyc04g076140	Rho GTPase activating protein 12 (B2RUJ8_MOUSE)	101.322	34.9681	167.676	4.79512	2.26157	2.70533e-07	6.33861e-06
Solyc03g115870	Thioredoxin 2 (Q5ZF47_PLAMJ)	947.797	588.847	1306.75	2.21917	1.15002	2.7283e-07	6.38669e-06
Solyc06g006100	Anthranilate synthase component I family protein expressed (Q10B97_ORYSJ)	401.625	562.387	240.863	0.428287	-1.22335	2.73701e-07	6.40131e-06
Solyc10g078940	Receptor-like kinase (A7VM24_MARPO)	17.0254	0	34.0508	Inf	Inf	2.74646e-07	6.41763e-06
Solyc01g091910	phospholipase PLDb2 (manually curated)	138.748	56.3203	221.176	3.92711	1.97347	2.77464e-07	6.47765e-06
Solyc04g076980	LRR receptor-like serine/threonine-protein kinase, RLP	370.855	211.081	530.628	2.51386	1.32991	2.77991e-07	6.48414e-06
Solyc09g007790	Arabidopsis thaliana genomic DNA chromosome 5 P1 clone MOK16 (Q9LYW2_ARATH)	168.501	50.8498	286.152	5.6274	2.49247	2.78757e-07	6.49616e-06
Solyc10g085850	TPSI1 (Q41336_SOLLC)	114.091	4.56344	223.618	49.0021	5.61477	2.79253e-07	6.5019e-06
Solyc06g075360	Senescence-associated protein (B6T9C5_MAIZE)	133.307	58.3257	208.288	3.57112	1.83638	2.80599e-07	6.52739e-06
Solyc08g079480	Unknown Protein; contains Interpro domain(s) IPR009902 Protein of unknown function DUF1442	159.343	47.4799	271.206	5.71202	2.514	2.84282e-07	6.60714e-06
Solyc11g005670	POLYUBIQUITIN 1 (manually curated)	3355.63	2223.67	4487.58	2.0181	1.013	2.84865e-07	6.61478e-06
Solyc07g007370	NEDD8 ultimate buster 1 (C0HB30_SALSA)	344.862	193.386	496.338	2.56657	1.35984	2.86646e-07	6.65018e-06
Solyc02g094030	Unknown Protein	414.905	235.041	594.768	2.53049	1.33942	2.88734e-07	6.69266e-06
Solyc01g105920	(E)-beta-ocimene synthase (Q5CD81_CITUN)	122.47	48.3526	196.588	4.06571	2.02351	2.9025e-07	6.72181e-06
Solyc10g086660	Rop guanine nucleotide exchange factor 1 (ROGF1_ARATH)	53.8426	13.198	94.4872	7.15921	2.8398	2.95351e-07	6.83385e-06
Solyc03g095310	Cytochrome P450	547.299	306.83	787.768	2.56744	1.36033	2.97735e-07	6.88286e-06
Solyc04g076990	Receptor like kinase, RLK	1657.88	1138.7	2177.07	1.9119	0.935005	2.99675e-07	6.92156e-06
Solyc05g054860	Pto-like, Serine/threonine kinase protein, resistance protein	209.066	311.429	106.702	0.342621	-1.54531	3.0035e-07	6.93098e-06
Solyc05g053760	Chaperone protein dnaJ 20 (B6U349_MAIZE)	386.153	224.871	547.435	2.43444	1.28359	3.06966e-07	7.07739e-06
Solyc05g012210	Ninja-family protein 1 (NNJA1_WHEAT)	104.769	9.36998	200.168	21.3627	4.41702	3.07309e-07	7.07902e-06
Solyc03g097670	ATP binding protein (D7LS09_ARALY)	796.445	494.18	1098.71	2.2233	1.1527	3.07716e-07	7.08209e-06
Solyc06g053510	putrescine N-methyltransferase (manually curated)	140.887	11.0113	270.763	24.5895	4.61997	3.10566e-07	7.14137e-06
Solyc02g070940	Chlorophyll a/b binding protein (Q41422_SOLTU)	2953.25	4113.32	1793.19	0.435946	-1.19778	3.10932e-07	7.14347e-06
Solyc03g095610	Unknown Protein	506.78	301.938	711.622	2.35685	1.23686	3.14292e-07	7.21387e-06
Solyc08g007160	Calcineurin B-like calcium binding protein (B2ZYT8_VICFA)	203.14	98.5031	307.777	3.12454	1.64364	3.14552e-07	7.21387e-06
Solyc10g006870	Pto-like, Serine/threonine kinase protein, resistance protein	143.823	261.249	26.3974	0.101043	-3.30696	3.18372e-07	7.29504e-06
Solyc03g005770	Chlorophyll a-b binding protein 3C-like (Q2XTE0_SOLTU)	3001.14	4402.6	1599.68	0.363348	-1.46057	3.1867e-07	7.29544e-06
Solyc10g081840	Nuclear transcription factor Y subunit A-1 (B6TAR1_MAIZE)	429.543	628.418	230.668	0.367062	-1.4459	3.19752e-07	7.31375e-06
Solyc12g095830	Casein kinase I (D8V7I8_SESIN)	753.37	485.879	1020.86	2.10106	1.07112	3.24688e-07	7.42012e-06
Solyc07g054500	Receptor like kinase, RLK	766.077	454.24	1077.91	2.37301	1.24672	3.26364e-07	7.45188e-06
Solyc03g083620	Unknown Protein	1396.11	654.121	2138.1	3.26866	1.7087	3.2706e-07	7.46123e-06
Solyc04g082290	Os03g0133300 protein (Fragment) (Q0DVF0_ORYSJ)	1411.83	641.919	2181.74	3.39879	1.76502	3.2801e-07	7.47632e-06
Solyc12g055830	Inorganic pyrophosphatase (D1MVT0_BRARC)	1078.1	1471.86	684.352	0.464958	-1.10483	3.29242e-07	7.49784e-06
Solyc04g081290	Lysine decarboxylase-like protein (B6T4M5_MAIZE)	424.542	200.402	648.683	3.23691	1.69462	3.39333e-07	7.72086e-06
Solyc01g109140	divinyl ether synthase (manually curated)	425.894	591.86	259.927	0.439169	-1.18715	3.40186e-07	7.73351e-06
Solyc02g080660	Glucan endo-1 3-beta-glucosidase 3 (B6UBU1_MAIZE)	67.8995	112.588	23.2108	0.206157	-2.27819	3.43675e-07	7.806e-06
Solyc04g077970	Adenine phosphoribosyltransferase-like (Q2V997_SOLTU)	4906.66	6463.52	3349.8	0.518262	-0.948247	3.5633e-07	8.08635e-06
Solyc01g110180	Zinc finger protein CONSTANS-LIKE 1 (COL1_ARATH)	23.7427	46.2229	1.26252	0.0273136	-5.19423	3.57871e-07	8.11425e-06
Solyc01g104140	Phosphatidylinositol-4-phosphate 5-kinase family protein (D7KLK6_ARALY)	216.906	92.3908	341.422	3.69541	1.88574	3.59972e-07	8.15476e-06
Solyc02g067440	meloidogyne-induced giant cell protein DB114 (manually curated)	517.831	253.178	782.485	3.09065	1.62791	3.61033e-07	8.17168e-06
Solyc04g079430	Nucleobase ascorbate transporter (B9I1J7_POPTR)	656.04	414.073	898.006	2.16871	1.11684	3.67471e-07	8.31016e-06
Solyc03g031910	Helicase sen1 (A8NRR5_COPC7)	79.2438	19.7019	138.786	7.04429	2.81645	3.70409e-07	8.36489e-06
Solyc06g060760	tonoplast intrinsic protein 2.3 (manually curated)	509.914	210.021	809.806	3.85584	1.94704	3.70535e-07	8.36489e-06
Solyc12g042500	Gibberellin-regulated family protein (D7MT35_ARALY)	266.101	385.748	146.454	0.379663	-1.39721	3.75878e-07	8.47815e-06
Solyc11g013190	Oxysterol-binding protein (A9ZM29_SOYBN)	655.602	401.323	909.882	2.26721	1.18092	3.77592e-07	8.50942e-06
Solyc08g080570	UDP-glucose 4-epimerase (B0M3E8_PEA)	2997.85	1376.11	4619.58	3.35698	1.74716	3.77969e-07	8.51052e-06
Solyc04g080170	Protein serine/threonine kinase (D3BAM4_POLPA)	270.503	131.289	409.717	3.12072	1.64188	3.82436e-07	8.60365e-06
Solyc03g111830	Protein-L-isoaspartate O-methyltransferase (B9I3I9_POPTR)	1007.16	647.759	1366.56	2.10968	1.07702	3.84116e-07	8.63397e-06
Solyc04g018080	Unknown Protein	227.15	115.231	339.07	2.94252	1.55705	3.89687e-07	8.75163e-06
Solyc04g006960	ABC transporter G family member 14 (AB14G_ARATH)	140.296	64.3949	216.198	3.35737	1.74733	3.90944e-07	8.77227e-06
Solyc02g068030	Unknown Protein	179.972	77.1802	282.763	3.66367	1.87329	3.91417e-07	8.77293e-06
Solyc08g076890	Unknown Protein	228.92	356.04	101.8	0.285924	-1.8063	3.91649e-07	8.77293e-06
Solyc09g007750	Receptor-like kinase (C6ZRP5_SOYBN)	104.078	173.689	34.4662	0.198436	-2.33325	3.93185e-07	8.79976e-06
Solyc08g061930	Cytokinin oxidase/dehydrogenase (C3VPM8_SOLTU)	304.802	78.6735	530.931	6.74854	2.75458	3.95362e-07	8.84086e-06
Solyc01g057210	Pyruvate dehydrogenase kinase (Q700B0_CICAR)	895.887	587.427	1204.35	2.05021	1.03577	3.97192e-07	8.87415e-06
Solyc07g055230	50S ribosomal protein L5 (RL5_XANP2)	877.855	1192.05	563.656	0.472844	-1.08056	4.02073e-07	8.97548e-06
Solyc09g010940	Pyrimidine 5&apos-nucleotidase (D5QKK7_METTR)	971.641	546.043	1397.24	2.55884	1.35549	4.0345e-07	8.9985e-06
Solyc10g084930	Serine/threonine-protein kinase-like protein (Q9M269_ARATH)	152.777	53.1417	252.412	4.74979	2.24786	4.04198e-07	9.00745e-06
Solyc06g070990	WRKY transcription factor 74 (manually curated)	60.1786	101.605	18.7526	0.184565	-2.4378	4.04733e-07	9.0106e-06
Solyc09g007930	Unknown Protein	2347.42	3139.23	1555.61	0.495538	-1.01293	4.05033e-07	9.0106e-06
Solyc04g074310	RNA-binding protein 68390-68829 (Q9C805_ARATH)	45.9617	77.0073	14.9162	0.193698	-2.36812	4.11885e-07	9.15519e-06
Solyc09g015000	class I heat shock protein (Q69BI7_CARPA)	78.7161	30.1691	127.263	4.21833	2.07667	4.15433e-07	9.22617e-06
Solyc01g098700	Branched-chain amino acid aminotransferase-like protein (Q84L60_CICAR)	291.967	417.727	166.206	0.397882	-1.32959	4.1879e-07	9.29279e-06
Solyc01g067670	Unknown Protein	493.069	303.016	683.123	2.25442	1.17275	4.25508e-07	9.43378e-06
Solyc01g100830	galactinol synthase 1 (manually curated)	26.7467	0	53.4934	Inf	Inf	4.27821e-07	9.47698e-06
Solyc09g098310	Unknown Protein	1464.08	905.692	2022.47	2.23307	1.15903	4.34204e-07	9.61019e-06
Solyc06g061170	Solute carrier family 25 (Mitochondrial carrier ornithine transporter) member 15 (Q2KHW4_BOVIN)	890.481	1250.77	530.196	0.423896	-1.23822	4.3862e-07	9.69966e-06
Solyc05g013850	Sieve element-occluding protein 3 (B5THF7_MEDTR)	77.5504	125.936	29.1651	0.231588	-2.11037	4.39135e-07	9.70279e-06
Solyc02g085000	Genomic DNA chromosome 5 TAC clone K1F13 (Q9FJZ1_ARATH)	177.717	83.0233	272.412	3.28115	1.7142	4.40411e-07	9.72272e-06
Solyc08g006410	UDP-glucose glucosyltransferase (B6EWX8_LYCBA)	165.388	73.4662	257.31	3.50243	1.80836	4.41473e-07	9.73788e-06
Solyc07g032230	IST1 homolog (C1BSR8_9MAXI)	499.176	279.471	718.882	2.5723	1.36306	4.45237e-07	9.81259e-06
Solyc04g082030	ornithine decarboxylase (manually curated)	435.227	637.518	232.935	0.365378	-1.45254	4.45687e-07	9.81419e-06
Solyc06g060230	NAC domain protein IPR003441 (B9GU14_POPTR)	1041.45	659.564	1423.33	2.15799	1.10969	4.53047e-07	9.96779e-06
Solyc10g055780	Chitinase (B9VRK7_CAPAN)	81.8914	142.444	21.3387	0.149804	-2.73885	4.57726e-07	1.00622e-05
Solyc02g083730	Thiosulfate sulfurtransferase rhodanese domain protein (A5ID08_LEGPC)	50.3281	8.27299	92.3833	11.1669	3.48115	4.61999e-07	1.01476e-05
Solyc03g116060	Gibberellin-regulated protein (B4UW77_ARAHY)	42.5253	12.5268	72.5237	5.78946	2.53343	4.79047e-07	1.05071e-05
Solyc11g069090	ATP-binding cassette protein (C0NDN3_AJECG)	9744.95	12925.5	6564.39	0.507864	-0.977486	4.79174e-07	1.05071e-05
Solyc09g063080	Genomic DNA chromosome 5 BAC clone F6B6 (Q9LKC1_ARATH)	569.003	345.737	792.268	2.29153	1.19631	4.84557e-07	1.06161e-05
Solyc07g053910	Cell division protein kinase 10 (D3TRH8_GLOMM)	1346.76	902.792	1790.72	1.98354	0.988077	4.87061e-07	1.0662e-05
Solyc02g078670	COP1-Interacting ProteinI 7 (CIP7) (Fragment) (Q7GDB1_ARATH)	953.592	1304.48	602.704	0.462027	-1.11395	4.95052e-07	1.08278e-05
Solyc06g071160	Beta-1 3-galactosyltransferase-like protein (D8RWA4_SELML)	352.947	195.845	510.048	2.60435	1.38092	4.95954e-07	1.08384e-05
Solyc03g098090	UPF0497 membrane protein 17 (U497H_RICCO)	18.8011	1.0344	36.5678	35.3516	5.1437	4.98901e-07	1.08916e-05
Solyc06g009050	Universal stress protein (B4UW73_ARAHY)	533.685	265.113	802.257	3.0261	1.59746	4.99226e-07	1.08916e-05
Solyc06g053840	auxin-regulated IAA1 (manually curated)	1106.08	720.784	1491.37	2.0691	1.049	5.07083e-07	1.10511e-05
Solyc08g081240	Hydroxyproline-rich glycoprotein family protein (D7MRR7_ARALY)	533.945	331.003	736.888	2.22623	1.1546	5.07389e-07	1.10511e-05
Solyc07g065230	C2 domain-containing protein (D7MKI6_ARALY)	458.682	273.858	643.507	2.34978	1.23252	5.11123e-07	1.11231e-05
Solyc01g008070	Alpha/beta superfamily hydrolase (D0CIF5_9SYNE)	556.717	345.482	767.952	2.22284	1.15241	5.18118e-07	1.12659e-05
Solyc07g052790	Nbs-lrr, resistance protein	332.995	179.714	486.276	2.70583	1.43607	5.22254e-07	1.13369e-05
Solyc08g080670	Pathogenesis-related 5-like protein (manually curated)	6305.6	10035.2	2575.96	0.256691	-1.9619	5.22013e-07	1.13369e-05
Solyc01g094860	Transmembrane protein 8B (TMM8B_HUMAN)	326.281	161.736	490.827	3.03474	1.60157	5.22861e-07	1.13406e-05
Solyc03g123380	Serine rich protein (Q4VYD0_MEDTR)	34.9472	2.79892	67.0954	23.9719	4.58327	5.23337e-07	1.13414e-05
Solyc10g007070	CT099 (Fragment) (Q30GY4_9SOLN)	277.239	102.749	451.73	4.39645	2.13634	5.44912e-07	1.17992e-05
Solyc02g079240	Unknown Protein	119.531	31.0064	208.056	6.7101	2.74634	5.48213e-07	1.18607e-05
Solyc04g054260	Cytochrome P450	1309.77	1779.09	840.464	0.472413	-1.08188	5.54527e-07	1.19874e-05
Solyc03g097180	(RAP Annotation release2) NERD domain containing protein (Q336N9_ORYSJ)	469.737	197.426	742.048	3.75861	1.9102	5.57365e-07	1.20387e-05
Solyc10g076600	Acyl-CoA dehydrogenase (A3XH21_LEEBM)	445.07	267.703	622.437	2.3251	1.21729	5.58642e-07	1.20563e-05
Solyc03g114580	Uridine kinase (C3SA58_BRADI)	389.315	230.593	548.037	2.37664	1.24892	5.66579e-07	1.22174e-05
Solyc12g088820	Serine/threonine-protein kinase 38 (B6U4A0_MAIZE)	200.624	293.938	107.311	0.36508	-1.45372	5.68519e-07	1.22491e-05
Solyc05g010140	Receptor-like protein kinase At5g59670 (RLK7_ARATH)	239.719	123.15	356.288	2.89313	1.53263	5.69086e-07	1.22511e-05
Solyc08g008130	Sumo ligase (B0W3U7_CULQU)	277.189	152.345	402.033	2.63896	1.39997	5.72735e-07	1.23195e-05
Solyc02g087880	Tubulin alpha-7 chain (B9IJV8_POPTR)	331.191	475.196	187.185	0.393911	-1.34406	5.76471e-07	1.23896e-05
Solyc01g102810	DNA polymerase III gamma and tau subunit (B5IJD5_9CHRO)	138.687	216.665	60.7098	0.280201	-1.83546	5.77875e-07	1.24095e-05
Solyc05g055080	Unknown Protein	14.5916	0	29.1832	Inf	Inf	5.84252e-07	1.25361e-05
Solyc01g105570	Genomic DNA chromosome 5 P1 clone MBM17 (Q9LVN4_ARATH)	246.81	115.714	377.906	3.26585	1.70746	5.88014e-07	1.26064e-05
Solyc01g087800	Subtilisin-like protease (O82777_SOLLC)	829.414	1340.3	318.528	0.237654	-2.07306	5.94581e-07	1.27367e-05
[truncated: 26,243 more rows]
