# Supplementary material for: Salt and oxidative stresses uniquely regulate tomato cytokinin levels and transcriptomic response
Source: Plant Direct. 2018 Jul 19;2(7):e00071. doi: 10.1002/pld3.71 (PMC6508850; doi:10.1002/pld3.71)
Supplement: Supplementary file 3 [file PLD3-2-e00071-s003.xlsx]

## Sheet: Sheet1
Supplemental Table 3. Primers used in qPCR and associated accession numbers. Primers Forward (F) and Reverse (R) that were used for qPCR verification of RNA-sequencing results as presented in Table 2.
Primer	Sequence (5'-3')	Solyc #
UspA F	TAGGCTCCACTACCTAACAATCA	Solyc09g011670.2.1
UspA R	TGTCTGATTGACGCTGAAAGAAA
ACS F	ATGAGTGGAGGAGCAACTGG	Solyc08g081550.2.1
ACS R	ATGCTTCTTCCAAGGAACTGG
NHX1 F	CTGCTTGGTCTGGTTCTGGT	Solyc06g008820.2.1
NHX1 R	GCCCACCATATCGTAACCTGT
IAA-AS F	ACGATCCAGATCCAATCCCC	Solyc01g107400.2.1
IAA-AS R	ACATAGCGCTAGACACGGTT
HPT F	GCATTGGTGCCAAAAGAGTGA	Solyc08g066350.1.1
HPT R	GAGGCTTCTCTTGCTGCCTG
TIP41 F	ATGGAGTTTTTGAGTCTTCTGC	Solyc10g049850.1.1
TIP41 R	GCTGCGTTTCTGGCTTAGG
