# Supplementary material for: Salt and oxidative stresses uniquely regulate tomato cytokinin levels and transcriptomic response
Source: Plant Direct. 2018 Jul 19;2(7):e00071. doi: 10.1002/pld3.71 (PMC6508850; doi:10.1002/pld3.71)
Supplement: Supplementary file 4 [file PLD3-2-e00071-s004.xlsx]

## Sheet: Salt stress induced
GO Analysis - Panther Overrepresentation Test
MT vs MT+NaCl DE sig Induced list
	Solanum lycopersicum (REF)	Client Text Box Input ( Hierarchy NEW! Tips)								Solanum lycopersicum (REF)	Client Text Box Input ( Hierarchy NEW! Tips)							Solanum lycopersicum (REF)	Client Text Box Input ( Hierarchy NEW! Tips)
GO molecular function complete	#	#	expected	Fold Enrichment	+/-	raw P value	FDR		GO biological process complete	#	#	expected	Fold Enrichment	+/-	raw P value	FDR		GO cellular component complete	#	#	expected	Fold Enrichment	+/-	raw P value	FDR
active transmembrane transporter activity	506	64	37.94	1.69	+	0.000175	0.00651		cell proliferation	8	5	0.6	8.33	+	0.00132	0.0392		peroxisome	77	15	5.77	2.6	+	0.00171	0.0402
adenyl nucleotide binding	2626	285	196.92	1.45	+	2.98e-09	2.65e-07		regulation of jasmonic acid mediated signaling pathway	18	10	1.35	7.41	+	1.09e-05	0.000537		microbody	77	15	5.77	2.6	+	0.00171	0.0414
adenyl ribonucleotide binding	2621	285	196.54	1.45	+	2.83e-09	2.63e-07		regulation of signal transduction	108	25	8.1	3.09	+	4.94e-06	0.000272		intracellular part	8931	852	669.72	1.27	+	1.43e-14	1.97e-12
amylase activity	13	7	0.97	7.18	+	0.000275	0.00986		regulation of cell communication	108	25	8.1	3.09	+	4.94e-06	0.000281		intracellular	9254	890	693.94	1.28	+	2.76e-16	4.56e-14
anion binding	3334	365	250.01	1.46	+	4.02e-12	6.33e-10		regulation of cellular process	3619	461	271.38	1.7	+	6.02e-27	4.37e-24		cell part	10699	1033	802.3	1.29	+	1.95e-20	8.07e-18
ATP binding	2372	274	177.87	1.54	+	2.27e-11	2.91e-09		regulation of biological process	3889	499	291.63	1.71	+	5.46e-30	4.96e-27		cell	10792	1041	809.27	1.29	+	1.57e-20	1.3e-17
binding	10738	1072	805.22	1.33	+	1.16e-26	7.93e-24		biological regulation	4553	564	341.42	1.65	+	1.15e-30	1.39e-27		cytoplasm	5026	453	376.89	1.2	+	7.1e-05	0.00293
calcium ion binding	247	41	18.52	2.21	+	1.28e-05	0.000623		regulation of signaling	108	25	8.1	3.09	+	4.94e-06	0.000276		intracellular membrane-bounded organelle	6372	606	477.82	1.27	+	1.27e-09	1.17e-07
calmodulin binding	94	18	7.05	2.55	+	0.00104	0.0284		regulation of response to stimulus	147	33	11.02	2.99	+	3.01e-07	2.14e-05		intracellular organelle	7114	643	533.47	1.21	+	4.99e-07	3.17e-05
carbohydrate derivative binding	2970	310	222.72	1.39	+	2.36e-08	1.72e-06		response to water deprivation	36	16	2.7	5.93	+	2.77e-07	2.06e-05		organelle	7121	646	533.99	1.21	+	2.96e-07	2.04e-05
catalytic activity	10513	1029	788.35	1.31	+	2.87e-22	1.47e-19		response to water	36	16	2.7	5.93	+	2.77e-07	2.1e-05		membrane-bounded organelle	6470	618	485.17	1.27	+	4.26e-10	4.4e-08
catalytic activity, acting on a protein	2946	303	220.92	1.37	+	1.29e-07	8.49e-06		response to acid chemical	138	27	10.35	2.61	+	3.62e-05	0.00162		plant-type vacuole	104	19	7.8	2.44	+	0.00102	0.0262
catalytic activity, acting on a tRNA	184	2	13.8	0.14	-	0.000255	0.00932		response to chemical	960	121	71.99	1.68	+	2.95e-07	2.15e-05		vacuole	265	39	19.87	1.96	+	0.000246	0.00847
cation binding	2770	313	207.72	1.51	+	6.77e-12	9.89e-10		response to stimulus	2693	331	201.94	1.64	+	5.94e-17	1.8e-14		ubiquitin ligase complex	138	24	10.35	2.32	+	0.000484	0.0148
coenzyme binding	499	60	37.42	1.6	+	0.00103	0.0284		response to abiotic stimulus	245	38	18.37	2.07	+	0.000138	0.00529		macromolecular complex	2741	160	205.54	0.78	-	0.00108	0.0269
cofactor binding	1167	127	87.51	1.45	+	9.65e-05	0.00395		response to inorganic substance	98	25	7.35	3.4	+	1.12e-06	7.53e-05		vacuolar membrane	155	26	11.62	2.24	+	0.000577	0.0159
diacylglycerol O-acyltransferase activity	14	6	1.05	5.72	+	0.00189	0.0461		response to oxygen-containing compound	199	38	14.92	2.55	+	1.99e-06	0.000125		vacuolar part	160	26	12	2.17	+	0.000712	0.019
DNA binding	1954	246	146.53	1.68	+	1.06e-13	2.7e-11		response to stress	1193	137	89.46	1.53	+	4.85e-06	0.00028		plasma membrane	1339	158	100.41	1.57	+	1.92e-07	1.58e-05
DNA binding transcription factor activity	853	143	63.96	2.24	+	1.83e-16	5.36e-14		regulation of post-embryonic development	25	9	1.87	4.8	+	0.000408	0.0134		cell periphery	1725	184	129.35	1.42	+	7.21e-06	0.000372
drug binding	2570	297	192.72	1.54	+	2.87e-12	4.89e-10		regulation of multicellular organismal development	31	10	2.32	4.3	+	0.000405	0.0134		nucleus	3532	386	264.86	1.46	+	1.01e-12	1.2e-10
endonuclease activity	584	15	43.79	0.34	-	1.45e-06	8.74e-05		toxin catabolic process	50	16	3.75	4.27	+	9e-06	0.000467		Unclassified	18441	1168	1382.86	0.84	-	2.11e-16	5.8e-14
enzyme binding	284	40	21.3	1.88	+	0.000415	0.0137		cellular catabolic process	1287	146	96.51	1.51	+	3.87e-06	0.000231		cytosolic ribosome	268	4	20.1	0.2	-	3.9e-05	0.0017
flavin adenine dinucleotide binding	148	25	11.1	2.25	+	0.000476	0.0152		catabolic process	1586	181	118.93	1.52	+	1.64e-07	1.3e-05		ribosome	486	9	36.44	0.25	-	2.69e-07	2.02e-05
glucosyltransferase activity	295	42	22.12	1.9	+	0.000332	0.0117		metabolic process	11662	1129	874.51	1.29	+	9.93e-24	6.01e-21		intracellular ribonucleoprotein complex	902	30	67.64	0.44	-	6.42e-07	3.53e-05
glutathione transferase activity	73	20	5.47	3.65	+	5.23e-06	0.000289		cellular metabolic process	8948	827	670.99	1.23	+	4.13e-11	5e-09		ribonucleoprotein complex	902	30	67.64	0.44	-	6.42e-07	3.79e-05
growth factor activity	8	5	0.6	8.33	+	0.00132	0.0341		cellular process	11018	998	826.22	1.21	+	5.34e-12	8.09e-10		intracellular non-membrane-bounded organelle	1334	66	100.03	0.66	-	0.00049	0.0144
heterocyclic compound binding	7673	743	575.38	1.29	+	1.29e-13	2.94e-11		secondary metabolite catabolic process	50	16	3.75	4.27	+	9e-06	0.000474		non-membrane-bounded organelle	1334	66	100.03	0.66	-	0.00049	0.0139
inorganic molecular entity transmembrane transporter activity	642	74	48.14	1.54	+	0.000806	0.0232		secondary metabolic process	273	40	20.47	1.95	+	0.000203	0.00738		cytosolic part	311	5	23.32	0.21	-	1.81e-05	0.000881
ion binding	5841	639	438.01	1.46	+	5.45e-22	2.23e-19		toxin metabolic process	53	16	3.97	4.03	+	1.65e-05	0.000778		large ribosomal subunit	211	3	15.82	0.19	-	0.00036	0.0114
iron ion binding	364	53	27.3	1.94	+	2.56e-05	0.00114		macroautophagy	30	9	2.25	4	+	0.0012	0.0361		ribosomal subunit	370	8	27.75	0.29	-	3.86e-05	0.00177
kinase activity	1450	169	108.73	1.55	+	1.41e-07	8.99e-06		autophagy	41	12	3.07	3.9	+	0.000234	0.00826		photosystem	167	1	12.52	0.08	-	0.000112	0.00401
metal ion binding	2760	312	206.97	1.51	+	7.99e-12	1.09e-09		process utilizing autophagic mechanism	41	12	3.07	3.9	+	0.000234	0.00818		photosynthetic membrane	238	4	17.85	0.22	-	0.000311	0.0103
metal ion transmembrane transporter activity	203	31	15.22	2.04	+	0.000664	0.02		regulation of defense response	42	12	3.15	3.81	+	0.000282	0.00967		thylakoid part	251	4	18.82	0.21	-	0.000108	0.00407
molecular transducer activity	290	40	21.75	1.84	+	0.000675	0.02		regulation of response to stress	53	13	3.97	3.27	+	0.000558	0.0181		thylakoid	262	4	19.65	0.2	-	8.22e-05	0.00323
monooxygenase activity	295	46	22.12	2.08	+	2.29e-05	0.00106		glutathione metabolic process	82	23	6.15	3.74	+	7.52e-07	5.16e-05
nuclease activity	664	27	49.79	0.54	-	0.000858	0.0244		sulfur compound metabolic process	229	36	17.17	2.1	+	0.000135	0.00522
nucleoside phosphate binding	3205	338	240.34	1.41	+	1.73e-09	1.68e-07		cellular modified amino acid metabolic process	120	26	9	2.89	+	8.98e-06	0.00048
nucleotide binding	3205	338	240.34	1.41	+	1.73e-09	1.77e-07		organonitrogen compound metabolic process	5014	497	375.99	1.32	+	4.37e-10	5.12e-08
organic cyclic compound binding	7674	743	575.46	1.29	+	1.3e-13	2.66e-11		organic substance metabolic process	9462	899	709.54	1.27	+	3.36e-15	6.43e-13
oxidoreductase activity	1834	194	137.53	1.41	+	6.87e-06	0.00036		nitrogen compound metabolic process	7877	718	590.68	1.22	+	1.86e-08	1.54e-06
oxidoreductase activity, acting on paired donors, with incorporation or reduction of molecular oxygen	372	49	27.9	1.76	+	0.000474	0.0154		cellular lipid catabolic process	42	11	3.15	3.49	+	0.000924	0.028
oxidoreductase activity, acting on single donors with incorporation of molecular oxygen	67	14	5.02	2.79	+	0.00135	0.0341		cellular lipid metabolic process	473	60	35.47	1.69	+	0.000289	0.00981
phosphatase activity	322	48	24.15	1.99	+	3.31e-05	0.00141		lipid metabolic process	724	88	54.29	1.62	+	4.79e-05	0.00212
phosphoenolpyruvate carboxykinase activity	8	5	0.6	8.33	+	0.00132	0.0345		primary metabolic process	9039	836	677.82	1.23	+	2.54e-11	3.19e-09
phosphoprotein phosphatase activity	174	33	13.05	2.53	+	7.64e-06	0.000391		lipid catabolic process	88	18	6.6	2.73	+	0.000375	0.0125
phosphoric ester hydrolase activity	373	56	27.97	2	+	5.91e-06	0.000318		organic substance catabolic process	1334	139	100.03	1.39	+	0.000304	0.0102
phosphotransferase activity, alcohol group as acceptor	1362	165	102.13	1.62	+	1.87e-08	1.53e-06		response to abscisic acid	67	14	5.02	2.79	+	0.00135	0.04
protein binding	1486	154	111.43	1.38	+	0.000159	0.00614		response to alcohol	67	14	5.02	2.79	+	0.00135	0.0396
protein kinase activity	1230	146	92.24	1.58	+	4.57e-07	2.84e-05		protein dephosphorylation	175	33	13.12	2.51	+	1.28e-05	0.000622
protein serine/threonine kinase activity	840	118	62.99	1.87	+	1.62e-09	1.75e-07		cellular protein modification process	2650	300	198.72	1.51	+	1.63e-11	2.37e-09
protein serine/threonine phosphatase activity	108	26	8.1	3.21	+	1.74e-06	0.000102		protein modification process	2650	300	198.72	1.51	+	1.63e-11	2.28e-09
purine nucleotide binding	2879	302	215.89	1.4	+	2.3e-08	1.74e-06		protein metabolic process	4090	377	306.7	1.23	+	6.73e-05	0.00281
purine ribonucleoside triphosphate binding	2625	291	196.84	1.48	+	2.75e-10	3.12e-08		macromolecule metabolic process	7290	628	546.66	1.15	+	0.000202	0.00743
purine ribonucleotide binding	2874	302	215.52	1.4	+	1.84e-08	1.57e-06		macromolecule modification	3297	311	247.24	1.26	+	7.38e-05	0.00305
quercetin 3-O-glucosyltransferase activity	181	31	13.57	2.28	+	0.000105	0.00414		cellular protein metabolic process	3516	339	263.66	1.29	+	5.32e-06	0.000289
quercetin 7-O-glucosyltransferase activity	181	31	13.57	2.28	+	0.000105	0.00423		cellular macromolecule metabolic process	5435	530	407.56	1.3	+	7.72e-10	8.77e-08
receptor activity	262	38	19.65	1.93	+	0.000361	0.0123		dephosphorylation	343	49	25.72	1.91	+	8.31e-05	0.00336
receptor binding	23	8	1.72	4.64	+	0.00102	0.0287		phosphate-containing compound metabolic process	2185	257	163.85	1.57	+	2.14e-11	2.78e-09
ribonucleotide binding	2912	305	218.37	1.4	+	2.2e-08	1.73e-06		phosphorus metabolic process	2229	261	167.15	1.56	+	1.91e-11	2.57e-09
RNA binding	1603	82	120.21	0.68	-	0.000341	0.0118		peptidyl-serine phosphorylation	108	20	8.1	2.47	+	0.000657	0.0206
sequence-specific DNA binding	655	94	49.12	1.91	+	3.82e-08	2.69e-06		protein phosphorylation	1232	146	92.39	1.58	+	4.67e-07	3.26e-05
signal transducer activity	380	55	28.5	1.93	+	2.45e-05	0.00112		phosphorylation	1553	177	116.46	1.52	+	2.66e-07	2.05e-05
signaling receptor activity	255	36	19.12	1.88	+	0.00106	0.0284		peptidyl-serine modification	112	20	8.4	2.38	+	0.00091	0.0278
small molecule binding	3413	366	255.93	1.43	+	4.19e-11	5.04e-09		response to biotic stimulus	99	18	7.42	2.42	+	0.00146	0.0423
structural constituent of ribosome	460	7	34.49	0.2	-	6.65e-08	4.53e-06		intracellular signal transduction	468	72	35.09	2.05	+	1.38e-07	1.11e-05
structural molecule activity	551	16	41.32	0.39	-	1.92e-05	0.000916		signal transduction	1145	146	85.86	1.7	+	7.9e-09	7.01e-07
transcription regulator activity	996	161	74.69	2.16	+	3.94e-17	1.34e-14		cellular response to stimulus	1876	201	140.68	1.43	+	1.96e-06	0.000125
transferase activity	4007	427	300.48	1.42	+	1.28e-12	2.38e-10		signaling	1145	146	85.86	1.7	+	7.9e-09	7.18e-07
transferase activity, transferring glycosyl groups	637	72	47.77	1.51	+	0.00133	0.0341		cell communication	1233	157	92.46	1.7	+	2.01e-09	2.15e-07
transferase activity, transferring hexosyl groups	463	56	34.72	1.61	+	0.00124	0.033		transmembrane receptor protein serine/threonine kinase signaling pathway	202	31	15.15	2.05	+	0.000644	0.0205
transferase activity, transferring phosphorus-containing groups	1671	182	125.31	1.45	+	2.66e-06	0.000151		enzyme linked receptor protein signaling pathway	202	31	15.15	2.05	+	0.000644	0.0203
transition metal ion binding	1332	138	99.88	1.38	+	0.000369	0.0124		metal ion transport	294	43	22.05	1.95	+	0.000139	0.00526
transmembrane receptor activity	218	31	16.35	1.9	+	0.00163	0.0408		ion transport	876	99	65.69	1.51	+	0.000206	0.0074
transmembrane receptor protein kinase activity	202	31	15.15	2.05	+	0.000644	0.02		transport	2180	223	163.47	1.36	+	1.08e-05	0.000535
transmembrane receptor protein serine/threonine kinase activity	202	31	15.15	2.05	+	0.000644	0.0197		establishment of localization	2217	224	166.25	1.35	+	2.18e-05	0.00102
transmembrane signaling receptor activity	218	31	16.35	1.9	+	0.00163	0.0403		localization	2265	229	169.85	1.35	+	1.54e-05	0.000735
transmembrane transporter activity	1225	138	91.86	1.5	+	1.05e-05	0.000526		regulation of transcription, DNA-templated	1861	243	139.55	1.74	+	3.73e-15	6.46e-13
transporter activity	1399	151	104.91	1.44	+	3.46e-05	0.00145		regulation of cellular macromolecule biosynthetic process	1961	247	147.05	1.68	+	8.42e-14	1.33e-11
ubiquitin-like protein transferase activity	560	67	41.99	1.6	+	0.000625	0.0197		regulation of cellular biosynthetic process	1997	257	149.75	1.72	+	2.53e-15	5.41e-13
ubiquitin-protein transferase activity	541	65	40.57	1.6	+	0.000679	0.0198		regulation of biosynthetic process	1997	257	149.75	1.72	+	2.53e-15	5.11e-13
UDP-glucosyltransferase activity	246	40	18.45	2.17	+	3.19e-05	0.00139		regulation of metabolic process	2500	319	187.47	1.7	+	1.88e-18	9.79e-16
UDP-glycosyltransferase activity	335	47	25.12	1.87	+	0.00016	0.00606		regulation of cellular metabolic process	2271	292	170.3	1.71	+	2.53e-17	8.35e-15
Unclassified	16336	829	1225.01	0.68	-	4.42e-53	4.52e-50		regulation of macromolecule biosynthetic process	1993	256	149.45	1.71	+	3.4e-15	6.18e-13
									regulation of macromolecule metabolic process	2473	316	185.45	1.7	+	2.54e-18	1.15e-15
									regulation of gene expression	2162	271	162.12	1.67	+	6.58e-15	1.09e-12
									regulation of nucleic acid-templated transcription	1891	252	141.8	1.78	+	1.18e-16	2.87e-14
									regulation of RNA biosynthetic process	1891	252	141.8	1.78	+	1.18e-16	3.07e-14
									regulation of RNA metabolic process	1915	255	143.6	1.78	+	8.44e-17	2.36e-14
									regulation of nucleobase-containing compound metabolic process	1942	257	145.63	1.76	+	1.3e-16	2.95e-14
									regulation of primary metabolic process	2286	296	171.42	1.73	+	7.65e-18	2.78e-15
									regulation of nitrogen compound metabolic process	2279	296	170.9	1.73	+	4.85e-18	1.96e-15
									transcription, DNA-templated	1185	150	88.86	1.69	+	7.2e-09	6.89e-07
									organic substance biosynthetic process	3187	305	238.99	1.28	+	3.15e-05	0.00145
									biosynthetic process	3506	341	262.91	1.3	+	2.7e-06	0.000164
									cellular biosynthetic process	3103	296	232.69	1.27	+	5.44e-05	0.00233
									nucleic acid-templated transcription	1194	151	89.54	1.69	+	6.08e-09	6.14e-07
									RNA biosynthetic process	1203	151	90.21	1.67	+	9.49e-09	8.21e-07
									nucleobase-containing compound biosynthetic process	1417	174	106.26	1.64	+	3.17e-09	3.29e-07
									organic cyclic compound biosynthetic process	1654	195	124.03	1.57	+	6.94e-09	6.82e-07
									heterocycle biosynthetic process	1523	182	114.21	1.59	+	7.82e-09	7.29e-07
									aromatic compound biosynthetic process	1564	185	117.28	1.58	+	1.18e-08	9.99e-07
									protein ubiquitination	586	74	43.94	1.68	+	5.53e-05	0.00234
									protein modification by small protein conjugation	626	78	46.94	1.66	+	5.08e-05	0.00223
									protein modification by small protein conjugation or removal	723	84	54.22	1.55	+	0.000262	0.00906
									ion transmembrane transport	615	72	46.12	1.56	+	0.000626	0.0201
									transmembrane transport	1214	125	91.04	1.37	+	0.000844	0.026
									carboxylic acid metabolic process	715	81	53.62	1.51	+	0.000697	0.0216
									oxoacid metabolic process	731	85	54.82	1.55	+	0.000218	0.00778
									organic acid metabolic process	733	86	54.97	1.56	+	0.000166	0.00624
									small molecule metabolic process	1326	152	99.43	1.53	+	1.47e-06	9.55e-05
									oxidation-reduction process	1951	203	146.3	1.39	+	1.02e-05	0.000522
									Unclassified	17708	935	1327.89	0.7	-	2.18e-51	3.97e-48
									nucleic acid phosphodiester bond hydrolysis	702	26	52.64	0.49	-	0.000121	0.00471
									translation	641	19	48.07	0.4	-	4.61e-06	0.00027
									peptide biosynthetic process	647	20	48.52	0.41	-	1.04e-05	0.000524
									amide biosynthetic process	678	23	50.84	0.45	-	3.36e-05	0.00153
									photosynthesis	234	3	17.55	0.17	-	8.95e-05	0.00354
									tRNA modification	140	0	10.5	< 0.01	-	7.66e-05	0.00313
									RNA modification	633	11	47.47	0.23	-	1.01e-09	1.11e-07
									tRNA processing	165	1	12.37	0.08	-	0.000169	0.00625
									tRNA metabolic process	232	3	17.4	0.17	-	8.63e-05	0.00345
									ncRNA metabolic process	435	8	32.62	0.25	-	1.16e-06	7.68e-05
									ncRNA processing	370	6	27.75	0.22	-	2.07e-06	0.000127
									RNA processing	739	27	55.42	0.49	-	5.39e-05	0.00233

## Sheet: Salt stress repressed
GO Analysis - Panther Overrepresentation Test
MT vs MT+NaCl DE sig Repressed list
	Solanum lycopersicum (REF)	Client Text Box Input ( Hierarchy NEW! Tips)								Solanum lycopersicum (REF)	Client Text Box Input ( Hierarchy NEW! Tips)								Solanum lycopersicum (REF)	Client Text Box Input ( Hierarchy NEW! Tips)
GO molecular function complete	#	#	expected	Fold Enrichment	+/-	raw P value	FDR		GO biological process complete	#	#	expected	Fold Enrichment	+/-	raw P value	FDR		GO cellular component complete	#	#	expected	Fold Enrichment	+/-	raw P value	FDR
ADP transmembrane transporter activity	18	6	0.92	6.56	+	0.000805	0.0374		lysine biosynthetic process via diaminopimelate	9	5	0.46	10.93	+	0.000365	0.0162		eukaryotic translation elongation factor 1 complex	3	3	0.15	19.67	+	0.00202	0.0341
anion binding	3334	217	169.49	1.28	+	0.000329	0.0182		diaminopimelate metabolic process	9	5	0.46	10.93	+	0.000365	0.016		macromolecular complex	2741	278	139.34	2	+	3.7e-26	1.8e-24
anion transmembrane transporter activity	222	30	11.29	2.66	+	9.16e-06	0.00134		cellular amino acid metabolic process	338	33	17.18	1.92	+	0.00087	0.0336		cytoplasmic part	3439	313	174.83	1.79	+	1.76e-22	6.91e-21
anion:anion antiporter activity	13	6	0.66	9.08	+	0.0002	0.0146		primary metabolic process	9039	653	459.51	1.42	+	4.36e-23	7.92e-21		intracellular part	8931	618	454.02	1.36	+	2.98e-17	1.02e-15
antioxidant activity	230	29	11.69	2.48	+	2.8e-05	0.00302		metabolic process	11662	818	592.85	1.38	+	2.03e-27	4.61e-25		intracellular	9254	647	470.44	1.38	+	2.42e-19	8.67e-18
ATP binding	2372	159	120.58	1.32	+	0.000749	0.0365		organonitrogen compound metabolic process	5014	454	254.89	1.78	+	1.71e-33	6.9e-31		cell part	10699	764	543.9	1.4	+	3.93e-27	2.5e-25
ATP transmembrane transporter activity	17	6	0.86	6.94	+	0.00063	0.0322		organic substance metabolic process	9462	682	481.01	1.42	+	3.46e-24	6.98e-22		cell	10792	768	548.63	1.4	+	6.86e-27	4.05e-25
ATP:ADP antiporter activity	12	5	0.61	8.2	+	0.001	0.0455		nitrogen compound metabolic process	7877	566	400.44	1.41	+	1.02e-18	1.37e-16		cytoplasm	5026	435	255.5	1.7	+	7.91e-28	5.45e-26
binding	10738	675	545.88	1.24	+	1.69e-10	6.93e-08		carboxylic acid metabolic process	715	60	36.35	1.65	+	0.000354	0.0159		photosystem I reaction center	10	5	0.51	9.84	+	0.000526	0.00966
carbohydrate binding	233	25	11.84	2.11	+	0.00108	0.047		oxoacid metabolic process	731	60	37.16	1.61	+	0.00074	0.0292		photosystem I	101	20	5.13	3.9	+	1.44e-06	4.11e-05
catalytic activity	10513	617	534.44	1.15	+	3.62e-05	0.00352		organic acid metabolic process	733	60	37.26	1.61	+	0.000752	0.0294		photosystem	167	26	8.49	3.06	+	2.41e-06	6.63e-05
catalytic activity, acting on a protein	2946	190	149.76	1.27	+	0.00124	0.0518		small molecule metabolic process	1326	105	67.41	1.56	+	2.32e-05	0.00138		membrane part	6745	395	342.89	1.15	+	0.00251	0.0414
chlorophyll binding	62	15	3.15	4.76	+	3.63e-06	0.000619		cellular metabolic process	8948	648	454.88	1.42	+	4.18e-23	7.99e-21		membrane	7568	444	384.73	1.15	+	0.00103	0.018
cofactor binding	1167	90	59.33	1.52	+	0.00022	0.0145		cellular process	11018	782	560.12	1.4	+	3.01e-27	6.43e-25		photosynthetic membrane	238	27	12.1	2.23	+	0.00026	0.00536
cysteine-type peptidase activity	271	2	13.78	0.15	-	0.000302	0.0182		lysine biosynthetic process	13	5	0.66	7.57	+	0.00133	0.0469		thylakoid part	251	28	12.76	2.19	+	0.00034	0.00669
disulfide oxidoreductase activity	118	16	6	2.67	+	0.000779	0.0371		alpha-amino acid metabolic process	211	24	10.73	2.24	+	0.000594	0.024		thylakoid	262	28	13.32	2.1	+	0.000501	0.00941
drug binding	2570	171	130.65	1.31	+	0.000594	0.0312		organonitrogen compound biosynthetic process	1266	211	64.36	3.28	+	1.4e-46	8.46e-44		cytosolic small ribosomal subunit	95	45	4.83	9.32	+	4.54e-25	2.08e-23
endonuclease activity	584	10	29.69	0.34	-	6.57e-05	0.00584		organic substance biosynthetic process	3187	317	162.02	1.96	+	1.14e-28	3.2e-26		small ribosomal subunit	158	49	8.03	6.1	+	1.08e-20	4.05e-19
heterocyclic compound binding	7673	488	390.07	1.25	+	8.63e-08	2.52e-05		biosynthetic process	3506	339	178.23	1.9	+	8.73e-29	2.64e-26		ribosomal subunit	370	125	18.81	6.65	+	2.48e-54	5.12e-52
inorganic anion transmembrane transporter activity	52	14	2.64	5.3	+	2.64e-06	0.000492		carboxylic acid biosynthetic process	329	38	16.73	2.27	+	1.2e-05	0.000781		intracellular organelle part	2764	274	140.51	1.95	+	1.69e-24	7.35e-23
ion antiporter activity	37	8	1.88	4.25	+	0.00128	0.0515		organic acid biosynthetic process	329	38	16.73	2.27	+	1.2e-05	0.000795		intracellular organelle	7114	490	361.65	1.35	+	1.23e-12	4.06e-11
ion binding	5841	367	296.94	1.24	+	2.28e-05	0.00259		small molecule biosynthetic process	422	45	21.45	2.1	+	1.64e-05	0.00101		organelle	7121	490	362.01	1.35	+	1.26e-12	4e-11
kinase activity	1450	119	73.71	1.61	+	1.29e-06	0.000264		cellular biosynthetic process	3103	309	157.75	1.96	+	4.58e-28	1.11e-25		organelle part	2764	274	140.51	1.95	+	1.69e-24	6.99e-23
molecular transducer activity	290	30	14.74	2.03	+	0.00056	0.0301		lysine metabolic process	13	5	0.66	7.57	+	0.00133	0.0465		intracellular ribonucleoprotein complex	902	172	45.85	3.75	+	1.51e-44	2.08e-42
mRNA binding	89	13	4.52	2.87	+	0.00129	0.0506		sulfate transmembrane transport	17	7	0.86	8.1	+	0.000102	0.0054		ribonucleoprotein complex	902	172	45.85	3.75	+	1.51e-44	2.49e-42
nuclease activity	664	14	33.76	0.41	-	0.000268	0.0166		sulfate transport	18	8	0.92	8.74	+	2.11e-05	0.00128		ribosome	486	144	24.71	5.83	+	1.25e-56	5.15e-54
organic cyclic compound binding	7674	488	390.12	1.25	+	8.65e-08	2.21e-05		inorganic anion transport	66	15	3.36	4.47	+	6.98e-06	0.00047		intracellular non-membrane-bounded organelle	1334	204	67.82	3.01	+	4.31e-40	5.09e-38
oxidoreductase activity, acting on a sulfur group of donors, NAD(P) as acceptor	60	13	3.05	4.26	+	4.34e-05	0.00403		anion transport	285	33	14.49	2.28	+	5.47e-05	0.00302		non-membrane-bounded organelle	1334	204	67.82	3.01	+	4.31e-40	4.45e-38
phosphotransferase activity, alcohol group as acceptor	1362	107	69.24	1.55	+	2.9e-05	0.00296		ion transport	876	68	44.53	1.53	+	0.00118	0.0443		cytosolic ribosome	268	115	13.62	8.44	+	1.13e-58	9.34e-56
pigment binding	34	13	1.73	7.52	+	2.28e-07	5.19e-05		sulfur compound transport	29	8	1.47	5.43	+	0.000324	0.0149		cytosolic part	311	117	15.81	7.4	+	7.63e-55	2.1e-52
protein kinase activity	1230	102	62.53	1.63	+	4.72e-06	0.000743		inorganic anion transmembrane transport	40	9	2.03	4.43	+	0.000505	0.0211		cytosol	737	146	37.47	3.9	+	1.86e-39	1.71e-37
protein serine/threonine kinase activity	840	70	42.7	1.64	+	0.000156	0.0118		transmembrane transport	1214	91	61.72	1.47	+	0.000478	0.0202		cytosolic large ribosomal subunit	165	69	8.39	8.23	+	4.88e-35	4.04e-33
purine nucleotide binding	2879	186	146.36	1.27	+	0.00129	0.0497		mitochondrial membrane organization	17	7	0.86	8.1	+	0.000102	0.00532		large ribosomal subunit	211	76	10.73	7.09	+	6.51e-35	4.89e-33
purine ribonucleoside triphosphate binding	2625	180	133.45	1.35	+	9.44e-05	0.00772		cellular component organization or biogenesis	2068	170	105.13	1.62	+	4.07e-09	3.89e-07		plastoglobule	36	13	1.83	7.1	+	3.89e-07	1.19e-05
purine ribonucleotide binding	2874	186	146.1	1.27	+	0.0011	0.0471		cytoplasmic translation	92	36	4.68	7.7	+	3.39e-18	4.4e-16		chloroplast stroma	98	17	4.98	3.41	+	3.89e-05	0.000945
receptor activity	262	27	13.32	2.03	+	0.00127	0.0519		translation	641	158	32.59	4.85	+	4.07e-53	4.93e-50		plastid stroma	100	17	5.08	3.34	+	4.87e-05	0.00109
RNA binding	1603	142	81.49	1.74	+	1.38e-09	4.71e-07		cellular protein metabolic process	3516	346	178.74	1.94	+	9.86e-31	3.59e-28		spliceosomal tri-snRNP complex	41	9	2.08	4.32	+	0.00059	0.0106
rRNA binding	152	20	7.73	2.59	+	0.000263	0.0168		protein metabolic process	4090	384	207.92	1.85	+	1.24e-30	4.1e-28		photosystem II	88	19	4.47	4.25	+	8.55e-07	2.52e-05
secondary active sulfate transmembrane transporter activity	16	7	0.81	8.61	+	7.57e-05	0.00645		macromolecule metabolic process	7290	520	370.6	1.4	+	2.89e-16	3.62e-14		chloroplast envelope	99	18	5.03	3.58	+	1.33e-05	0.000344
serine-type endopeptidase activity	153	21	7.78	2.7	+	0.00011	0.00869		cellular macromolecule metabolic process	5435	432	276.3	1.56	+	9.25e-21	1.4e-18		plastid envelope	101	18	5.13	3.51	+	1.69e-05	0.000424
small molecule binding	3413	223	173.5	1.29	+	0.000202	0.0142		cellular macromolecule biosynthetic process	2190	227	111.33	2.04	+	2.31e-22	4e-20		organelle envelope	419	43	21.3	2.02	+	4.39e-05	0.00101
structural constituent of cytoskeleton	27	7	1.37	5.1	+	0.00104	0.0463		macromolecule biosynthetic process	2251	231	114.43	2.02	+	2.97e-22	4.9e-20		envelope	419	43	21.3	2.02	+	4.39e-05	0.00104
structural constituent of ribosome	460	140	23.38	5.99	+	3.1e-56	6.35e-53		peptide biosynthetic process	647	159	32.89	4.83	+	2.63e-53	4.77e-50		outer membrane	53	9	2.69	3.34	+	0.00285	0.0461
structural molecule activity	551	148	28.01	5.28	+	1.12e-53	1.15e-50		peptide metabolic process	742	162	37.72	4.29	+	1.78e-48	1.3e-45		thylakoid membrane	156	21	7.93	2.65	+	0.000141	0.00306
sulfate transmembrane transporter activity	18	8	0.92	8.74	+	2.11e-05	0.00269		cellular amide metabolic process	795	168	40.41	4.16	+	1.25e-48	1.13e-45		nucleolus	228	26	11.59	2.24	+	0.000325	0.00654
sulfur compound transmembrane transporter activity	29	8	1.47	5.43	+	0.000324	0.0184		cellular nitrogen compound metabolic process	4264	323	216.77	1.49	+	1.52e-12	1.73e-10		intrinsic component of plasma membrane	295	31	15	2.07	+	0.000371	0.00712
tetrapyrrole binding	509	47	25.88	1.82	+	0.000209	0.0142		amide biosynthetic process	678	164	34.47	4.76	+	3.4e-54	1.24e-50		plasma membrane part	326	31	16.57	1.87	+	0.00173	0.0298
thioredoxin-disulfide reductase activity	53	13	2.69	4.82	+	1.41e-05	0.00192		cellular nitrogen compound biosynthetic process	2183	244	110.98	2.2	+	2.24e-28	5.82e-26		plasma membrane	1339	101	68.07	1.48	+	0.000204	0.00433
transferase activity	4007	252	203.7	1.24	+	0.000697	0.0348		gene expression	2603	247	132.33	1.87	+	1.17e-19	1.64e-17		cell periphery	1725	134	87.69	1.53	+	3.75e-06	0.0001
transferase activity, transferring phosphorus-containing groups	1671	127	84.95	1.5	+	2.16e-05	0.0026		photosynthesis, light harvesting in photosystem I	34	13	1.73	7.52	+	2.28e-07	1.98e-05		intrinsic component of membrane	6477	380	329.27	1.15	+	0.00292	0.0464
transmembrane transporter activity	1225	93	62.27	1.49	+	0.000303	0.0177		photosynthesis, light harvesting	39	14	1.98	7.06	+	1.48e-07	1.31e-05		Unclassified	18441	712	937.48	0.76	-	3.25e-26	1.68e-24
Unclassified	16336	586	830.46	0.71	-	3.87e-31	2.64e-28		photosynthesis	234	28	11.9	2.35	+	0.000111	0.00568
									maturation of LSU-rRNA	41	14	2.08	6.72	+	2.45e-07	2.07e-05
									ribosomal large subunit biogenesis	117	35	5.95	5.88	+	8.44e-15	9.89e-13
									ribosome biogenesis	398	76	20.23	3.76	+	3.45e-20	5.02e-18
									ribonucleoprotein complex biogenesis	502	90	25.52	3.53	+	4.79e-22	7.57e-20
									cellular component biogenesis	948	113	48.19	2.34	+	5.69e-15	6.9e-13
									rRNA processing	204	39	10.37	3.76	+	4.66e-11	4.98e-09
									rRNA metabolic process	207	39	10.52	3.71	+	6.8e-11	7.07e-09
									ncRNA metabolic process	435	47	22.11	2.13	+	5.45e-06	0.000381
									ncRNA processing	370	44	18.81	2.34	+	1.28e-06	9.88e-05
									ribosomal small subunit assembly	44	15	2.24	6.71	+	9.32e-08	8.47e-06
									ribonucleoprotein complex assembly	238	41	12.1	3.39	+	2.48e-10	2.5e-08
									ribonucleoprotein complex subunit organization	245	41	12.45	3.29	+	5.32e-10	5.23e-08
									macromolecular complex subunit organization	527	53	26.79	1.98	+	1.33e-05	0.000851
									cellular macromolecular complex assembly	458	50	23.28	2.15	+	3.03e-06	0.00023
									macromolecular complex assembly	469	50	23.84	2.1	+	4.16e-06	0.000308
									cellular component assembly	581	53	29.54	1.79	+	0.000115	0.00581
									ribosomal small subunit biogenesis	112	29	5.69	5.09	+	3.21e-11	3.53e-09
									ribosome assembly	131	27	6.66	4.05	+	1.08e-08	1.01e-06
									organelle assembly	202	30	10.27	2.92	+	1.01e-06	7.98e-05
									ATP transport	19	6	0.97	6.21	+	0.00102	0.0389
									response to chemical	960	75	48.8	1.54	+	0.000524	0.0216
									response to stimulus	2693	189	136.9	1.38	+	1.63e-05	0.00102
									ADP transport	20	6	1.02	5.9	+	0.00127	0.0461
									purine ribonucleoside biosynthetic process	20	6	1.02	5.9	+	0.00127	0.0452
									purine nucleoside biosynthetic process	20	6	1.02	5.9	+	0.00127	0.0456
									translational elongation	33	8	1.68	4.77	+	0.000675	0.027
									protein-chromophore linkage	63	15	3.2	4.68	+	4.29e-06	0.000312
									cellular protein modification process	2650	183	134.72	1.36	+	5.7e-05	0.00309
									protein modification process	2650	183	134.72	1.36	+	5.7e-05	0.00305
									ribosomal large subunit assembly	52	11	2.64	4.16	+	0.000199	0.0095
									maturation of SSU-rRNA from tricistronic rRNA transcript (SSU-rRNA, 5.8S rRNA, LSU-rRNA)	57	11	2.9	3.8	+	0.000397	0.0172
									maturation of SSU-rRNA	68	14	3.46	4.05	+	3.64e-05	0.00204
									mitochondrial transport	119	17	6.05	2.81	+	0.000317	0.0148
									fatty acid biosynthetic process	112	15	5.69	2.63	+	0.00125	0.046
									monocarboxylic acid biosynthetic process	137	19	6.96	2.73	+	0.000204	0.00962
									response to light stimulus	143	19	7.27	2.61	+	0.000332	0.0151
									response to radiation	158	19	8.03	2.37	+	0.00114	0.0433
									response to abiotic stimulus	245	28	12.45	2.25	+	0.00018	0.00895
									cellular oxidant detoxification	233	29	11.84	2.45	+	3.38e-05	0.00198
									cellular detoxification	234	29	11.9	2.44	+	3.6e-05	0.00204
									detoxification	284	31	14.44	2.15	+	0.00018	0.00884
									response to toxic substance	285	31	14.49	2.14	+	0.000188	0.00912
									cellular response to toxic substance	234	29	11.9	2.44	+	3.6e-05	0.00207
									response to oxidative stress	197	22	10.01	2.2	+	0.00124	0.046
									protein phosphorylation	1232	102	62.63	1.63	+	6.3e-06	0.000432
									phosphorylation	1553	123	78.95	1.56	+	4.83e-06	0.000344
									phosphate-containing compound metabolic process	2185	169	111.08	1.52	+	2.71e-07	2.24e-05
									phosphorus metabolic process	2229	170	113.31	1.5	+	4.63e-07	3.74e-05
									carbohydrate metabolic process	904	72	45.96	1.57	+	0.000467	0.02
									Unclassified	17708	626	900.21	0.7	-	3.06e-38	1.39e-35
									RNA modification	633	14	32.18	0.44	-	0.000581	0.0237

## Sheet: OX stress induced
GO Analysis - Panther Overrepresentation Test
MT vs MT+H2O2 DE sig Induced list
	Solanum lycopersicum (REF)	Client Text Box Input ( Hierarchy NEW! Tips)								Solanum lycopersicum (REF)	Client Text Box Input ( Hierarchy NEW! Tips)								Solanum lycopersicum (REF)	Client Text Box Input ( Hierarchy NEW! Tips)
GO molecular function complete	#	#	expected	Fold Enrichment	+/-	raw P value	FDR		GO biological process complete	#	#	expected	Fold Enrichment	+/-	raw P value	FDR		GO cellular component complete	#	#	expected	Fold Enrichment	+/-	raw P value	FDR
active transmembrane transporter activity	506	59	32.19	1.83	+	3.34e-05	0.00108		sulfate reduction	4	4	0.25	15.72	+	0.000735	0.0178		proteasome core complex	22	8	1.4	5.72	+	0.000289	0.00582
adenyl nucleotide binding	2626	231	167.06	1.38	+	2.15e-06	0.00011		oxidation-reduction process	1951	209	124.12	1.68	+	4.27e-12	1.94e-09		intracellular part	8931	681	568.18	1.2	+	1.71e-07	6.16e-06
adenyl ribonucleotide binding	2621	231	166.75	1.39	+	2.1e-06	0.00011		metabolic process	11662	976	741.93	1.32	+	8.04e-24	9.74e-21		intracellular	9254	712	588.73	1.21	+	1.68e-08	6.31e-07
ADP binding	248	4	15.78	0.25	-	0.00119	0.0256		sulfur compound metabolic process	229	52	14.57	3.57	+	3.2e-13	1.94e-10		cell part	10699	860	680.66	1.26	+	3.62e-15	7.48e-13
amino acid transmembrane transporter activity	106	18	6.74	2.67	+	0.000424	0.00997		cellular metabolic process	8948	684	569.26	1.2	+	1.01e-07	1.15e-05		cell	10792	867	686.58	1.26	+	2.4e-15	6.6e-13
anion binding	3334	306	212.11	1.44	+	5.27e-10	5.99e-08		cellular process	11018	816	700.96	1.16	+	4.15e-07	4.19e-05		proteasome complex	62	12	3.94	3.04	+	0.0014	0.0219
anion transmembrane transporter activity	222	34	14.12	2.41	+	1.38e-05	0.000522		aromatic amino acid family biosynthetic process, prephenate pathway	7	5	0.45	11.23	+	0.000423	0.0116		protein complex	1422	60	90.47	0.66	-	0.000942	0.0162
antioxidant activity	230	31	14.63	2.12	+	0.000311	0.00776		aromatic amino acid family biosynthetic process	37	10	2.35	4.25	+	0.000387	0.0107		macromolecular complex	2741	93	174.38	0.53	-	1.37e-11	1.03e-09
antiporter activity	156	24	9.92	2.42	+	0.000212	0.00571		organic cyclic compound biosynthetic process	1654	156	105.23	1.48	+	4.35e-06	0.000322		endopeptidase complex	62	12	3.94	3.04	+	0.0014	0.0223
ATP binding	2372	227	150.9	1.5	+	5.95e-09	6.08e-07		organic substance metabolic process	9462	739	601.97	1.23	+	4.28e-10	8.64e-08		plant-type vacuole membrane	74	17	4.71	3.61	+	2.5e-05	0.000627
binding	10738	841	683.14	1.23	+	3.58e-12	9.17e-10		organic substance biosynthetic process	3187	274	202.75	1.35	+	1.11e-06	9.87e-05		plant-type vacuole	104	23	6.62	3.48	+	1.77e-06	5.4e-05
calcium ion binding	247	46	15.71	2.93	+	2.09e-09	2.25e-07		biosynthetic process	3506	304	223.05	1.36	+	1.25e-07	1.38e-05		vacuole	265	40	16.86	2.37	+	4.11e-06	0.000117
calcium ion transmembrane transporter activity	36	9	2.29	3.93	+	0.0012	0.0256		cellular amino acid biosynthetic process	164	25	10.43	2.4	+	0.000277	0.00825		intracellular membrane-bounded organelle	6372	493	405.38	1.22	+	5.18e-06	0.000143
calmodulin binding	94	21	5.98	3.51	+	4.27e-06	0.00019		organonitrogen compound metabolic process	5014	415	318.99	1.3	+	5.3e-08	6.88e-06		intracellular organelle	7114	519	452.59	1.15	+	0.000825	0.0145
carbohydrate derivative binding	2970	255	188.95	1.35	+	3.48e-06	0.000158		cellular amino acid metabolic process	338	40	21.5	1.86	+	0.000445	0.0119		organelle	7121	520	453.03	1.15	+	0.000751	0.0141
carboxylic acid transmembrane transporter activity	133	23	8.46	2.72	+	5.71e-05	0.00174		primary metabolic process	9039	664	575.05	1.15	+	3.59e-05	0.00155		membrane-bounded organelle	6470	501	411.62	1.22	+	3.92e-06	0.000116
catalytic activity	10513	944	668.83	1.41	+	2.39e-33	1.63e-30		carboxylic acid metabolic process	715	79	45.49	1.74	+	9.87e-06	0.000552		cytoplasmic part	3439	269	218.79	1.23	+	0.000762	0.014
catalytic activity, acting on a protein	2946	250	187.42	1.33	+	9.72e-06	0.000382		oxoacid metabolic process	731	84	46.51	1.81	+	1.39e-06	0.00012		cytoplasm	5026	435	319.75	1.36	+	1.05e-10	7.25e-09
catalytic activity, acting on a tRNA	184	1	11.71	0.09	-	0.000257	0.00673		organic acid metabolic process	733	85	46.63	1.82	+	9.82e-07	9.15e-05		vacuolar membrane	155	30	9.86	3.04	+	6.15e-07	2.12e-05
catalytic activity, acting on RNA	552	12	35.12	0.34	-	1.5e-05	0.000538		small molecule metabolic process	1326	135	84.36	1.6	+	4.78e-07	4.69e-05		whole membrane	304	41	19.34	2.12	+	2.98e-05	0.000723
cation binding	2770	244	176.23	1.38	+	9.32e-07	5.15e-05		carboxylic acid biosynthetic process	329	42	20.93	2.01	+	9.18e-05	0.00306		membrane	7568	625	481.47	1.3	+	3.49e-12	2.88e-10
coenzyme binding	499	69	31.75	2.17	+	2.98e-08	2.54e-06		organic acid biosynthetic process	329	42	20.93	2.01	+	9.18e-05	0.00309		vacuolar part	160	30	10.18	2.95	+	1.1e-06	3.48e-05
cofactor binding	1167	135	74.24	1.82	+	4.24e-10	5.1e-08		small molecule biosynthetic process	422	52	26.85	1.94	+	3.35e-05	0.00147		bounding membrane of organelle	405	51	25.77	1.98	+	2.3e-05	0.000595
DNA binding	1954	165	124.31	1.33	+	0.000469	0.0109		cellular biosynthetic process	3103	257	197.41	1.3	+	3.59e-05	0.00154		organelle membrane	635	63	40.4	1.56	+	0.0012	0.0199
DNA binding transcription factor activity	853	113	54.27	2.08	+	1.24e-11	2.3e-09		aromatic compound biosynthetic process	1564	143	99.5	1.44	+	4.35e-05	0.0018		chloroplast envelope	99	16	6.3	2.54	+	0.00219	0.0329
drug binding	2570	255	163.5	1.56	+	2.28e-11	3.9e-09		aromatic amino acid family metabolic process	60	12	3.82	3.14	+	0.0011	0.0246		plastid envelope	101	16	6.43	2.49	+	0.00237	0.035
drug transmembrane transporter activity	112	18	7.13	2.53	+	0.00108	0.0235		glutamine family amino acid catabolic process	6	4	0.38	10.48	+	0.002	0.0389		integral component of plasma membrane	174	24	11.07	2.17	+	0.00126	0.0203
endonuclease activity	584	7	37.15	0.19	-	6.89e-09	6.71e-07		alpha-amino acid metabolic process	211	33	13.42	2.46	+	1.51e-05	0.000805		integral component of membrane	6388	525	406.4	1.29	+	1.04e-09	5.04e-08
endopeptidase inhibitor activity	70	13	4.45	2.92	+	0.00126	0.0263		carboxylic acid catabolic process	71	14	4.52	3.1	+	0.000496	0.013		intrinsic component of membrane	6477	533	412.06	1.29	+	5.3e-10	2.74e-08
endopeptidase regulator activity	71	13	4.52	2.88	+	0.00141	0.0283		organic acid catabolic process	71	14	4.52	3.1	+	0.000496	0.0131		membrane part	6745	544	429.11	1.27	+	6.07e-09	2.78e-07
flavin adenine dinucleotide binding	148	21	9.42	2.23	+	0.00155	0.0308		cellular catabolic process	1287	128	81.88	1.56	+	3.24e-06	0.000245		intrinsic component of plasma membrane	295	39	18.77	2.08	+	6.51e-05	0.00145
galactosyltransferase activity	34	9	2.16	4.16	+	0.000851	0.0187		catabolic process	1586	162	100.9	1.61	+	2.67e-08	3.74e-06		plasma membrane part	326	41	20.74	1.98	+	0.000136	0.0028
glucosyltransferase activity	295	50	18.77	2.66	+	7.25e-09	6.75e-07		organic substance catabolic process	1334	115	84.87	1.36	+	0.00221	0.0423		plasma membrane	1339	160	85.19	1.88	+	9.27e-13	1.53e-10
glutathione transferase activity	73	26	4.64	5.6	+	9.88e-11	1.56e-08		regulation of jasmonic acid mediated signaling pathway	18	9	1.15	7.86	+	1.69e-05	0.000851		cell periphery	1725	192	109.74	1.75	+	1.43e-12	1.97e-10
heme binding	447	50	28.44	1.76	+	0.000376	0.00904		regulation of signal transduction	108	20	6.87	2.91	+	7.46e-05	0.00268		endoplasmic reticulum	415	47	26.4	1.78	+	0.000482	0.00927
heterocyclic compound binding	7673	577	488.15	1.18	+	1.44e-05	0.000536		regulation of cell communication	108	20	6.87	2.91	+	7.46e-05	0.00274		endomembrane system	972	95	61.84	1.54	+	0.000106	0.00224
hydro-lyase activity	66	14	4.2	3.33	+	0.00026	0.00674		regulation of cellular process	3619	341	230.24	1.48	+	2.15e-12	1.12e-09		extracellular region	503	53	32	1.66	+	0.000811	0.0146
inorganic molecular entity transmembrane transporter activity	642	71	40.84	1.74	+	2.91e-05	0.000959		regulation of biological process	3889	352	247.42	1.42	+	1e-10	2.8e-08		organelle subcompartment	538	55	34.23	1.61	+	0.00156	0.0238
ion binding	5841	518	371.6	1.39	+	1.2e-14	4.1e-12		biological regulation	4553	406	289.66	1.4	+	1.39e-11	4.6e-09		Unclassified	18441	959	1173.2	0.82	-	3.7e-19	1.53e-16
ion transmembrane transporter activity	652	67	41.48	1.62	+	0.000331	0.00815		regulation of signaling	108	20	6.87	2.91	+	7.46e-05	0.00271		chromosomal part	299	5	19.02	0.26	-	0.000367	0.00722
iron ion binding	364	43	23.16	1.86	+	0.000307	0.00776		regulation of response to stimulus	147	21	9.35	2.25	+	0.00148	0.0303		chromosome	351	8	22.33	0.36	-	0.00108	0.0183
kinase activity	1450	145	92.25	1.57	+	4.57e-07	2.75e-05		ethylene biosynthetic process	10	5	0.64	7.86	+	0.00138	0.0292		intracellular non-membrane-bounded organelle	1334	28	84.87	0.33	-	2.35e-12	2.78e-10
lyase activity	340	42	21.63	1.94	+	0.000185	0.00519		ethylene metabolic process	10	5	0.64	7.86	+	0.00138	0.029		non-membrane-bounded organelle	1334	28	84.87	0.33	-	2.35e-12	2.43e-10
metal ion binding	2760	243	175.59	1.38	+	1.09e-06	5.86e-05		cellular alkene metabolic process	10	5	0.64	7.86	+	0.00138	0.0287		ribosomal subunit	370	6	23.54	0.25	-	4.39e-05	0.00101
metal ion transmembrane transporter activity	203	26	12.91	2.01	+	0.00178	0.0337		olefin metabolic process	10	5	0.64	7.86	+	0.00138	0.0293		intracellular ribonucleoprotein complex	902	15	57.38	0.26	-	1.18e-10	6.95e-09
molecular transducer activity	290	37	18.45	2.01	+	0.000226	0.006		alkene biosynthetic process	10	5	0.64	7.86	+	0.00138	0.0288		ribonucleoprotein complex	902	15	57.38	0.26	-	1.18e-10	7.48e-09
monooxygenase activity	295	34	18.77	1.81	+	0.00213	0.0393		olefin biosynthetic process	10	5	0.64	7.86	+	0.00138	0.0295		ribosome	486	7	30.92	0.23	-	7.44e-07	2.46e-05
NAD+ kinase activity	17	6	1.08	5.55	+	0.0019	0.0356		hormone biosynthetic process	70	13	4.45	2.92	+	0.00126	0.0276		nucleoplasm part	237	2	15.08	0.13	-	9.35e-05	0.00203
NADP binding	53	12	3.37	3.56	+	0.000423	0.0101		toxin catabolic process	50	21	3.18	6.6	+	5.63e-10	1.02e-07		nucleoplasm	257	2	16.35	0.12	-	3.16e-05	0.000745
nuclease activity	664	13	42.24	0.31	-	4.42e-07	2.74e-05		secondary metabolite catabolic process	50	21	3.18	6.6	+	5.63e-10	1.08e-07		nuclear lumen	666	8	42.37	0.19	-	3.96e-10	2.18e-08
nucleoside phosphate binding	3205	286	203.9	1.4	+	3.1e-08	2.44e-06		secondary metabolic process	273	37	17.37	2.13	+	8.85e-05	0.00301		intracellular organelle lumen	786	14	50	0.28	-	6.37e-09	2.77e-07
nucleotide binding	3205	286	203.9	1.4	+	3.1e-08	2.54e-06		detoxification	284	52	18.07	2.88	+	3.24e-10	7.36e-08		organelle lumen	786	14	50	0.28	-	6.37e-09	2.51e-07
organic acid transmembrane transporter activity	133	23	8.46	2.72	+	5.71e-05	0.00177		response to toxic substance	285	52	18.13	2.87	+	3.61e-10	7.72e-08		membrane-enclosed lumen	786	14	50	0.28	-	6.37e-09	2.63e-07
organic anion transmembrane transporter activity	161	25	10.24	2.44	+	0.000139	0.00407		response to chemical	960	123	61.07	2.01	+	7.46e-12	3.01e-09		nuclear part	950	14	60.44	0.23	-	2.66e-12	2.44e-10
organic cyclic compound binding	7674	577	488.21	1.18	+	1.44e-05	0.000527		response to stimulus	2693	303	171.33	1.77	+	3.17e-20	2.88e-17		nucleolus	228	1	14.51	0.07	-	1.82e-05	0.000484
oxidoreductase activity	1834	201	116.68	1.72	+	1.49e-12	4.36e-10		toxin metabolic process	53	21	3.37	6.23	+	1.31e-09	2.26e-07
oxidoreductase activity, acting on a sulfur group of donors	139	20	8.84	2.26	+	0.00195	0.0362		lipid oxidation	21	7	1.34	5.24	+	0.00105	0.0241
oxidoreductase activity, acting on a sulfur group of donors, disulfide as acceptor	41	11	2.61	4.22	+	0.000211	0.00577		cellular lipid metabolic process	473	59	30.09	1.96	+	5.09e-06	0.000363
peptidase inhibitor activity	70	13	4.45	2.92	+	0.00126	0.0266		lipid metabolic process	724	97	46.06	2.11	+	2.06e-10	4.98e-08
peptidase regulator activity	72	14	4.58	3.06	+	0.00056	0.0126		glutathione metabolic process	82	27	5.22	5.18	+	1.85e-10	4.81e-08
phosphatase activity	322	38	20.49	1.85	+	0.00071	0.0158		cofactor metabolic process	479	76	30.47	2.49	+	2.36e-11	7.15e-09
phospholipase activity	55	11	3.5	3.14	+	0.00174	0.0333		cellular modified amino acid metabolic process	120	30	7.63	3.93	+	4.7e-09	6.84e-07
phosphoprotein phosphatase activity	174	29	11.07	2.62	+	1.58e-05	0.000558		response to water deprivation	36	11	2.29	4.8	+	8.03e-05	0.00281
phosphoric diester hydrolase activity	43	11	2.74	4.02	+	0.0003	0.00767		response to water	36	11	2.29	4.8	+	8.03e-05	0.00283
phosphoric ester hydrolase activity	373	49	23.73	2.06	+	1.05e-05	0.000405		response to acid chemical	138	21	8.78	2.39	+	0.000599	0.015
phosphotransferase activity, alcohol group as acceptor	1362	140	86.65	1.62	+	2e-07	1.37e-05		response to abiotic stimulus	245	37	15.59	2.37	+	6.91e-06	0.000426
protein kinase activity	1230	124	78.25	1.58	+	2.63e-06	0.000128		response to inorganic substance	98	17	6.23	2.73	+	0.000488	0.013
protein serine/threonine kinase activity	840	108	53.44	2.02	+	1.49e-10	2.04e-08		response to oxygen-containing compound	199	31	12.66	2.45	+	3.08e-05	0.00138
protein serine/threonine phosphatase activity	108	21	6.87	3.06	+	2.67e-05	0.000895		response to stress	1193	130	75.9	1.71	+	3.12e-08	4.2e-06
purine nucleotide binding	2879	246	183.16	1.34	+	7.85e-06	0.000315		fatty acid catabolic process	23	7	1.46	4.78	+	0.00163	0.0329
purine ribonucleoside triphosphate binding	2625	242	167	1.45	+	3.46e-08	2.62e-06		monocarboxylic acid metabolic process	282	34	17.94	1.9	+	0.00111	0.0248
purine ribonucleotide binding	2874	246	182.84	1.35	+	6.44e-06	0.000263		cellular lipid catabolic process	42	11	2.67	4.12	+	0.000252	0.00765
pyridoxal phosphate binding	135	21	8.59	2.45	+	0.000486	0.0112		lipid catabolic process	88	20	5.6	3.57	+	5.75e-06	0.000366
quercetin 3-O-glucosyltransferase activity	181	33	11.52	2.87	+	5.67e-07	3.22e-05		calcium ion transmembrane transport	28	8	1.78	4.49	+	0.00108	0.0245
quercetin 7-O-glucosyltransferase activity	181	33	11.52	2.87	+	5.67e-07	3.32e-05		ion transport	876	94	55.73	1.69	+	5.05e-06	0.000367
receptor activity	262	35	16.67	2.1	+	0.000175	0.00497		transport	2180	202	138.69	1.46	+	4.05e-07	4.21e-05
ribonucleotide binding	2912	251	185.26	1.35	+	2.89e-06	0.000138		establishment of localization	2217	203	141.04	1.44	+	7.9e-07	7.56e-05
RNA binding	1603	31	101.98	0.3	-	5.01e-16	2.05e-13		localization	2265	205	144.1	1.42	+	1.55e-06	0.000131
rRNA binding	152	0	9.67	< 0.01	-	0.000191	0.00529		ion transmembrane transport	615	71	39.13	1.81	+	9.3e-06	0.000528
secondary active transmembrane transporter activity	267	34	16.99	2	+	0.000351	0.00856		transmembrane transport	1214	128	77.23	1.66	+	2.03e-07	2.17e-05
sequence-specific DNA binding	655	71	41.67	1.7	+	4.95e-05	0.00156		calcium ion transport	29	9	1.84	4.88	+	0.000322	0.0093
signal transducer activity	380	51	24.18	2.11	+	4.78e-06	0.000208		sterol biosynthetic process	34	9	2.16	4.16	+	0.000851	0.02
signaling receptor activity	255	34	16.22	2.1	+	0.000157	0.00454		steroid biosynthetic process	83	14	5.28	2.65	+	0.00187	0.0372
small molecule binding	3413	314	217.13	1.45	+	2.43e-10	3.11e-08		steroid metabolic process	97	19	6.17	3.08	+	5.81e-05	0.00222
structural constituent of ribosome	460	5	29.26	0.17	-	1.14e-07	8.02e-06		lipid biosynthetic process	381	49	24.24	2.02	+	2.06e-05	0.000972
structural molecule activity	551	10	35.05	0.29	-	2.25e-06	0.000112		sterol metabolic process	74	17	4.71	3.61	+	2.5e-05	0.00115
tetrapyrrole binding	509	58	32.38	1.79	+	7.41e-05	0.00223		organic hydroxy compound metabolic process	151	24	9.61	2.5	+	0.000148	0.00479
threonine-type endopeptidase activity	22	7	1.4	5	+	0.00132	0.027		organic hydroxy compound biosynthetic process	106	17	6.74	2.52	+	0.00156	0.0318
threonine-type peptidase activity	22	7	1.4	5	+	0.00132	0.0267		response to biotic stimulus	99	25	6.3	3.97	+	7.45e-08	8.73e-06
transcription regulator activity	996	126	63.36	1.99	+	1.02e-11	2.31e-09		xyloglucan metabolic process	44	11	2.8	3.93	+	0.000355	0.0101
transferase activity	4007	394	254.92	1.55	+	4.95e-17	2.53e-14		cellular glucan metabolic process	156	23	9.92	2.32	+	0.000648	0.0161
transferase activity, transferring acyl groups	463	49	29.46	1.66	+	0.00131	0.027		glucan metabolic process	166	24	10.56	2.27	+	0.000549	0.014
transferase activity, transferring alkyl or aryl (other than methyl) groups	232	37	14.76	2.51	+	3.18e-06	0.000148		polysaccharide metabolic process	323	38	20.55	1.85	+	0.00073	0.0178
transferase activity, transferring glycosyl groups	637	89	40.53	2.2	+	1.31e-10	1.92e-08		cellular macromolecule metabolic process	5435	421	345.77	1.22	+	3.21e-05	0.00142
transferase activity, transferring hexosyl groups	463	75	29.46	2.55	+	1.05e-11	2.14e-09		hemicellulose metabolic process	64	12	4.07	2.95	+	0.00178	0.0355
transferase activity, transferring phosphorus-containing groups	1671	151	106.31	1.42	+	4.77e-05	0.00152		cell wall polysaccharide metabolic process	64	12	4.07	2.95	+	0.00178	0.0357
transmembrane receptor activity	218	33	13.87	2.38	+	2.2e-05	0.000762		cell wall macromolecule metabolic process	103	18	6.55	2.75	+	0.000313	0.00917
transmembrane receptor protein kinase activity	202	33	12.85	2.57	+	5.15e-06	0.00022		photosynthesis, light harvesting	39	9	2.48	3.63	+	0.00193	0.0378
transmembrane receptor protein serine/threonine kinase activity	202	33	12.85	2.57	+	5.15e-06	0.000215		cellular response to oxidative stress	57	11	3.63	3.03	+	0.00223	0.0425
transmembrane signaling receptor activity	218	33	13.87	2.38	+	2.2e-05	0.00075		cellular response to stimulus	1876	161	119.35	1.35	+	0.0003	0.00888
transmembrane transporter activity	1225	131	77.93	1.68	+	6.43e-08	4.7e-06		response to oxidative stress	197	27	12.53	2.15	+	0.000545	0.0141
transporter activity	1399	143	89	1.61	+	2.12e-07	1.4e-05		negative regulation of endopeptidase activity	70	13	4.45	2.92	+	0.00126	0.0277
UDP-glucosyltransferase activity	246	41	15.65	2.62	+	2.39e-07	1.53e-05		negative regulation of peptidase activity	70	13	4.45	2.92	+	0.00126	0.0274
UDP-glycosyltransferase activity	335	54	21.31	2.53	+	8.8e-09	7.83e-07		negative regulation of hydrolase activity	75	13	4.77	2.72	+	0.00217	0.0417
Unclassified	16336	683	1039.28	0.66	-	2.3e-51	4.7e-48		regulation of hydrolase activity	146	20	9.29	2.15	+	0.00267	0.0495
vitamin B6 binding	135	21	8.59	2.45	+	0.000486	0.0111		regulation of peptidase activity	72	14	4.58	3.06	+	0.00056	0.0142
vitamin binding	177	27	11.26	2.4	+	0.000139	0.00413		regulation of proteolysis	144	22	9.16	2.4	+	0.000423	0.0115
water channel activity	46	10	2.93	3.42	+	0.00163	0.0318		regulation of primary metabolic process	2286	206	145.43	1.42	+	2.11e-06	0.000171
water transmembrane transporter activity	46	10	2.93	3.42	+	0.00163	0.0321		regulation of metabolic process	2500	217	159.05	1.36	+	1.16e-05	0.000628
xyloglucan:xyloglucosyl transferase activity	38	9	2.42	3.72	+	0.00166	0.032		regulation of nitrogen compound metabolic process	2279	204	144.99	1.41	+	3.18e-06	0.000246
									regulation of macromolecule metabolic process	2473	214	157.33	1.36	+	1.54e-05	0.000813
									negative regulation of proteolysis	70	13	4.45	2.92	+	0.00126	0.0279
									regulation of cellular metabolic process	2271	202	144.48	1.4	+	5.7e-06	0.00037
									negative regulation of cellular metabolic process	239	29	15.2	1.91	+	0.00257	0.0478
									regulation of endopeptidase activity	71	13	4.52	2.88	+	0.00141	0.0291
									drug transmembrane transport	94	17	5.98	2.84	+	0.00032	0.0093
									drug transport	120	19	7.63	2.49	+	0.000826	0.0195
									response to drug	138	24	8.78	2.73	+	3.67e-05	0.00155
									response to abscisic acid	67	12	4.26	2.82	+	0.00249	0.0469
									response to alcohol	67	12	4.26	2.82	+	0.00249	0.0466
									sulfur compound biosynthetic process	76	13	4.84	2.69	+	0.0024	0.0455
									amino acid transmembrane transport	95	16	6.04	2.65	+	0.000933	0.0217
									carboxylic acid transmembrane transport	123	23	7.83	2.94	+	1.95e-05	0.000934
									organic acid transmembrane transport	123	23	7.83	2.94	+	1.95e-05	0.000947
									organic acid transport	143	26	9.1	2.86	+	8.97e-06	0.000526
									anion transmembrane transport	203	31	12.91	2.4	+	3.7e-05	0.00154
									anion transport	285	43	18.13	2.37	+	1.58e-06	0.000131
									carboxylic acid transport	143	26	9.1	2.86	+	8.97e-06	0.000535
									organic anion transport	199	32	12.66	2.53	+	9.22e-06	0.000532
									amino acid transport	106	18	6.74	2.67	+	0.000424	0.0114
									cell wall biogenesis	114	19	7.25	2.62	+	0.000366	0.0102
									cellular component organization or biogenesis	2068	91	131.56	0.69	-	0.000214	0.00665
									protein dephosphorylation	175	29	11.13	2.6	+	1.68e-05	0.000862
									cellular protein modification process	2650	230	168.59	1.36	+	5.26e-06	0.000354
									protein modification process	2650	230	168.59	1.36	+	5.26e-06	0.000348
									dephosphorylation	343	39	21.82	1.79	+	0.00107	0.0243
									phosphate-containing compound metabolic process	2185	214	139.01	1.54	+	3.43e-09	5.2e-07
									phosphorus metabolic process	2229	218	141.81	1.54	+	2.78e-09	4.4e-07
									transmembrane receptor protein serine/threonine kinase signaling pathway	202	33	12.85	2.57	+	5.15e-06	0.00036
									enzyme linked receptor protein signaling pathway	202	33	12.85	2.57	+	5.15e-06	0.000354
									cell surface receptor signaling pathway	257	37	16.35	2.26	+	1.9e-05	0.000944
									signal transduction	1145	111	72.84	1.52	+	4.58e-05	0.00185
									signaling	1145	111	72.84	1.52	+	4.58e-05	0.00187
									cell communication	1233	121	78.44	1.54	+	1.08e-05	0.000595
									cofactor biosynthetic process	143	23	9.1	2.53	+	0.000184	0.00583
									hexose metabolic process	110	17	7	2.43	+	0.00191	0.0375
									alpha-amino acid biosynthetic process	138	20	8.78	2.28	+	0.00188	0.0372
									cellular oxidant detoxification	233	31	14.82	2.09	+	0.000348	0.00996
									cellular detoxification	234	31	14.89	2.08	+	0.000363	0.0102
									cellular response to toxic substance	234	31	14.89	2.08	+	0.000363	0.0102
									intracellular signal transduction	468	50	29.77	1.68	+	0.000995	0.023
									protein phosphorylation	1232	124	78.38	1.58	+	2.69e-06	0.000212
									phosphorylation	1553	147	98.8	1.49	+	7.79e-06	0.000472
									transcription, DNA-templated	1185	112	75.39	1.49	+	0.0001	0.00331
									nucleic acid-templated transcription	1194	112	75.96	1.47	+	0.000135	0.00441
									RNA biosynthetic process	1203	112	76.53	1.46	+	0.00018	0.00575
									nucleic acid metabolic process	3060	139	194.67	0.71	-	2.4e-05	0.00112
									nucleobase-containing compound metabolic process	3494	163	222.29	0.73	-	2.67e-05	0.00121
									heterocycle metabolic process	3651	183	232.27	0.79	-	0.000701	0.0172
									heterocycle biosynthetic process	1523	132	96.89	1.36	+	0.000805	0.0191
									regulation of transcription, DNA-templated	1861	158	118.4	1.33	+	0.000499	0.013
									regulation of cellular macromolecule biosynthetic process	1961	162	124.76	1.3	+	0.00132	0.0285
									regulation of cellular biosynthetic process	1997	171	127.05	1.35	+	0.000217	0.00669
									regulation of biosynthetic process	1997	171	127.05	1.35	+	0.000217	0.00663
									regulation of macromolecule biosynthetic process	1993	171	126.79	1.35	+	0.000179	0.00577
									regulation of nucleic acid-templated transcription	1891	167	120.3	1.39	+	5.59e-05	0.00216
									regulation of RNA biosynthetic process	1891	167	120.3	1.39	+	5.59e-05	0.00218
									regulation of RNA metabolic process	1915	168	121.83	1.38	+	7.51e-05	0.00268
									regulation of nucleobase-containing compound metabolic process	1942	170	123.55	1.38	+	6.95e-05	0.00261
									Unclassified	17708	775	1126.57	0.69	-	3.73e-49	6.78e-46
									cellular macromolecular complex assembly	458	12	29.14	0.41	-	0.000788	0.019
									macromolecular complex assembly	469	13	29.84	0.44	-	0.0013	0.028
									DNA metabolic process	474	10	30.16	0.33	-	6.28e-05	0.00238
									translation	641	13	40.78	0.32	-	1.08e-06	9.84e-05
									peptide biosynthetic process	647	15	41.16	0.36	-	6.71e-06	0.00042
									amide biosynthetic process	678	19	43.13	0.44	-	7.15e-05	0.00265
									nucleic acid phosphodiester bond hydrolysis	702	13	44.66	0.29	-	6.89e-08	8.35e-06
									chromatin organization	285	5	18.13	0.28	-	0.000694	0.0172
									chromosome organization	491	12	31.24	0.38	-	0.000198	0.0062
									organelle organization	1114	37	70.87	0.52	-	1.63e-05	0.000846
									mRNA processing	220	3	14	0.21	-	0.00101	0.0232
									RNA processing	739	6	47.01	0.13	-	2.17e-13	1.57e-10
									mRNA metabolic process	344	8	21.89	0.37	-	0.00145	0.0297
									RNA splicing	204	2	12.98	0.15	-	0.000561	0.0142
									RNA modification	633	5	40.27	0.12	-	1.05e-11	3.81e-09
									tRNA processing	165	1	10.5	0.1	-	0.000794	0.019
									tRNA metabolic process	232	1	14.76	0.07	-	1.9e-05	0.000934
									ncRNA metabolic process	435	2	27.67	0.07	-	1.41e-09	2.33e-07
									ncRNA processing	370	2	23.54	0.08	-	6.06e-08	7.6e-06
									rRNA processing	204	1	12.98	0.08	-	8.34e-05	0.00289
									ribosome biogenesis	398	7	25.32	0.28	-	5.01e-05	0.00198
									ribonucleoprotein complex biogenesis	502	11	31.94	0.34	-	4.71e-05	0.00188
									rRNA metabolic process	207	1	13.17	0.08	-	8.83e-05	0.00303
									macromolecule methylation	144	0	9.16	< 0.01	-	0.000274	0.00823
									ribosomal small subunit biogenesis	112	0	7.13	< 0.01	-	0.00202	0.039

## Sheet: OX stress repressed
GO Analysis - Panther Overrepresentation Test
MT vs MT+H2O2 DE sig Repressed list
	Solanum lycopersicum (REF)	Client Text Box Input ( Hierarchy NEW! Tips)								Solanum lycopersicum (REF)	Client Text Box Input ( Hierarchy NEW! Tips)								Solanum lycopersicum (REF)	Client Text Box Input ( Hierarchy NEW! Tips)
GO molecular function complete	#	#	expected	Fold Enrichment	+/-	raw P value	FDR		GO biological process complete	#	#	expected	Fold Enrichment	+/-	raw P value	FDR		GO cellular component complete	#	#	expected	Fold Enrichment	+/-	raw P value	FDR
adenyl nucleotide binding	2626	176	115.17	1.53	+	7.69e-08	7.49e-06		nucleobase biosynthetic process	14	5	0.61	8.14	+	0.000923	0.0425		cytosolic large ribosomal subunit	165	43	7.24	5.94	+	3.14e-18	2.16e-16
adenyl ribonucleotide binding	2621	176	114.95	1.53	+	5.84e-08	5.98e-06		organic substance metabolic process	9462	570	414.97	1.37	+	2.42e-17	5.18e-15		cytosolic part	311	69	13.64	5.06	+	6.19e-25	2.56e-22
anion binding	3334	226	146.22	1.55	+	2.42e-10	3.3e-08		metabolic process	11662	685	511.45	1.34	+	1.2e-19	3.96e-17		cytosol	737	93	32.32	2.88	+	9.42e-18	5.98e-16
ATP binding	2372	161	104.03	1.55	+	1.38e-07	1.28e-05		organic substance biosynthetic process	3187	255	139.77	1.82	+	1.51e-19	4.57e-17		cytoplasmic part	3439	219	150.82	1.45	+	6.17e-08	1.96e-06
binding	10738	653	470.93	1.39	+	5.8e-22	2.37e-19		biosynthetic process	3506	267	153.76	1.74	+	6.57e-18	1.59e-15		intracellular part	8931	544	391.68	1.39	+	2.45e-17	1.35e-15
carbohydrate derivative binding	2970	205	130.25	1.57	+	4.3e-10	5.17e-08		organonitrogen compound biosynthetic process	1266	148	55.52	2.67	+	1.07e-24	5.56e-22		intracellular	9254	574	405.84	1.41	+	3.08e-20	3.18e-18
catalytic activity	10513	542	461.06	1.18	+	1.21e-05	0.00108		organonitrogen compound metabolic process	5014	356	219.89	1.62	+	1.54e-19	4.3e-17		cell part	10699	645	469.22	1.37	+	1.1e-20	1.3e-18
cation binding	2770	160	121.48	1.32	+	0.000627	0.0313		nitrogen compound metabolic process	7877	483	345.45	1.4	+	2.31e-15	4.2e-13		cell	10792	647	473.29	1.37	+	3.9e-20	3.58e-18
chlorophyll binding	62	12	2.72	4.41	+	5.68e-05	0.00465		cellular metabolic process	8948	542	392.42	1.38	+	9.14e-17	1.85e-14		cytoplasm	5026	341	220.42	1.55	+	7.43e-16	3.84e-14
cofactor binding	1167	78	51.18	1.52	+	0.000523	0.0274		cellular process	11018	663	483.21	1.37	+	2.5e-21	1.01e-18		large ribosomal subunit	211	47	9.25	5.08	+	1.79e-17	1.06e-15
drug binding	2570	174	112.71	1.54	+	4.38e-08	4.71e-06		cellular biosynthetic process	3103	247	136.09	1.82	+	1.04e-18	2.71e-16		ribosomal subunit	370	72	16.23	4.44	+	4.79e-23	9.89e-21
electron transporter, transferring electrons within the cyclic electron transport pathway of photosynthesis activity	25	7	1.1	6.38	+	0.000304	0.0183		nucleobase-containing small molecule metabolic process	435	38	19.08	1.99	+	0.000176	0.0121		intracellular organelle part	2764	209	121.22	1.72	+	1.18e-13	4.89e-12
GTP binding	255	26	11.18	2.32	+	0.000229	0.0151		cellular nitrogen compound metabolic process	4264	290	187	1.55	+	1.82e-13	2.76e-11		intracellular organelle	7114	416	311.99	1.33	+	4.61e-10	1.73e-08
guanyl nucleotide binding	255	26	11.18	2.32	+	0.000229	0.0147		primary metabolic process	9039	551	396.41	1.39	+	1.13e-17	2.56e-15		organelle	7121	416	312.3	1.33	+	4.71e-10	1.69e-08
guanyl ribonucleotide binding	255	26	11.18	2.32	+	0.000229	0.0162		small molecule metabolic process	1326	91	58.15	1.56	+	6.23e-05	0.00539		organelle part	2764	209	121.22	1.72	+	1.18e-13	4.65e-12
heterocyclic compound binding	7673	478	336.51	1.42	+	2.1e-16	7.15e-14		photosynthetic electron transport in photosystem II	21	7	0.92	7.6	+	0.000124	0.00959		intracellular ribonucleoprotein complex	902	107	39.56	2.7	+	1.75e-18	1.31e-16
ion binding	5841	361	256.16	1.41	+	1.89e-11	4.3e-09		photosynthetic electron transport chain	47	11	2.06	5.34	+	2.56e-05	0.00252		ribonucleoprotein complex	902	107	39.56	2.7	+	1.75e-18	1.45e-16
kinase activity	1450	94	63.59	1.48	+	0.000343	0.0195		photosynthesis, light reaction	103	19	4.52	4.21	+	8.3e-07	9.15e-05		macromolecular complex	2741	208	120.21	1.73	+	9.59e-14	4.17e-12
metal ion binding	2760	160	121.04	1.32	+	0.000516	0.0278		photosynthesis	234	38	10.26	3.7	+	9.31e-11	1.21e-08		ribosome	486	85	21.31	3.99	+	3.01e-24	8.28e-22
nucleic acid binding	4036	234	177	1.32	+	1.88e-05	0.0016		generation of precursor metabolites and energy	497	44	21.8	2.02	+	3.26e-05	0.00312		intracellular non-membrane-bounded organelle	1334	145	58.5	2.48	+	2.47e-21	4.07e-19
nucleoside binding	273	26	11.97	2.17	+	0.000666	0.0325		maturation of LSU-rRNA	41	11	1.8	6.12	+	8.56e-06	0.000889		non-membrane-bounded organelle	1334	145	58.5	2.48	+	2.47e-21	3.39e-19
nucleoside phosphate binding	3205	221	140.56	1.57	+	8.75e-11	1.63e-08		ribosomal large subunit biogenesis	117	26	5.13	5.07	+	2.76e-10	3.34e-08		cytosolic ribosome	268	66	11.75	5.62	+	4.54e-26	3.75e-23
nucleotide binding	3205	221	140.56	1.57	+	8.75e-11	1.79e-08		ribosome biogenesis	398	51	17.45	2.92	+	1.52e-10	1.91e-08		cytosolic small ribosomal subunit	95	22	4.17	5.28	+	3.32e-09	1.14e-07
organic cyclic compound binding	7674	478	336.55	1.42	+	2.11e-16	6.17e-14		ribonucleoprotein complex biogenesis	502	57	22.02	2.59	+	8.59e-10	9.76e-08		small ribosomal subunit	158	26	6.93	3.75	+	6.53e-08	2e-06
purine nucleoside binding	255	26	11.18	2.32	+	0.000229	0.0168		cellular component biogenesis	948	75	41.58	1.8	+	3.63e-06	0.000388		microtubule	77	14	3.38	4.15	+	2.6e-05	0.000564
purine nucleotide binding	2879	202	126.26	1.6	+	1.75e-10	2.56e-08		cellular component organization or biogenesis	2068	124	90.69	1.37	+	0.000777	0.0382		microtubule cytoskeleton	140	20	6.14	3.26	+	1.37e-05	0.000315
purine ribonucleoside binding	255	26	11.18	2.32	+	0.000229	0.0156		rRNA processing	204	23	8.95	2.57	+	0.000152	0.0111		cytoskeleton	207	23	9.08	2.53	+	0.000166	0.00344
purine ribonucleoside triphosphate binding	2625	187	115.12	1.62	+	2.85e-10	3.65e-08		rRNA metabolic process	207	23	9.08	2.53	+	0.000166	0.0116		polymeric cytoskeletal fiber	86	16	3.77	4.24	+	5.45e-06	0.000136
purine ribonucleotide binding	2874	202	126.04	1.6	+	1.68e-10	2.64e-08		ncRNA metabolic process	435	36	19.08	1.89	+	0.000679	0.0347		cytoskeletal part	183	23	8.03	2.87	+	2.09e-05	0.000468
ribonucleoside binding	272	26	11.93	2.18	+	0.000427	0.0236		macromolecule metabolic process	7290	431	319.71	1.35	+	3.47e-11	4.67e-09		supramolecular fiber	86	16	3.77	4.24	+	5.45e-06	0.000132
ribonucleotide binding	2912	204	127.71	1.6	+	1.59e-10	2.71e-08		gene expression	2603	198	114.16	1.73	+	3.42e-13	4.98e-11		supramolecular polymer	86	16	3.77	4.24	+	5.45e-06	0.000145
RNA binding	1603	124	70.3	1.76	+	5.66e-09	6.43e-07		cytoplasmic translation	92	23	4.03	5.7	+	4.1e-10	4.8e-08		supramolecular complex	86	16	3.77	4.24	+	5.45e-06	0.000141
rRNA binding	152	18	6.67	2.7	+	0.000308	0.018		translation	641	103	28.11	3.66	+	1.41e-26	1.02e-23		photosystem I	101	17	4.43	3.84	+	9.1e-06	0.000215
serine-type endopeptidase activity	153	17	6.71	2.53	+	0.000858	0.0408		cellular protein metabolic process	3516	251	154.2	1.63	+	1e-13	1.59e-11		photosystem	167	27	7.32	3.69	+	5.07e-08	1.67e-06
small molecule binding	3413	236	149.68	1.58	+	1.49e-11	3.81e-09		protein metabolic process	4090	289	179.37	1.61	+	2.09e-15	4e-13		photosynthetic membrane	238	32	10.44	3.07	+	1.45e-07	4.14e-06
structural constituent of cytoskeleton	27	8	1.18	6.76	+	8.13e-05	0.00639		cellular macromolecule metabolic process	5435	343	238.36	1.44	+	6.32e-12	8.83e-10		thylakoid part	251	32	11.01	2.91	+	4.24e-07	1.17e-05
structural constituent of ribosome	460	80	20.17	3.97	+	9.38e-23	4.8e-20		cellular macromolecule biosynthetic process	2190	181	96.04	1.88	+	4.87e-15	8.04e-13		thylakoid	262	34	11.49	2.96	+	1.28e-07	3.79e-06
structural molecule activity	551	90	24.16	3.72	+	8.79e-24	6e-21		macromolecule biosynthetic process	2251	185	98.72	1.87	+	3.1e-15	5.37e-13		photosystem II	88	13	3.86	3.37	+	0.000316	0.00637
transferase activity	4007	219	175.73	1.25	+	0.000929	0.0432		peptide biosynthetic process	647	104	28.37	3.67	+	7.75e-27	7.04e-24		chloroplast thylakoid membrane	127	14	5.57	2.51	+	0.00253	0.0464
transferase activity, transferring phosphorus-containing groups	1671	107	73.28	1.46	+	0.000205	0.0155		peptide metabolic process	742	106	32.54	3.26	+	1e-23	4.55e-21		chloroplast part	263	23	11.53	1.99	+	0.0028	0.0492
translation elongation factor activity	28	7	1.23	5.7	+	0.000544	0.0278		cellular amide metabolic process	795	114	34.87	3.27	+	1.42e-25	8.62e-23		chloroplast	638	49	27.98	1.75	+	0.000343	0.00674
Unclassified	16336	491	716.43	0.69	-	6.65e-31	6.8e-28		amide biosynthetic process	678	109	29.73	3.67	+	4.31e-28	5.23e-25		plastid	648	49	28.42	1.72	+	0.000533	0.0102
unfolded protein binding	98	14	4.3	3.26	+	0.000258	0.016		cellular nitrogen compound biosynthetic process	2183	197	95.74	2.06	+	3.64e-20	1.32e-17		plastid part	264	23	11.58	1.99	+	0.00289	0.0498
									translational elongation	33	8	1.45	5.53	+	0.000264	0.0163		plastid thylakoid membrane	127	14	5.57	2.51	+	0.00253	0.0453
									response to ethylene	31	7	1.36	5.15	+	0.000916	0.0432		nucleolus	228	25	10	2.5	+	9.15e-05	0.00194
									one-carbon metabolic process	31	7	1.36	5.15	+	0.000916	0.0427		nucleus	3532	193	154.9	1.25	+	0.00215	0.0404
									ribosomal large subunit assembly	52	11	2.28	4.82	+	5.72e-05	0.0052		Unclassified	18441	651	808.75	0.8	-	1.32e-15	6.4e-14
									ribonucleoprotein complex assembly	238	24	10.44	2.3	+	0.000474	0.0261
									ribonucleoprotein complex subunit organization	245	24	10.74	2.23	+	0.000584	0.0312
									ribosome assembly	131	18	5.75	3.13	+	5.72e-05	0.00507
									RNA secondary structure unwinding	61	11	2.68	4.11	+	0.000199	0.0127
									nucleoside diphosphate phosphorylation	67	12	2.94	4.08	+	0.000109	0.00864
									nucleotide phosphorylation	83	15	3.64	4.12	+	1.44e-05	0.00145
									nucleotide metabolic process	345	33	15.13	2.18	+	8.18e-05	0.00692
									nucleoside phosphate metabolic process	351	34	15.39	2.21	+	5.28e-05	0.00492
									phosphorus metabolic process	2229	136	97.76	1.39	+	0.000197	0.0128
									phosphate-containing compound metabolic process	2185	135	95.83	1.41	+	0.000138	0.0104
									phosphorylation	1553	98	68.11	1.44	+	0.000662	0.0349
									nucleoside diphosphate metabolic process	71	12	3.11	3.85	+	0.000177	0.0119
									protein-chromophore linkage	63	10	2.76	3.62	+	0.000928	0.0422
									purine ribonucleotide biosynthetic process	97	13	4.25	3.06	+	0.000726	0.0362
									ribonucleotide biosynthetic process	114	15	5	3	+	0.000351	0.0202
									ribose phosphate biosynthetic process	114	15	5	3	+	0.000351	0.0199
									ribose phosphate metabolic process	281	28	12.32	2.27	+	0.000151	0.0112
									ribonucleotide metabolic process	261	26	11.45	2.27	+	0.000276	0.0167
									purine nucleotide biosynthetic process	98	13	4.3	3.02	+	0.000792	0.0384
									purine-containing compound biosynthetic process	107	15	4.69	3.2	+	0.00019	0.0125
									purine-containing compound metabolic process	282	28	12.37	2.26	+	0.000157	0.0112
									purine nucleotide metabolic process	249	24	10.92	2.2	+	0.000676	0.0351
									purine ribonucleotide metabolic process	244	24	10.7	2.24	+	0.000565	0.0306
									microtubule-based process	149	19	6.53	2.91	+	8.9e-05	0.00735
									protein folding	168	19	7.37	2.58	+	0.00036	0.0201
									response to abiotic stimulus	245	26	10.74	2.42	+	9.49e-05	0.00766
									purine ribonucleoside triphosphate metabolic process	209	21	9.17	2.29	+	0.000809	0.0387
									nucleoside triphosphate metabolic process	230	23	10.09	2.28	+	0.00069	0.0348
									intracellular signal transduction	468	37	20.52	1.8	+	0.00109	0.0484
									carboxylic acid metabolic process	715	54	31.36	1.72	+	0.000252	0.0158
									oxoacid metabolic process	731	55	32.06	1.72	+	0.000286	0.017
									organic acid metabolic process	733	55	32.15	1.71	+	0.000292	0.0171
									carbohydrate metabolic process	904	62	39.65	1.56	+	0.00108	0.0483
									Unclassified	17708	551	776.6	0.71	-	1.46e-30	2.65e-27
