# Supplementary material for: Salt and oxidative stresses uniquely regulate tomato cytokinin levels and transcriptomic response
Source: Plant Direct. 2018 Jul 19;2(7):e00071. doi: 10.1002/pld3.71 (PMC6508850; doi:10.1002/pld3.71)
Supplement: Supplementary file 5 [file PLD3-2-e00071-s005.XLSX]

## Sheet: Compiled Cytokinin list
Cytokinin Repressed list				Cytokinin Induced list				Lists are formed from a combination of Shi et al., 2013 and Gupta et al., 2013
Solyc_ID	Solyc_Description	log2FC		Solyc_ID	Solyc_Description	log2FC*		*Solyc IDs that are left justifed are from Shi et al, with center justifed ID from Gupta et al
Solyc01g005000	Glutamate decarboxylase	-2.61		Solyc01g005010	Protein XRI1	2.04482
Solyc01g005400	Calcium binding protein Caleosin (AHRD V1 **-* A8N0P5_COPC7)%3B contains Interpro domain(s) IPR007736 Caleosin related	-3.41253		Solyc01g006440	Peptide transporter-like protein	3.02107
Solyc01g006290	Peroxidase (AHRD V1 **** Q42964_TOBAC)%3B contains Interpro domain(s) IPR002016 Haem peroxidaseplant/fungal/bacterial	-3.21806		Solyc01g006530	Receptor-like protein kinase	2.10894
Solyc01g006310	Peroxidase	-2.84262		Solyc01g006620	Phosphoribosylanthranilate transferase	2.60707
Solyc01g006400	Cysteine-rich extensin-like protein-4	-4.08166		Solyc01g006720	ABC transporter G family member 22	2.53588
Solyc01g007150	Coatomer subunit beta-1 (AHRD V1 ***- D7MB61_ARALY)%3B contains Interpro domain(s) IPR016460 Coatomerbeta subunit	-4.24867		Solyc01g009810	LRR receptor-like serine/threonine-protein kinase	2.15626
Solyc01g007880	MORN repeat protein (AHRD V1 *--- D4V7H0_BACVU)%3B contains Interpro domain(s) IPR019746 Tubulin/FtsZN-terminal	-3.9947		Solyc01g056850	CTP synthase	2.9281
Solyc01g008150	Unknown Protein	-4.65		Solyc01g060260	Unknown Protein	2.8721
Solyc01g008410	LRR receptor-like serine/threonine-protein kinaseRLP	-5.43152		Solyc01g060350	Unknown protein	5.5992
Solyc01g008910	Scarecrow transcription factor family protein (AHRD V1 **-* D7MIP9_ARALY)%3B contains Interpro domain(s) IPR005202 GRAS transcription factor	-3.44723		Solyc01g066040	Unknown Protein	3.06321
Solyc01g009280	Serine/threonine-protein phosphatase (AHRD V1 **** D7LGU6_ARALY)%3B contains Interpro domain(s) IPR012391 Serine/threonine protein phosphataseBSU1	-4.34129		Solyc01g066290	Unknown Protein	2.26038
Solyc01g009690	LRR receptor-like serine/threonine-protein kinaseRLP	-4.17896		Solyc01g067300	UPF0497 membrane protein 13	2.57171
Solyc01g010350	Glucose-6-phosphate/phosphate translocator	-2.1976		Solyc01g067690	Unknown Protein	2.07947
Solyc01g010510	Pentatricopeptide repeat-containing protein (AHRD V1 ***- D7KPN1_ARALY)%3B contains Interpro domain(s) IPR002885 Pentatricopeptide repeat	-4.64567		Solyc01g068520	Unknown Protein	2.88634
Solyc01g016710	Polyprotein (Fragment) (AHRD V1 ***- Q29SA7_9VIRU)%3B contains Interpro domain(s) IPR000477 RNA-directed DNA polymerase (reverse transcriptase)	-4.44741		Solyc01g079180	Pectinesterase	2.83446
Solyc01g016950	Transposon Ty1-PL Gag-Pol polyprotein (AHRD V1 ***- YP11B_YEAST)%3B contains Interpro domain(s) IPR001584 Integrasecatalytic core	-3.96548		Solyc01g079300	Stachyose synthase	2.81543
Solyc01g033980	Unknown Protein (AHRD V1)	-4.52048		Solyc01g079550	Multidrug resistance protein ABC transporter family protein	2.68392
Solyc01g057000	Universal stress protein family protein (AHRD V1 ***- D7LAT3_ARALY)%3B contains Interpro domain(s) IPR006016 UspA	-3.1342		Solyc01g079930	Xylanase inhibitor (Fragment)	2.61566
Solyc01g060350	Unknown protein	-5.78		Solyc01g079980	Xylanase inhibitor (Fragment)	2.81664
Solyc01g065560	Os08g0100600 protein (Fragment) (AHRD V1 *-*- Q0J8P7_ORYSJ)%3B contains Interpro domain(s) IPR008507 Protein of unknown function DUF789	-3.53721		Solyc01g080580	Inosine-uridine preferring nucleoside hydrolase family protein	2.57256
Solyc01g066740	Transducin family protein (Fragment) (AHRD V1 *--- D7L607_ARALY)%3B contains Interpro domain(s) IPR017986 WD40 repeatregion	-5.11365		Solyc01g081340	Carboxyl methyltransferase 4	2.60869
Solyc01g067570	Unknown Protein (AHRD V1)	-3.15558		Solyc01g087540	Os01g0611000 protein	2.24149
Solyc01g067700	Unknown Protein (AHRD V1)	-3.06407		Solyc01g088160	SlCKX2	3.71004
Solyc01g068000	Serine/threonine phosphatase family protein (AHRD V1 **** C1E0J1_9CHLO)%3B contains Interpro domain(s) IPR015655 Protein phosphatase 2C	-3.57569		Solyc01g090740	Zinc ion binding protein	2.91488
Solyc01g073680	Non-specific lipid-transfer protein	-3.06		Solyc01g090970	Cortical cell-delineating protein	2.91726
Solyc01g073780	CHP-rich zinc finger protein-like (AHRD V1 *--- Q9LTY3_ARATH)%3B contains Interpro domain(s) IPR011424 C1-like	-2.69669		Solyc01g091160	Agmatinase	2.15804
Solyc01g079550	Multidrug resistance protein ABC transporter family protein (AHRD V1 ***- B9GSR7_POPTR)	-3.34408		Solyc01g094700	Glycerol-3-phosphate acyltransferase 4	2.41875
Solyc01g079960	Xylanase inhibitor (Fragment) (AHRD V1 **-- Q53IQ3_WHEAT)%3B contains Interpro domain(s) IPR001461 Peptidase A1	-2.92028		Solyc01g094750	Cytochrome P450	2.52078
Solyc01g079980	Xylanase inhibitor	-3.18068		Solyc01g095720	Lipase	2.23566
Solyc01g080010	Xylanase inhibitor (Fragment) (AHRD V1 **-- Q53IQ4_WHEAT)%3B contains Interpro domain(s) IPR001461 Peptidase A1	-3.24151		Solyc01g095750	Long-chain-fatty-acid-CoA ligase	2.41658
Solyc01g080150	tRNA dimethylallyltransferase	-3.07		Solyc01g096280	Cytochrome P450	2.39839
Solyc01g080270	Alpha/beta hydrolase (AHRD V1 *--- C4IIG9_CLOBU)%3B contains Interpro domain(s) IPR000073 Alpha/beta hydrolase fold-1	-3.72243		Solyc01g096320	Homeobox leucine zipper protein	2.22268
Solyc01g080870	Peptide transporter-like protein (AHRD V1 **-* Q9SVS9_ARATH)%3B contains Interpro domain(s) IPR000109 TGF-beta receptortype I/II extracellular region	-2.49801		Solyc01g096880	Nitrate transporter	2.69754
Solyc01g081480	Genomic DNA chromosome 5 P1 clone MVA3 (AHRD V1 **-- Q9FN84_ARATH)	-3.84573		Solyc01g099160	Lipoxygenase	2.16937
Solyc01g086840	Thaumatin-like protein (AHRD V1 ***- Q5DWG1_CRYJA)%3B contains Interpro domain(s) IPR001938 Thaumatinpathogenesis-related	-2.59776		Solyc01g099170	Lipoxygenase	2.14314
Solyc01g087050	Zinc finger-like protein (AHRD V1 **-- Q9LT33_ARATH)%3B contains Interpro domain(s) IPR007087 Zinc fingerC2H2-type	-3.31368		Solyc01g099630	Xyloglucan endotransglucosylase/hydrolase 5	2.42579
Solyc01g087820	Subtilisin-like protease (AHRD V1 **-- O82777_SOLLC)%3B contains Interpro domain(s) IPR015500 Peptidase S8subtilisin-related IPR000209 Peptidase S8 and S53subtilisinkexinsedolisin	-2.85394		Solyc01g099910	Epoxide hydrolase	2.13252
Solyc01g088090	Hydrolase alpha/beta fold family protein (AHRD V1 ***- D7M5W5_ARALY)%3B contains Interpro domain(s) IPR000073 Alpha/beta hydrolase fold-1	-2.87408		Solyc01g099950	Pectinesterase	3.70768
Solyc01g088150	Glycerol-3-phosphate dehydrogenase-like protein (AHRD V1 **** Q8S2G5_ORYSJ)%3B contains Interpro domain(s) IPR006168 NAD-dependent glycerol-3-phosphate dehydrogenase	-2.54045		Solyc01g100070	Unknown Protein	2.37109
Solyc01g088760	Cytochrome P450	-3.10532		Solyc01g100380	Calreticulin 2 calcium-binding protein	3.0961
Solyc01g091380	Microtubule-associated protein MAP65-1a (AHRD V1 **** Q9FEV9_TOBAC)%3B contains Interpro domain(s) IPR007145 MAP65/ASE1	-2.52526		Solyc01g100440	Transcription regulatory protein SNF5	4.18278
Solyc01g091870	Major facilitator superfamily domain-containing protein 8 (AHRD V1 *--- MFSD8_XENLA)%3B contains Interpro domain(s) IPR004331 SPXN-terminal	-4.69055		Solyc01g100760	Susceptibility homeodomain transcription factor	2.83873
Solyc01g094330	Expressed protein with function in citronellol catabolism (AHRD V1 **-- C0VQA1_9GAMM)%3B contains Interpro domain(s) IPR010839 Protein of unknown function DUF1446	-2.59715		Solyc01g102890	Germin-like protein 4	2.22725
Solyc01g094340	Acetyl-coenzyme A carboxylase carboxyl transferase subunit alpha (AHRD V1 *-*- A0YRC5_LYNSP)%3B contains Interpro domain(s) IPR001095 Acetyl-CoA carboxylasealpha subunit	-5.52051		Solyc01g102900	Germin-like protein 4	3.14684
Solyc01g094780	Unknown Protein (AHRD V1)	-3.77063		Solyc01g102910	Germin-like protein 4	2.13076
Solyc01g094840	RING finger protein 13 (AHRD V1 *-*- RNF13_RAT)%3B contains Interpro domain(s) IPR018957 Zinc fingerC3HC4 RING-type	-3.563		Solyc01g103060	Non-specific lipid-transfer protein	2.2638
Solyc01g094910	Ferric reductase oxidase (AHRD V1 **-* D6RVS5_HORVU)%3B contains Interpro domain(s) IPR013121 Ferric reductaseNAD binding	-2.75457		Solyc01g104400	Blue copper protein	2.37138
Solyc01g095240	Unknown Protein (AHRD V1)	-2.6346		Solyc01g105620	RING finger protein	2.44724
Solyc01g096140	Aluminum-activated malate transporter	-2.5349		Solyc01g105880	(E)-beta-ocimene synthase	2.19998
Solyc01g096390	DNA-directed RNA polymerase (AHRD V1 ***- D7LEE8_ARALY)%3B contains Interpro domain(s) IPR006592 RNA polymeraseN-terminal	-4.02723		Solyc01g106460	Transcription factor	2.01457
Solyc01g097570	Unknown Protein (AHRD V1)	-3.10251		Solyc01g106920	Nucleobase ascorbate transporter	2.36359
Solyc01g098480	Pentatricopeptide repeat-containing protein (AHRD V1 ***- D7LKZ8_ARALY)%3B contains Interpro domain(s) IPR002885 Pentatricopeptide repeat	-3.60738		Solyc01g106940	Single myb histone 4	2.06715
Solyc01g099260	Chaperone protein dnaJ (AHRD V1 *-*- A7J483_9EURY)%3B contains Interpro domain(s) IPR001623 Heat shock protein DnaJN-terminal	-3.32814		Solyc01g107730	Cyclin	2.7064
Solyc01g099950	Pectinesterase (AHRD V1 ***- B9I9P7_POPTR)%3B contains Interpro domain(s) IPR000070 Pectinesterasecatalytic	-3.50343		Solyc01g108210	Cytochrome P450	3.75154
Solyc01g100370	Universal stress protein (AHRD V1 ***- B6SNQ1_MAIZE)%3B contains Interpro domain(s) IPR006016 UspA	-2.67314		Solyc01g108600	Presequence protease mitochondrial	3.16994
Solyc01g100900	MtN21 nodulin protein-like (AHRD V1 ***- B6TBZ6_MAIZE)%3B contains Interpro domain(s) IPR000620 Protein of unknown function DUF6transmembrane	-2.68275		Solyc01g110560	Auxin responsive SAUR protein	2.56814
Solyc01g100910	MtN21 nodulin protein-like	-2.56		Solyc01g111570	Receptor-like kinase	2.6718
Solyc01g100920	Nodulin-like protein	-2.95		Solyc02g014730	Cytochrome P450	2.59439
Solyc01g100950	Glucose-6-phosphate 1-dehydrogenase (AHRD V1 ***- B9RFN8_RICCO)%3B contains Interpro domain(s) IPR001282 Glucose-6-phosphate dehydrogenase	-2.78155		Solyc02g020990	Unknown protein	2.561
Solyc01g101020	FACT complex subunit SPT16 (AHRD V1 ***- D3AWW1_POLPA)%3B contains Interpro domain(s) IPR013953 FACT complex subunit Spt16p/Cdc68p	-4.859		Solyc02g023950	Receptor like kinase, RLK	2.83599
Solyc01g103010	Cullin-associated NEDD8-dissociated protein 2 (AHRD V1 ***- B0WPV6_CULQU)%3B contains Interpro domain(s) IPR011989 Armadillo-like helical	-3.17709		Solyc02g030480	Cinnamyl alcohol dehydrogenase-like protein	2.07674
Solyc01g103320	Zinc finger CCCH domain-containing protein 44 (AHRD V1 *--- C3H44_ARATH)%3B contains Interpro domain(s) IPR018144 Plus-3 domainsubgroup	-2.93677		Solyc02g062390	Unknown Protein	3.08049
Solyc01g103540	YTH domain family 2 (Predicted) (AHRD V1 *-*- B2GUU1_RAT)%3B contains Interpro domain(s) IPR007275 YT521-B-like protein	-3.38433		Solyc02g062460	2-oxoglutarate-dependent dioxygenase	2.05233
Solyc01g103590	Glyoxalase/bleomycin resistance protein/dioxygenase	-3.63584		Solyc02g062480	Transposon Ty1-A Gag-Pol polyprotein	2.65015
Solyc01g103970	RING finger protein 170 (AHRD V1 ***- C1BQ68_9MAXI)%3B contains Interpro domain(s) IPR018957 Zinc fingerC3HC4 RING-type	-3.32842		Solyc02g062690	Transcription factor	2.8004
Solyc01g104260	RING finger protein 13 (AHRD V1 *-*- RNF13_CHICK)%3B contains Interpro domain(s) IPR018957 Zinc fingerC3HC4 RING-type	-2.72519		Solyc02g065240	Hydrolase alpha/beta fold family protein	2.06932
Solyc01g104680	GTP-binding nuclear protein Ran-A1 (AHRD V1 **-- B3TM31_ELAGV)%3B contains Interpro domain(s) IPR018210 GTP-binding nuclear proteinRanconserved site IPR002041 Ran GTPase	-5.22005		Solyc02g068670	Ankyrin repeat-containing protein At3g12360	3.31472
Solyc01g104900	NAC domain protein IPR003441 (AHRD V1 ***- B9GZS1_POPTR)%3B contains Interpro domain(s) IPR003441 No apical meristem (NAM) protein	-2.57422		Solyc02g070070	FAD-binding domain-containing protein	2.29013
Solyc01g105360	UDP-glucuronosyltransferase (AHRD V1 **** Q5UB81_ARATH)%3B contains Interpro domain(s) IPR002213 UDP-glucuronosyl/UDP-glucosyltransferase	-3.32614		Solyc02g071040	Starch synthase	3.10273
Solyc01g105570	Genomic DNA chromosome 5 P1 clone MBM17 (AHRD V1 ***- Q9LVN4_ARATH)	-3.36824		Solyc02g071080	Purine permease family protein	4.08819
Solyc01g105660	1-aminocyclopropane-1-carboxylate oxidase	-2.81		Solyc02g071090	Purine permease family protein	3.50734
Solyc01g105890	(E)-beta-ocimene synthase (AHRD V1 **** Q5CD81_CITUN)%3B contains Interpro domain(s) IPR005630 Terpene synthasemetal-binding domain	-3.03907		Solyc02g071100	Purine permease family protein	3.45879
Solyc01g106340	Glutamyl-tRNA(Gln) amidotransferase subunit A (AHRD V1 ***- C5FFK2_NANOT)%3B contains Interpro domain(s) IPR000120 Amidase signature enzyme	-4.0804		Solyc02g071220	SlRRA2	3.12947
Solyc01g106350	Glutamyl-tRNA(Gln) amidotransferase subunit A (AHRD V1 ***- C5FFK2_NANOT)%3B contains Interpro domain(s) IPR000120 Amidase signature enzyme	-2.64125		Solyc02g071430	1-aminocyclopropane-1-carboxylate oxidase	2.1068
Solyc01g106650	Xyloglucan endotransglucosylase/hydrolase 6	-3.69082		Solyc02g072070	Receptor-like kinase	2.84473
Solyc01g106820	Peptidase M50 family (AHRD V1 ***- B6UET0_MAIZE)	-3.19327		Solyc02g077000	Lipase-like	2.17714
Solyc01g107310	Phosphatase 2C family protein (AHRD V1 ***- D7MFT9_ARALY)%3B contains Interpro domain(s) IPR015655 Protein phosphatase 2C	-5.18316		Solyc02g078250	UPF0497 membrane protein 9	3.12269
Solyc01g108030	Methylcrotonoyl-CoA carboxylase beta subunit (AHRD V1 **** D4XQJ0_ACIHA)%3B contains Interpro domain(s) IPR000022 Carboxyl transferase	-3.04622		Solyc02g078450	Tetraspanin family protein	2.0123
Solyc01g108600	Presequence proteasemitochondrial (AHRD V1 **-- PREP_DANRE)%3B contains Interpro domain(s) IPR013578 Peptidase M16C associated	-2.60354		Solyc02g078810	Bromodomain protein	2.17812
Solyc01g109170	Cold acclimation protein COR413-like (AHRD V1 ***- A6YDU6_LOLTE)%3B contains Interpro domain(s) IPR008892 Cold acclimation WCOR413	-2.84554		Solyc02g079330	Equilibrative nucleoside transporter	3.41099
Solyc01g109180	Long-chain-fatty-acid-CoA ligase (AHRD V1 ***- B2WS80_ARAHA)%3B contains Interpro domain(s) IPR000873 AMP-dependent synthetase and ligase	-3.11096		Solyc02g079460	FAD-binding domain-containing protein	2.00327
Solyc01g109430	PPPDE peptidase domain-containing protein 1 (AHRD V1 **-- PPDE1_XENLA)%3B contains Interpro domain(s) IPR008580 Protein of unknown function DUF862eukaryotic	-2.56936		Solyc02g079800	Unknown Protein	2.06569
Solyc01g110020	BAH-PHD domain-containing protein (Fragment) (AHRD V1 **-- A9S8N5_PHYPA)%3B contains Interpro domain(s) IPR001025 Bromo adjacent region	-2.55057		Solyc02g079990	RLK Receptor like protein putative resistance protein with an antifungal domain	2.98506
Solyc01g110540	Unknown Protein (AHRD V1)	-4.14513		Solyc02g082060	PPPDE peptidase domain-containing protein 1	2.16267
Solyc01g111880	Tyrosine-protein kinase transforming protein Src	-3.53246		Solyc02g082190	CTP synthase	3.26702
Solyc01g111890	F-box/LRR-repeat protein 14 (AHRD V1 *-*- B5X1Y2_SALSA)%3B contains Interpro domain(s) IPR001810 Cyclin-like F-box	-4.71114		Solyc02g083480	Peroxidase	2.72049
Solyc01g112050	Bzip transcription factor-like (AHRD V1 *-*- Q8RU34_ORYSJ)%3B contains Interpro domain(s) IPR006867 Protein of unknown function DUF632	-5.26962		Solyc02g084850	Unknown Protein	2.30889
Solyc01g112240	Alpha-1 3-mannosyl-glycoprotein beta-1 2-N-acetylglucosaminyltransferase (AHRD V1 **** Q9ST97_TOBAC)%3B contains Interpro domain(s) IPR004139 Glycosyl transferasefamily 13	-4.64177		Solyc02g085760	Rhomboid family protein	2.22532
Solyc01g112250	Calcium-dependent protein kinase 3 (AHRD V1 **** Q7Y050_CAPAN)%3B contains Interpro domain(s) IPR002290 Serine/threonine protein kinase	-4.09623		Solyc02g086300	Glutamine amidotransferase	2.06473
Solyc02g024070	Class III homeodomain-leucine zipper (AHRD V1 ***- Q1WD30_GINBI)%3B contains Interpro domain(s) IPR013978 MEKHLA	-2.5098		Solyc02g086700	Beta-1 3-glucanase	3.60092
Solyc02g027080	Cc-nbs-lrrresistance protein	-4.09096		Solyc02g087950	cDNA clone J023065D24 full insert sequence	2.15408
Solyc02g032030	Disease resistance response	-2.44285		Solyc02g089150	MAPprotein kinase-like protein	2.15169
Solyc02g032950	Transcription factor WRKY (AHRD V1 ***- C7E5X8_CAPAN)%3B contains Interpro domain(s) IPR003657 DNA-binding WRKY	-5.24733		Solyc02g089350	Gibberellin regulated protein	2.08486
Solyc02g062020	Ras-like GTP-binding protein RHO (AHRD V1 **-- RHO_APLCA)%3B contains Interpro domain(s) IPR003578 Ras small GTPaseRho type	-2.58999		Solyc02g090210	GDSL esterase/lipase At2g23540	3.61678
Solyc02g062550	Cell division protease ftsH homolog (AHRD V1 *--- FTSH_HELPY)%3B contains Interpro domain(s) IPR003959 ATPaseAAA-typecore	-4.50172		Solyc02g091080	Multidrug resistance protein mdtK	2.75322
Solyc02g062780	Chromodomain-helicase-DNA-binding protein 6 (AHRD V1 **-* CHD6_HUMAN)%3B contains Interpro domain(s) IPR000330 SNF2-related	-3.36547		Solyc02g092050	AP2-like ethylene-responsive transcription factor At1g16060	2.35154
Solyc02g064970	Peroxidase	-3.19309		Solyc02g092110	Phytosulfokines 3	2.57721
Solyc02g065080	bisphosphoglycerate-dependent phosphoglycerate mutase (AHRD V1 *-*- GPMA_METS4)%3B contains Interpro domain(s) IPR013078 Phosphoglycerate mutase	-3.7545		Solyc02g092120	Phytosulfokines 3	2.13474
Solyc02g065630	Myosin-like protein (AHRD V1 *--- Q9C717_ARATH)	-4.8159		Solyc02g092460	Speckle-type POZ protein	2.56486
Solyc02g067050	Uncharacterized ACR COG1678 family protein	-3.75104		Solyc02g093480	Lysine ketoglutarate reductase trans-splicing related 1	3.17782
Solyc02g067080	UDP-D-glucose dehydrogenase (AHRD V1 ***- D2WK25_GOSHI)%3B contains Interpro domain(s) IPR014028 UDP-glucose/GDP-mannose dehydrogenasedimerisation and substrate-binding	-4.22642		Solyc02g093650	Early nodulin-55-1	4.20004
Solyc02g067860	Aldose 1-epimerase family protein (AHRD V1 **** D7M6K2_ARALY)%3B contains Interpro domain(s) IPR014718 Glycoside hydrolase-type carbohydrate-bindingsubgroup	-3.71485		Solyc02g094860	cytochrome P450	3.5061
Solyc02g068000	F-box family protein	-4.89		Solyc03g005210	Non-specific lipid-transfer protein	3.28107
Solyc02g068080	Voltage-gated chloride channel (AHRD V1 **** Q96325_ARATH)%3B contains Interpro domain(s) IPR002251 Chloride channel plant CLC	-3.26041		Solyc03g005320	Fatty acid elongase 3-ketoacyl-CoA synthase	2.02278
Solyc02g069090	Cathepsin B (AHRD V1 ***- Q1HER6_NICBE)%3B contains Interpro domain(s) IPR015643 Peptidase C1Acathepsin B	-3.1991		Solyc03g005900	GDSL esterase/lipase At5g45670	2.51181
Solyc02g069200	Zinc transporter protein	-2.70844		Solyc03g005980	Transmembrane water channel aquaporin Z	2.12689
Solyc02g069580	UDP-glucose 4-epimerase (AHRD V1 **** B1XPB1_SYNP2)%3B contains Interpro domain(s) IPR005886 UDP-glucose 4-epimerase	-3.8297		Solyc03g006010	Os05g0272200 protein	2.2733
Solyc02g069860	Nuclear transcription factor Y subunit A-7 (AHRD V1 ***- B6TY54_MAIZE)%3B contains Interpro domain(s) IPR001289 CCAAT-binding transcription factorsubunit B	-4.58516		Solyc03g006030	Receptor like kinase RLK	3.18045
Solyc02g070200	FAD-binding domain-containing protein	-3.66843		Solyc03g006100	Receptor like kinase	2.29324
Solyc02g070390	PTAC12 (AHRD V1 ***- D7LH29_ARALY)	-3.29675		Solyc03g006970	Subtilisin-like protease	2.28866
Solyc02g070420	Binding protein	-4.08941		Solyc03g007230	Protein phosphatase 2C	2.25822
Solyc02g070530	Potassium channel (AHRD V1 ***- O24382_SOLTU)%3B contains Interpro domain(s) IPR000595 Cyclic nucleotide-binding	-2.63526		Solyc03g019920	Harpin-induced protein-like	2.6381
Solyc02g070970	Chlorophyll a/b binding protein	-3.8867		Solyc03g026000	Unknown Protein	2.56913
Solyc02g077060	RPW8.2 (AHRD V1 **-- C4P0N9_ARALP)%3B contains Interpro domain(s) IPR008808 Mildew-resistancebroad-spectrum	-2.55744		Solyc03g026040	Receptor like kinase RLK	2.7929
Solyc02g077260	Calmodulin binding protein (AHRD V1 **-* B6TIB2_MAIZE)%3B contains Interpro domain(s) IPR000048 IQ calmodulin-binding region	-4.07487		Solyc03g026120	Dehydration-responsive family protein	2.50443
Solyc02g077290	Glutamate-gated kainate-type ion channel receptor subunit GluR5 (AHRD V1 **** B9H2M2_POPTR)%3B contains Interpro domain(s) IPR015683 Glutamate receptor-related	-4.55132		Solyc03g062850	Transposon Ty1-PL Gag-Pol polyprotein	3.11955
Solyc02g077890	E3 ubiquitin-protein ligase RING1 (AHRD V1 *-*- B0WQV3_CULQU)%3B contains Interpro domain(s) IPR001841 Zinc fingerRING-type IPR017907 Zinc fingerRING-typeconserved site	-3.55531		Solyc03g071690	Non-symbiotic hemoglobin 2	2.85619
Solyc02g077920	Squamosa promoter binding-like protein	-2.55		Solyc03g083130	At5g24280-like protein	2.42355
Solyc02g078150	Plant-specific domain TIGR01615 family protein	-7.51795		Solyc03g083770	Pectinesterase	2.37434
Solyc02g078160	Plant-specific domain TIGR01615 family protein	-3.6658		Solyc03g083900	Laccase-22	2.06097
Solyc02g078210	Ubiquitin-conjugating enzyme 22 (AHRD V1 ***- D7L888_ARALY)%3B contains Interpro domain(s) IPR000608 Ubiquitin-conjugating enzymeE2	-3.94422		Solyc03g093390	Expansin protein	2.68324
Solyc02g078300	Transcription initiation factor TFIID subunit (AHRD V1 ***- D3BV86_POLPA)%3B contains Interpro domain(s) IPR003195 Transcription initiation factor IID18 kDa subunit	-3.85968		Solyc03g093400	Solute carrier family transporter member 5	2.52121
Solyc02g079020	AP2 domain-containing transcription factor (AHRD V1 *--* B9HWL7_POPTR)%3B contains Interpro domain(s) IPR003340 Transcriptional factor B3	-3.7654		Solyc03g096290	Aquaporin-like protein	2.04816
Solyc02g079590	Serine/threonine kinase receptor (AHRD V1 **** Q7DMS5_BRANA)%3B contains Interpro domain(s) IPR002290 Serine/threonine protein kinase	-3.82867		Solyc03g097390	Acyl-ACP thioesterase	2.53171
Solyc02g080100	NHL1 (Fragment) (AHRD V1 **-- B0LZH6_ARATH)%3B contains Interpro domain(s) IPR010847 Harpin-induced 1	-2.93622		Solyc03g097420	Receptor expression-enhancing protein 5	3.30758
Solyc02g080210	Pectinesterase (AHRD V1 ***- B9RXQ4_RICCO)%3B contains Interpro domain(s) IPR000070 Pectinesterasecatalytic	-2.82614		Solyc03g097500	Hydroxycinnamoyl CoA shikimate/quinate hydroxycinnamoyltransferase-like protein	2.27684
Solyc02g080220	Pectinesterase (AHRD V1 ***- B9RXQ4_RICCO)%3B contains Interpro domain(s) IPR000070 Pectinesterasecatalytic	-2.69941		Solyc03g097570	MtN3-like protein	2.09258
Solyc02g080310	Beta-glucosidase 47	-3.83		Solyc03g097590	MtN3-like protein	2.13068
Solyc02g080360	Unknown Protein (AHRD V1)	-4.26907		Solyc03g111400	Xanthine/uracil permease family protein	2.50118
Solyc02g080650	Copper transport protein 86 (AHRD V1 *--- B2G4S5_ZYGRO)%3B contains Interpro domain(s) IPR019156 Ataxin-10 domain	-4.53653		Solyc03g111690	Pectate lyase	2.11408
Solyc02g081300	Sucrose synthase (AHRD V1 **** Q9FHU4_ARATH)%3B contains Interpro domain(s) IPR012820 Sucrose synthaseplants and cyanobacteria	-2.67368		Solyc03g113430	Peptide transporter	3.09024
Solyc02g081560	Unknown Protein (AHRD V1)	-2.57325		Solyc03g113690	ABC transporter G family member 23	2.69771
Solyc02g081950	Calmodulin-binding protein (AHRD V1 **-* D7MJB3_ARALY)%3B contains Interpro domain(s) IPR009097 RNA ligase/cyclic nucleotide phosphodiesterase	-2.68543		Solyc03g113720	SlRRA5	2.99496
Solyc02g082050	Tir-nbs-lrrresistance protein	-3.83148		Solyc03g113940	Calmodulin-binding protein	2.77861
Solyc02g083630	Ascorbate peroxidase (AHRD V1 **** Q9XGS8_ZANAE)%3B contains Interpro domain(s) IPR002207 Plant ascorbate peroxidase	-3.211		Solyc03g114180	UDP-glucosyltransferase HvUGT5876	2.09631
Solyc02g083700	Alpha-mannosidase (AHRD V1 **** Q9FKW9_ARATH)%3B contains Interpro domain(s) IPR011682 Glycosyl hydrolases 38C-terminal	-3.62975		Solyc03g114190	RING finger protein	2.22613
Solyc02g084570	Cytochrome P450	-3.06042		Solyc03g114450	Extracellular calcium sensing receptor	2.81798
Solyc02g084930	Cytochrome P450	-3.33924		Solyc03g114720	Transcription factor BIM2	2.72255
Solyc02g084950	Carboxyl methyltransferase 4 (AHRD V1 **** B0ZB58_HUMLU)%3B contains Interpro domain(s) IPR005299 SAM dependent carboxyl methyltransferase	-3.1075		Solyc03g115960	GDSL esterase/lipase At1g74460	3.13714
Solyc02g085350	Succinate dehydrogenase flavoprotein subunit (AHRD V1 **** B8CCT7_THAPS)%3B contains Interpro domain(s) IPR011281 Succinate dehydrogenaseflavoprotein subunit	-3.50796		Solyc03g115970	Unknown Protein	2.75594
Solyc02g085920	Homology to unknown gene (AHRD V1 *-*- Q00YZ4_OSTTA)	-4.79365		Solyc03g117070	Zinc finger family protein	2.54529
Solyc02g086360	Octicosapeptide/Phox/Bem1p domain-containing protein (AHRD V1 *--- D7L8F8_ARALY)%3B contains Interpro domain(s) IPR000270 Octicosapeptide/Phox/Bem1p	-4.28384		Solyc03g118900	Nodulin-like protein	2.95508
Solyc02g087800	Aldose-1-epimerase-like protein (AHRD V1 **** O48971_TOBAC)%3B contains Interpro domain(s) IPR015443 Aldose-1-epimerase	-2.82624		Solyc03g119220	Kinesin-like protein	3.18504
Solyc02g088110	Polypyrimidine tract-binding protein-like (AHRD V1 **** Q2XTB3_SOLTU)%3B contains Interpro domain(s) IPR012677 Nucleotide-bindingalpha-beta plait	-2.71019		Solyc03g120420	Unknown Protein	2.66746
Solyc02g088200	Activating signal cointegrator 1 complex subunit 1 (AHRD V1 **-- C3KHG7_ANOFI)	-4.82854		Solyc04g007750	Major latex-like protein	4.99507
Solyc02g088910	Ninja-family protein 3 (AHRD V1 ***- NNJA3_WHEAT)%3B contains Interpro domain(s) IPR012463 Protein of unknown function DUF1675	-3.78126		Solyc04g007810	Unknown Protein	2.85333
Solyc02g089500	Tomato CONSTANS-like 2	-3.83252		Solyc04g007960	Calcium binding protein Caleosin	2.42748
Solyc02g089720	Endo-beta-1 3-glucanase (AHRD V1 ***- B5THH0_PNECA)%3B contains Interpro domain(s) IPR005200 Glycoside hydrolasefamily 81	-3.4468		Solyc04g008110	Histidine kinase 4	2.69361
Solyc02g089890	NAD-dependent epimerase/dehydratase	-4.61846		Solyc04g008210	Xyloglucan endotransglucosylase/hydrolase 13	2.21977
Solyc02g090120	Unknown Protein (AHRD V1)	-3.19701		Solyc04g008470	Defensin protein (AHRD V1 ***- B1N682_SOLPI)%3B contains Interpro domain(s) IPR008177 Gamma Purothionin	2.46214
Solyc02g090450	Peroxidase	-2.95939		Solyc04g008970	FIP1	2.90835
Solyc02g090470	Peroxidase (AHRD V1 ***- Q58GF4_9ROSI)%3B contains Interpro domain(s) IPR002016 Haem peroxidaseplant/fungal/bacterial	-3.06797		Solyc04g009960	L-allo-threonine aldolase	2.00655
Solyc02g091080	Multidrug resistance protein mdtK (AHRD V1 *-*- MDTK_SHIF8)%3B contains Interpro domain(s) IPR015521 MATE family transporter related protein	-3.95548		Solyc04g010200	ABC transporter G family member 6	2.96205
Solyc02g091120	DNA ligase (AHRD V1 ***- B9SPY8_RICCO)%3B contains Interpro domain(s) IPR000977 ATP-dependent DNA ligase	-4.65867		Solyc04g011600	ER glycerol-phosphate acyltransferase	2.56755
Solyc02g092410	Adenylyl-sulfate kinase (AHRD V1 **** C6TL96_SOYBN)%3B contains Interpro domain(s) IPR002891 Adenylylsulphate kinaseC-terminal	-2.67932		Solyc04g011780	Glutaredoxin	3.22271
Solyc02g092460	Speckle-type POZ protein (AHRD V1 *--- B5X432_SALSA)%3B contains Interpro domain(s) IPR000197 Zinc fingerTAZ-type	-3.10037		Solyc04g011970	Gag-Pol polyprotein	4.68865
Solyc02g092560	Phototropic-responsive NPH3 family protein (AHRD V1 **-- D7MMM6_ARALY)%3B contains Interpro domain(s) IPR004249 NPH3	-3.48802		Solyc04g014280	Unknown Protein	3.69698
Solyc02g092910	Chromatin modification-related protein EAF3 (AHRD V1 **-- B6TDE5_MAIZE)%3B contains Interpro domain(s) IPR017398 Histone H4 acetyltransferaseNuA4 complexEaf3/MRG15 subunit	-3.70191		Solyc04g014290	Unknown Protein	2.45472
Solyc02g093330	Nup98 (Fragment)	-3.38		Solyc04g014310	Unknown Protein	2.07048
Solyc02g094060	Voltage-gated chloride channel (AHRD V1 **** Q96325_ARATH)%3B contains Interpro domain(s) IPR002251 Chloride channel plant CLC	-4.36221		Solyc04g014320	Unknown Protein	4.15458
Solyc03g005580	Legumin 11S-globulin (AHRD V1 **-- Q39770_GINBI)%3B contains Interpro domain(s) IPR014710 RmlC-like jelly roll fold	-2.56277		Solyc04g014330	Unknown Protein	2.38013
Solyc03g005870	Eukaryotic translation initiation factor 4E (AHRD V1 ***- Q199B8_SOLLC)%3B contains Interpro domain(s) IPR001040 Eukaryotic translation initiation factor 4E (eIF-4E)	-5.28153		Solyc04g014350	Unknown Protein	2.63769
Solyc03g005930	Cyclic phosphodiesterase (AHRD V1 ***- D7M9D2_ARALY)%3B contains Interpro domain(s) IPR012386 2 3 cyclic phosphodiesteraseplant	-3.10994		Solyc04g015750	Magnesium chelatase H subunit	4.14231
Solyc03g005970	Zinc finger family protein (AHRD V1 **-- D7LUL3_ARALY)%3B contains Interpro domain(s) IPR002867 Zinc fingerC6HC-type	-4.68753		Solyc04g016000	Heat stress transcription factor	2.68896
Solyc03g006030	Receptor like kinaseRLK	-4.56148		Solyc04g016330	Glycerol-3-phosphate dehydrogenase	2.87411
Solyc03g006280	Unknown Protein (AHRD V1)	-4.79424		Solyc04g016430	SlCKX5	5.40759
Solyc03g006490	Aluminum-induced protein-like	-4.18851		Solyc04g039720	Unknown Protein	2.55833
Solyc03g007360	Nodulin MtN3 family protein	-2.15803		Solyc04g048900	Calreticulin 2 calcium-binding protein	2.51407
Solyc03g007530	Multidrug resistance protein ABC transporter family (AHRD V1 **-- B9GX56_POPTR)%3B contains Interpro domain(s) IPR003439 ABC transporter-like	-2.9817		Solyc04g054190	ABC-1 domain protein	2.73525
Solyc03g013440	Amino acid transporter family protein	-5.22628		Solyc04g054450	LRR receptor-like serine/threonine-protein kinase RLP	3.01859
Solyc03g020060	Proteinase inhibitor II	-11.9598		Solyc04g057940	U-box domain-containing protein	2.63434
Solyc03g025720	Long-chain-fatty-acid--CoA ligase	-4.24181		Solyc04g064540	MYB transcription factor	2.1376
Solyc03g025940	F-box family protein (AHRD V1 ***- D7LS19_ARALY)%3B contains Interpro domain(s) IPR001810 Cyclin-like F-box	-3.53569		Solyc04g072070	WRKY transcription factor 16	2.94739
Solyc03g026130	Cytochrome P450	-3.11386		Solyc04g072920	Trehalose-6-phosphate phosphatase	2.67875
Solyc03g033410	Ubiquitin-conjugating enzyme E2 10	-5.8		Solyc04g074170	MYB transcription factor	3.03175
Solyc03g033970	Phenylcoumaran benzylic ether reductase 3	-2.85633		Solyc04g077440	Squalene monooxygenase	3.06832
Solyc03g034320	Class I glutamine amidotransferase (AHRD V1 *-*- D4V3L4_BACVU)%3B contains Interpro domain(s) IPR011697 Peptidase C26	-2.85458		Solyc04g077540	Kinesin-like protein	4.63255
Solyc03g044660	Dihydrodipicolinate synthase 2 (AHRD V1 **** D7LCJ3_ARALY)%3B contains Interpro domain(s) IPR005263 Dihydrodipicolinate synthase subfamily	-2.73483		Solyc04g078350	N-hydroxycinnamoyl/benzoyltransferase 3	2.60181
Solyc03g046590	Genomic DNA chromosome 5 TAC clone K15E6 (AHRD V1 ***- Q9FMB4_ARATH)	-3.36437		Solyc04g078360	Cytochrome P450	2.0652
Solyc03g059030	CDK5 regulatory subunit associated protein 3 (AHRD V1 ***- Q6IQA6_DANRE)%3B contains Interpro domain(s) IPR008491 Protein of unknown function DUF773	-5.52498		Solyc04g078460	N(4)-(Beta-N-acetylglucosaminyl)-L-asparaginase	2.67973
Solyc03g062850	Transposon Ty1-PL Gag-Pol polyprotein (AHRD V1 ***- YP11B_YEAST)%3B contains Interpro domain(s) IPR013103 Reverse transcriptaseRNA-dependent DNA polymerase	-3.99783		Solyc04g078470	Cyclin D3-1	2.04521
Solyc03g064010	Receptor like kinaseRLK	-5.61924		Solyc04g078650	WUSCHEL-related homeobox-containing protein 4	2.52891
Solyc03g065250	CER1 (AHRD V1 **-- B6TFH3_MAIZE)%3B contains Interpro domain(s) IPR006694 Fatty acid hydroxylase	-2.61084		Solyc04g078900	Cytochrome P450	3.45078
Solyc03g071560	RNA-binding protein-like (AHRD V1 *-** Q8RWN5_ARATH)%3B contains Interpro domain(s) IPR015465 RNA recognition motifglycine rich protein	-4.14428		Solyc04g079030	Anthocyanidin 3-O-glucosyltransferase	2.09663
Solyc03g077970	Methionine aminopeptidase (AHRD V1 ***- A5ALU5_VITVI)%3B contains Interpro domain(s) IPR015706 RNA-directed DNA polymerase (reverse transcriptase)related	-4.48979		Solyc04g079040	Serine carboxypeptidase 1	2.10417
Solyc03g078500	UDP-glucuronosyltransferase	-2.2126		Solyc04g079050	UDP-glucosyltransferase (AHRD V1 **** Q8H6A4_STERE)%3B contains Interpro domain(s) IPR002213 UDP-glucuronosyl/UDP-glucosyltransferase	2.2434
Solyc03g079890	Subtilisin-like serine protease	-3.04		Solyc04g080530	Pectinesterase family protein	2.19799
Solyc03g080100	Copper-translocating P-type ATPase (AHRD V1 *--- Q3JHP1_BURP1)%3B contains Interpro domain(s) IPR006121 Heavy metal transport/detoxification protein	-2.63205		Solyc04g080780	BEL1-like homeodomain protein 11	2.56143
Solyc03g083240	Transcription factor jumonji domain-containing protein (AHRD V1 **-* D7M504_ARALY)%3B contains Interpro domain(s) IPR013129 Transcription factor jumonji	-3.93477		Solyc04g080820	SlCKX4	3.45327
Solyc03g083400	CCT motif family protein	-3.69		Solyc04g081760	GDSL esterase/lipase At3g43570	2.27825
Solyc03g083420	OBP3-responsive gene 1 (AHRD V1 **-- D7MSY5_ARALY)%3B contains Interpro domain(s) IPR002290 Serine/threonine protein kinase	-2.88743		Solyc05g005910	Peptide transporter	2.67784
Solyc03g090990	Cortical cell-delineating protein	-2.44214		Solyc05g006310	Zinc finger protein 6	2.09845
Solyc03g091010	Cortical cell-delineating protein	-2.22627		Solyc05g006420	SlRRA1	3.12063
Solyc03g093060	Cortical cell-delineating protein	-2.06768		Solyc05g007830	Expansin 2	2.56405
Solyc03g093070	Cortical cell-delineating protein	-2.89492		Solyc05g007890	Myb family transcription factor-like	2.0274
Solyc03g093180	Peroxisomal membrane protein 11-4 (AHRD V1 ***- PX114_ORYSJ)%3B contains Interpro domain(s) IPR008733 Peroxisomal biogenesis factor 11	-4.38564		Solyc05g007950	Ribonuclease T2	2.27703
Solyc03g095770	WRKY transcription factor 6	-3.63687		Solyc05g008670	Zinc finger protein 36 C3H type-like 1	2.03425
Solyc03g096380	Amino acid permease-like protein proline transporter-like protein (AHRD V1 **** Q9FJ34_ARATH)%3B contains Interpro domain(s) IPR013057 Amino acid transportertransmembrane	-2.71323		Solyc05g009280	Fatty acid elongase 3-ketoacyl-CoA synthase	2.68631
Solyc03g096540	Wound/stress protein	-5.59092		Solyc05g010010	Plant-specific domain TIGR01570 family protein	2.50147
Solyc03g096550	Wound/stress protein	-3.66106		Solyc05g010330	Peroxidase	3.31714
Solyc03g096640	Dehydrogenase/reductase SDR family member 4 (AHRD V1 **-* DHRS4_RABIT)%3B contains Interpro domain(s) IPR002347 Glucose/ribitol dehydrogenase	-2.62997		Solyc05g010620	Pentatricopeptide repeat-containing protein	2.78175
Solyc03g097420	Receptor expression-enhancing protein 5 (AHRD V1 **-- C1C4Y8_RANCA)%3B contains Interpro domain(s) IPR004345 TB2/DP1 and HVA22 related protein	-3.12446		Solyc05g011850	Sulfotransferase family protein	2.10185
Solyc03g097640	Mitochondrial import inner membrane translocase subunit Tim8 (AHRD V1 ***- B6SQH6_MAIZE)%3B contains Interpro domain(s) IPR004217 Mitochondrial inner membrane translocase complexTim8/9/10/13-zinc finger-like	-2.58094		Solyc05g011860	Sulfotransferase family protein	2.14564
Solyc03g098190	NAC domain protein IPR003441	-3.94082		Solyc05g011920	ACT domain-containing protein	2.84627
Solyc03g098450	Protein Kinase interacting protein (AHRD V1 ***- B6TI58_MAIZE)%3B contains Interpro domain(s) IPR011684 KIP1-like	-2.65683		Solyc05g014590	Transcription Factor	4.52434
Solyc03g098730	Kunitz trypsin inhibitor (AHRD V1 ***- B8Y888_TOBAC)%3B contains Interpro domain(s) IPR011065 Kunitz inhibitor ST1-like	-2.93582		Solyc05g046180	Unknown Protein	2.58699
Solyc03g098780	Kunitz-type protease inhibitor	-8.19454		Solyc05g046190	Unknown Protein	3.53725
Solyc03g098790	Kunitz-type protease inhibitor	-11.6946		Solyc05g046290	Xyloglucan endotransglucosylase/hydrolase 2	2.44811
Solyc03g111710	Speckle-type POZ protein	-4.54553		Solyc05g051220	Potassium channel	2.80488
Solyc03g111820	Sieve element-occluding protein 3	-4.03		Solyc05g051550	MYB transcription factor	2.35992
Solyc03g111970	Cytochrome P450	-4.65232		Solyc05g051640	Receptor like kinase	2.2247
Solyc03g112760	Unknown Protein (AHRD V1)	-4.18075		Solyc05g052240	Chalcone--flavonone isomerase	2.74374
Solyc03g112920	C2H2L domain class transcription factor (AHRD V1 ***- D9ZIU3_MALDO)	-5.01259		Solyc05g052340	Laccase	2.94524
Solyc03g113020	Vacuolar protein sorting 29 (AHRD V1 ***- B6SUM0_MAIZE)%3B contains Interpro domain(s) IPR000979 Uncharacterised protein family UPF0025	-4.01941		Solyc05g052360	Laccase	3.61472
Solyc03g113570	Germin-like protein	-2.73406		Solyc05g052370	Laccase	3.72018
Solyc03g114740	BSD domain containing protein (AHRD V1 ***- B4FWY5_MAIZE)%3B contains Interpro domain(s) IPR005607 BSD	-4.25847		Solyc05g052400	Laccase	2.6938
Solyc03g115420	F-box domain containing protein (AHRD V1 ***- Q2QXK7_ORYSJ)%3B contains Interpro domain(s) IPR005174 Protein of unknown function DUF295	-2.88712		Solyc05g052540	Os03g0291800 protein	2.21903
Solyc03g115500	Heparanase (AHRD V1 **** C9E7B7_ORYSI)%3B contains Interpro domain(s) IPR005199 Glycoside hydrolase family 79N-terminal	-2.73969		Solyc05g052870	UDP-glucosyltransferase family 1 protein	3.67823
Solyc03g115810	Vacuolar fusion protein mon1 (AHRD V1 ***- C5JTA2_AJEDS)%3B contains Interpro domain(s) IPR004353 Vacuolar fusion protein MON1	-4.06069		Solyc05g052880	Unknown Protein	4.51911
Solyc03g115900	Chlorophyll a-b binding protein P4chloroplastic (AHRD V1 ***- CB24_PEA)%3B contains Interpro domain(s) IPR001344 Chlorophyll A-B binding protein	-2.82841		Solyc05g054890	ABC transporter G family member 1	2.16763
Solyc03g117300	Nodulin-like protein (AHRD V1 ***- Q8H6R3_PONTR)%3B contains Interpro domain(s) IPR010658 Nodulin-like	-2.78022		Solyc05g054900	Blue copper protein	2.15761
Solyc03g117420	Leucine-rich repeat family protein	-4.11148		Solyc05g055290	Hydrolase alpha/beta fold family protein	2.63931
Solyc03g117440	ATP dependent RNA helicase (AHRD V1 **** B3LNW9_YEAS1)%3B contains Interpro domain(s) IPR011545 DNA/RNA helicaseDEAD/DEAH box typeN-terminal	-3.27762		Solyc05g055930	Cysteine-rich repeat secretory protein 39	2.43611
Solyc03g117570	Pentatricopeptide repeat-containing protein (AHRD V1 ***- D7M6Q4_ARALY)%3B contains Interpro domain(s) IPR002885 Pentatricopeptide repeat	-2.85054		Solyc06g005260	Cytoplasmic glutaredoxin thioltransferase glutathione-dependent disulfide oxidoreductase	3.60026
Solyc03g117580	Os08g0272000 protein (Fragment) (AHRD V1 ***- Q0J6S6_ORYSJ)	-4.26002		Solyc06g005750	Sterol 4-alpha-methyl-oxidase 2	2.98018
Solyc03g117810	Phosphate import ATP-binding protein pstB 1 (AHRD V1 **** B6UHM7_MAIZE)%3B contains Interpro domain(s) IPR005670 Phosphate transport system permease protein 1	-2.80375		Solyc06g007790	Genomic DNA chromosome 3 P1 clone MJL12	2.81745
Solyc03g118660	Down syndrome critical region protein (AHRD V1 ***- Q17H45_AEDAE)%3B contains Interpro domain(s) IPR005377 Vacuolar protein sorting-associated protein 26	-4.77356		Solyc06g008580	Auxin responsive protein	2.1194
Solyc03g119750	Family with sequence similarity 116 member B (Fragment) (AHRD V1 *--- A6X8I4_HUMAN)%3B contains Interpro domain(s) IPR012860 Protein of unknown function DUF1630	-5.06916		Solyc06g017860	Serine carboxypeptidase	3.08346
Solyc03g121000	Unknown Protein (AHRD V1)	-3.44497		Solyc06g034410	unknown protein	3.30018
Solyc03g121540	Beta-galactosidase (AHRD V1 ***- Q9ZP11_SOLLC)%3B contains Interpro domain(s) IPR019801 Glycoside hydrolasefamily 35conserved site IPR001944 Glycoside hydrolasefamily 35 IPR000922 D-galactoside/L-rhamnose binding SUEL lectin	-3.3792		Solyc06g035760	Cytochrome P450	3.56769
Solyc03g122270	Inter-alpha-trypsin inhibitor domain protein (AHRD V1 ***- Q1YZ74_PHOPR)%3B contains Interpro domain(s) IPR002035 von Willebrand factortype A	-4.56772		Solyc06g035940	Homeobox-leucine zipper protein PROTODERMAL FACTOR 2	2.08167
Solyc03g123760	Phytoene desaturase	-3.00483		Solyc06g048860	Laccase	2.21958
Solyc04g005540	Cc-nbs-lrrresistance protein	-2.73871		Solyc06g048930	SlRRA6	4.1236
Solyc04g007380	Receptor serine/threonine kinase-like protein (AHRD V1 **** O49728_ARATH)%3B contains Interpro domain(s) IPR002290 Serine/threonine protein kinase	-5.2926		Solyc06g049030	Ring finger protein	2.58095
Solyc04g011760	Unknown Protein	-2.37086		Solyc06g050530	Laccase	3.2843
Solyc04g015070	C2 domain containing protein (AHRD V1 **-- Q2A9R2_BRAOL)%3B contains Interpro domain(s) IPR018029 C2 membrane targeting protein	-4.28474		Solyc06g051080	UDP-sugar pyrophosphorylase	2.79244
Solyc04g015130	Ribosomal protein S6 kinase alpha-3 (AHRD V1 *-** KS6A3_HUMAN)%3B contains Interpro domain(s) IPR002290 Serine/threonine protein kinase	-5.19251		Solyc06g051130	Transferase family protein	2.29883
Solyc04g015440	Pentatricopeptide repeat-containing protein (AHRD V1 ***- D7L610_ARALY)%3B contains Interpro domain(s) IPR002885 Pentatricopeptide repeat	-3.7346		Solyc06g053510	Spermidine synthase	2.27394
Solyc04g016160	F-box/LRR-repeat protein At5g63520 (AHRD V1 ***- D7MPP7_ARALY)%3B contains Interpro domain(s) IPR019494 FIST C domain	-2.78965		Solyc06g053830	Auxin responsive protein	2.76412
Solyc04g017750	Pathogen-induced calmodulin-binding protein (Fragment) (AHRD V1 *--- Q8H6W8_PHAVU)%3B contains Interpro domain(s) IPR012417 Calmodulin-bindingplant	-3.49188		Solyc06g054030	Non-specific lipid-transfer protein	3.85583
Solyc04g025040	Unknown Protein	-2.57		Solyc06g054240	5%26apos-nucleotidase surE	2.35657
Solyc04g026210	Dual serine/threonine and tyrosine protein kinase (AHRD V1 **** DUSTY_APIME)%3B contains Interpro domain(s) IPR015783 ATMRK serine/threonine protein kinase-like	-3.37806		Solyc06g060560	Pentatricopeptide repeat-containing protein	2.71963
Solyc04g026230	Kinase like protein (AHRD V1 ***- O23334_ARATH)%3B contains Interpro domain(s) IPR015783 ATMRK serine/threonine protein kinase-like	-4.3188		Solyc06g060620	Nitrate transporter	2.55125
Solyc04g040210	Unknown Protein (AHRD V1)	-3.60975		Solyc06g061080	NAC-domain transcription factor	2.86068
Solyc04g050790	Unknown Protein (AHRD V1)	-5.42595		Solyc06g062520	Dof zinc finger protein 4	2.35682
Solyc04g050990	F-box protein PP2-B1	-3.99723		Solyc06g063200	Glutamate-gated kainate-type ion channel receptor subunit GluR5	2.56557
Solyc04g052970	Auxin-induced SAUR-like protein (AHRD V1 ***- Q8S351_CAPAN)%3B contains Interpro domain(s) IPR003676 Auxin responsive SAUR protein	-5.54278		Solyc06g065530	GDSL esterase/lipase At1g29670	2.09142
Solyc04g054260	Cytochrome P450	-3.03854		Solyc06g065670	ATP-binding cassette transporter	2.67063
Solyc04g054340	Unknown Protein (AHRD V1)	-3.33345		Solyc06g065820	Ethylene-responsive transcription factor 7	2.26812
Solyc04g055070	Mutator-like transposase (AHRD V1 *-*- Q9FW81_ORYSJ)%3B contains Interpro domain(s) IPR004332 TransposaseMuDRplant	-3.32113		Solyc06g069730	Chlorophyll a/b binding protein 4 chloroplastic	4.73656
Solyc04g057970	Unknown Protein (AHRD V1)	-5.0235		Solyc06g072530	UPF0497 membrane protein 8	2.25778
Solyc04g058100	Type 2 metallothionein	-3.06		Solyc06g073570	Cytochrome P450	2.62772
Solyc04g063380	F-box/LRR-repeat protein 2 (AHRD V1 ***- B6TAC3_MAIZE)%3B contains Interpro domain(s) IPR006553 Leucine-rich repeatcysteine-containing subtype	-3.0241		Solyc06g074390	Fatty acyl coA reductase	3.58831
Solyc04g064610	RAG1-activating protein 1 homolog (AHRD V1 **-- R1AP1_DROPS)%3B contains Interpro domain(s) IPR018179 RAG1-activating protein 1 homologue	-2.81837		Solyc06g074540	Phytosulfokines 5	2.73071
Solyc04g064880	Pathogenesis-related protein-like protein (AHRD V1 ***- Q8L9B0_ARATH)	-3.40261		Solyc06g082240	Laccase-13	3.1523
Solyc04g071070	Unknown Protein	-4.38022		Solyc06g082620	RNA-binding protein PNO1-like protein	4.15219
Solyc04g072380	Phosphatidylinositol 3%2C4%2C5-trisphosphate-dependent Rac exchanger 2 protein (AHRD V1 *--- PREX2_MOUSE)%3B contains Interpro domain(s) IPR006869 Protein of unknown function DUF547	-4.09292		Solyc06g083090	HAUS augmin-like complex subunit 3	3.13997
Solyc04g072560	IST1 homolog (AHRD V1 *--- C1BSR8_9MAXI)%3B contains Interpro domain(s) IPR005061 Protein of unknown function DUF292eukaryotic	-5.34881		Solyc06g083130	MazG nucleotide pyrophosphohydrolase	2.65726
Solyc04g074130	Mitochondrial carrier protein expressed (AHRD V1 ***- Q10QM8_ORYSJ)%3B contains Interpro domain(s) IPR002067 Mitochondrial carrier protein	-4.50885		Solyc06g083170	Transcription factor	2.35184
Solyc04g074180	Cryptochrome 1a	-2.64434		Solyc06g083720	Subtilisin-like protease	2.94051
Solyc04g074890	Unknown Protein	-3.06742		Solyc07g005660	Purine permease family protein	2.3394
Solyc04g076190	Aspartic proteinase nepenthesin-1	-3.53811		Solyc07g006480	LRR receptor-like serine/threonine-protein kinase FEI 1	2.78899
Solyc04g076460	LRR receptor-like serine/threonine-protein kinaseRLP	-3.3142		Solyc07g006630	CONSTANS-like protein	7.3449
Solyc04g076960	Sucrose transporter (AHRD V1 **** Q9FVJ6_SOLLC)%3B contains Interpro domain(s) IPR005989 Sucrose/H+ symporterplant	-5.12441		Solyc07g007360	Os07g0175100 protein (Fragment)	3.15605
Solyc04g078130	Clathrin-coat assembly protein-like (AHRD V1 **-- Q6Z9Z3_ORYSJ)%3B contains Interpro domain(s) IPR015260 Syntaxin 6N-terminal	-5.13454		Solyc07g007560	Vesicular glutamate transporter 3	3.98441
Solyc04g079030	Anthocyanidin 3-O-glucosyltransferase (AHRD V1 *-*- B6TRK5_MAIZE)%3B contains Interpro domain(s) IPR002213 UDP-glucuronosyl/UDP-glucosyltransferase	-4.43111		Solyc07g007780	Receptor-like kinase	3.36124
Solyc04g079480	Serpin (Serine protease inhibitor)	-3.94		Solyc07g007800	Adiponectin receptor	3.98035
Solyc04g079510	Peptide transporter	-4.72139		Solyc07g008000	TBC1 domain family member 15	2.84188
Solyc04g079820	Inositol 5-phosphatase 4 (AHRD V1 ***- Q8I7P3_DICDI)%3B contains Interpro domain(s) IPR000300 Inositol polyphosphate related phosphatase	-2.97905		Solyc07g008520	Peptide transporter	5.48663
Solyc04g080440	Maf-like protein CV_0124 (AHRD V1 ***- B6TNZ3_MAIZE)%3B contains Interpro domain(s) IPR003697 Maf-like protein	-3.44202		Solyc07g008540	CONSTANS-like zinc finger protein	4.77045
Solyc04g080520	Unknown Protein (AHRD V1)	-2.58872		Solyc07g009260	Defensin-like protein	3.33978
Solyc04g081430	Mediator of RNA polymerase II transcription subunit 7 (AHRD V1 **** C1C4Y2_RANCA)%3B contains Interpro domain(s) IPR009244 Mediator complexsubunit Med7	-3.44182		Solyc07g009500	Chitinase	3.55369
Solyc04g081480	Unknown Protein (AHRD V1)	-4.51105		Solyc07g009510	Chitinase	3.31117
Solyc04g081860	Peroxidase	-3.36789		Solyc07g014640	Galactokinase-like protein	2.76153
Solyc04g082680	Chloroplast channel forming outer membrane protein (AHRD V1 ***- Q9SM57_PEA)	-3.36049		Solyc07g016220	Unknown Protein	2.10806
Solyc05g005470	Nucleoredoxin 1	-2.67169		Solyc07g017980	Unknown Protein	2.53329
Solyc05g006740	Glutathione S-transferase	-2.60652		Solyc07g018180	Receptor like kinase, RLK	3.97717
Solyc05g006850	Thioredoxin H	-3.72		Solyc07g018370	Unknown Protein	2.21452
Solyc05g006870	Thioredoxin H	-4.84		Solyc07g020870	U-box domain-containing protein	2.60221
Solyc05g008060	Auxin efflux carrier (AHRD V1 **** D6RT10_SOLLC)%3B contains Interpro domain(s) IPR014024 Auxin efflux carriersubgroup	-3.22804		Solyc07g021630	Branched-chain-amino-acid aminotransferase	2.70704
Solyc05g009240	Os05g0264200 protein (Fragment) (AHRD V1 *-*- Q0DJL6_ORYSJ)%3B contains Interpro domain(s) IPR006927 Protein of unknown function DUF639	-2.71398		Solyc07g032120	Retroelement pol polyprotein-like	2.68143
Solyc05g009760	Nbs-lrrresistance protein	-5.11434		Solyc07g041500	Cytochrome P450	2.02637
Solyc05g010640	Unknown Protein	-4.35486		Solyc07g043130	Os12g0117400 protein (Fragment)	2.55185
Solyc05g011920	ACT domain-containing protein (AHRD V1 **-- D7M3X3_ARALY)%3B contains Interpro domain(s) IPR002912 Amino acid-binding ACT	-4.06168		Solyc07g043420	2-oxoglutarate-dependent dioxygenase	4.3506
Solyc05g011940	Cytochrome P450	-2.00494		Solyc07g044900	Unknown Protein	3.36508
Solyc05g013010	Sulfotransferase family protein (AHRD V1 **** D7LQL2_ARALY)%3B contains Interpro domain(s) IPR000863 Sulfotransferase	-3.00138		Solyc07g044910	Unknown Protein	3.51096
Solyc05g013440	Primary amine oxidase (AHRD V1 **** B4WL51_9SYNE)%3B contains Interpro domain(s) IPR000269 Copper amine oxidase	-3.92083		Solyc07g053360	Seed biotin-containing protein SBP65	4.21733
Solyc05g013490	Unknown Protein (AHRD V1)	-3.96923		Solyc07g053640	Arabinogalactan-protein	2.38426
Solyc05g013710	Cysteine desulfuration protein SufE (AHRD V1 *-*- Q2RNM6_RHORT)%3B contains Interpro domain(s) IPR003808 Fe-S metabolism associated SufE	-5.19988		Solyc07g053890	O-acyltransferase WSD1	2.55546
Solyc05g014150	Dehydrogenase/reductase SDR family member 7	-2.91		Solyc07g054580	SlGH3-8	3.40889
Solyc05g015610	Histidine kinase cytokinin receptor (AHRD V1 **** B9GZP2_POPTR)%3B contains Interpro domain(s) IPR006189 CHASE	-4.10213		Solyc07g054790	Wound induced protein	3.94914
Solyc05g015920	GYF domain-containing protein (AHRD V1 ***- D7KBQ1_ARALY)%3B contains Interpro domain(s) IPR003169 GYF	-5.68028		Solyc07g056320	ER glycerol-phosphate acyltransferase	2.42256
Solyc05g015980	Unknown Protein	-3.92438		Solyc07g056610	Carboxyl-terminal proteinase	4.75463
Solyc05g017810	Unknown Protein (AHRD V1)	-2.57825		Solyc07g056670	Gibberellin 2-oxidase 2	2.95188
Solyc05g024260	RAG1-activating protein 1 homolog	-4.13376		Solyc07g061720	Gibberellin 2-oxidase	2.76517
Solyc05g041200	4-hydroxyphenylpyruvate dioxygenase (AHRD V1 **** B7X935_HEVBR)%3B contains Interpro domain(s) IPR005956 4-hydroxyphenylpyruvate dioxygenase	-3.40986		Solyc07g062140	Alpha alpha-trehalose-phosphate synthase	4.91223
Solyc05g046290	Xyloglucan endotransglucosylase/hydrolase 2 (AHRD V1 **** Q8GTJ0_MALDO)%3B contains Interpro domain(s) IPR016455 Xyloglucan endotransglucosylase/hydrolase	-2.53844		Solyc07g062480	S-locus glycoprotein (Fragment)	2.52582
Solyc05g047590	Pectinesterase	-2.05933		Solyc07g064010	Formin 3	3.0682
Solyc05g047700	Cc-nbs-lrrresistance protein	-4.7215		Solyc07g065410	Unknown Protein	2.2162
Solyc05g050580	E3 ubiquitin-protein ligase sina (AHRD V1 **-* B0WR23_CULQU)%3B contains Interpro domain(s) IPR004162 Seven in absentia protein	-3.11507		Solyc07g065810	RING finger family protein	3.05
Solyc05g051230	Adenylyltransferase and sulfurtransferase MOCS3 (AHRD V1 *--- MOCS3_DROGR)%3B contains Interpro domain(s) IPR009036 Molybdenum cofactor biosynthesisMoeB	-5.53873		Solyc07g066310	photosystem II polypeptide	2.65833
Solyc05g051800	Zinc finger C3HC4 type family protein (AHRD V1 ***- B6TBG5_MAIZE)%3B contains Interpro domain(s) IPR011016 Zinc fingerRING-CH-type	-2.69847		Solyc07g066360	Unknown Protein	3.16157
Solyc05g052490	Ectonucleoside triphosphate diphosphohydrolase 1 (AHRD V1 *--- Q6DC46_DANRE)%3B contains Interpro domain(s) IPR000407 Nucleoside phosphatase GDA1/CD39	-3.71046		Solyc08g006690	Pectinesterase	2.78828
Solyc05g052800	60S ribosomal protein L35a (AHRD V1 ***- B6VC50_VERFO)%3B contains Interpro domain(s) IPR001780 Ribosomal protein L35Ae	-3.64801		Solyc08g008480	Myb transcription factor	2.96669
Solyc05g053930	ATP binding / serine-threonine kinase (AHRD V1 **** C5DB71_VITVI)%3B contains Interpro domain(s) IPR002290 Serine/threonine protein kinase	-3.28243		Solyc08g008610	Hydrolase alpha/beta fold family protein	3.33137
Solyc05g054390	Response regulator 8 (AHRD V1 *-*- Q9AV93_MAIZE)%3B contains Interpro domain(s) IPR017053 Response regulatorplant B-type	-2.5892		Solyc08g014240	2-isopropylmalate synthase 1	2.16438
Solyc05g055200	Heat shock-like protein (AHRD V1 **-- B5A254_ARATH)%3B contains Interpro domain(s) IPR004176 ClpN-terminal	-2.50709		Solyc08g016230	Copia-like polyprotein	3.45865
Solyc05g055660	SELF PRUNING 6A	-5.32937		Solyc08g016720	9-cis-epoxycarotenoid dioxygenase 5	2.7193
Solyc05g056530	DDT domain-containing protein (AHRD V1 **-- D7M1G4_ARALY)%3B contains Interpro domain(s) IPR013136 WSTF/Acf1/Cbp146	-5.19129		Solyc08g061270	Unknown Protein	2.04148
Solyc06g005100	Phosphatidylinositol transfer protein expressed	-5.90941		Solyc08g061920	Cytokinin oxidase/dehydrogenase	2.48507
Solyc06g005170	Mitogen-activated protein kinase 3 (AHRD V1 **** Q84MI4_SOLLC)%3B contains Interpro domain(s) IPR002290 Serine/threonine protein kinase	-4.03031		Solyc08g067030	Os01g0611000 protein	2.74974
Solyc06g005310	MYB transcription factor	-3.19572		Solyc08g067260	Fatty acid elongase 3-ketoacyl-CoA synthase	2.05291
Solyc06g005330	MYB transcription factor	-2.26098		Solyc08g067360	WRKY transcription factor 9	2.91327
Solyc06g005790	DNA-directed RNA polymerase II subunit (AHRD V1 **** A8N5F1_COPC7)%3B contains Interpro domain(s) IPR003029 Ribosomal protein S1RNA binding domain	-3.97814		Solyc08g068280	N-acetyltransferase	2.84327
Solyc06g006100	Anthranilate synthase component I family protein expressed	-4.66		Solyc08g069110	Dtdp-glucose 4 6-dehydratase	2.52714
Solyc06g007180	Asparagine synthase (Glutamine-hydrolyzing)	-4.19852		Solyc08g074300	NAC domain protein IPR003441	2.19036
Solyc06g007510	Ubiquitin-conjugating enzyme E2 8 (AHRD V1 **** UBC8_ARATH)%3B contains Interpro domain(s) IPR000608 Ubiquitin-conjugating enzymeE2	-2.6445		Solyc08g074680	Polyphenol oxidase	3.36316
Solyc06g007610	Early tobacco anther 1	-3.64939		Solyc08g077060	Zinc finger protein LSD1	3.05305
Solyc06g007640	FRIGIDA-LIKE 2 (AHRD V1 *-*- A0SWL0_ARATH)%3B contains Interpro domain(s) IPR012474 Frigida-like	-2.966		Solyc08g077110	NAC domain protein IPR003441	2.77579
Solyc06g008030	BHLH transcription factor	-2.56		Solyc08g078030	Hydroxycinnamoyl CoA shikimate/quinate hydroxycinnamoyltransferase	2.14066
Solyc06g008300	LRR receptor-like serine/threonine-protein kinaseRLP	-3.92751		Solyc08g078940	Cortical cell-delineating protein	3.22506
Solyc06g011570	Haloacid dehalogenase-like hydrolase-like (AHRD V1 ***- Q5JNL2_ORYSJ)%3B contains Interpro domain(s) IPR002036 Uncharacterised protein family UPF0054	-4.10387		Solyc08g079020	Adenine phosphoribosyltransferase-like protein	2.9431
Solyc06g031710	Nodulin-like protein	-3.41447		Solyc08g079160	Vacuolar-processing enzyme	2.24691
Solyc06g033850	Dehydration-responsive element-binding protein 2D (AHRD V1 *-*- DRE2D_ARATH)	-2.60036		Solyc08g079190	Cortical cell-delineating protein I	2.51255
Solyc06g034330	E3 ubiquitin ligase (AHRD V1 *--* Q2URX1_ASPOR)%3B contains Interpro domain(s) IPR018957 Zinc fingerC3HC4 RING-type	-3.88989		Solyc08g081630	WRKY transcription factor 19	2.27504
Solyc06g035520	Acetyl esterase (AHRD V1 *--- AES_SALSV)%3B contains Interpro domain(s) IPR013094 Alpha/beta hydrolase fold-3	-2.68516		Solyc08g081680	GTP binding protein	2.76297
Solyc06g035580	Choline dehydrogenase	-4.84196		Solyc08g081960	Ethylene-responsive transcription factor 4	4.10694
Solyc06g035710	Multidrug resistance protein mdtK (AHRD V1 *-*- MDTK_PHOLL)%3B contains Interpro domain(s) IPR002528 Multi antimicrobial extrusion protein MatE	-4.50652		Solyc08g083090	Susceptibility homeodomain transcription factor	2.38533
Solyc06g048730	Uroporphyrinogen decarboxylase (AHRD V1 **** C6TEE8_SOYBN)%3B contains Interpro domain(s) IPR000257 Uroporphyrinogen decarboxylase (URO-D)	-2.55036		Solyc09g005260	Calcium/proton exchanger	2.73457
Solyc06g049030	Ring finger protein (AHRD V1 ***- O49869_HORVU)%3B contains Interpro domain(s) IPR018957 Zinc fingerC3HC4 RING-type	-3.47756		Solyc09g005830	Exocyst complex protein EXO70	2.56683
Solyc06g054570	Glutaredoxin family protein	-3.52		Solyc09g005970	ABC transporter G family member 2	2.25762
Solyc06g059880	Acetolactate synthase	-2.54809		Solyc09g008070	Cell division protease ftsH homolog 3	2.75609
Solyc06g060180	Alpha-humulene/(-)-(E)-beta-caryophyllene synthase (AHRD V1 **** HUMS_ARATH)%3B contains Interpro domain(s) IPR005630 Terpene synthasemetal-binding domain	-3.16648		Solyc09g008780	Os01g0786800 protein	2.81969
Solyc06g060510	Transcription elongation factor SPT5 (AHRD V1 *--- SPT5H_DANRE)%3B contains Interpro domain(s) IPR010605 Protein of unknown function DUF1191	-3.86829		Solyc09g008860	Receptor like kinase	2.11467
Solyc06g061040	Ribose-phosphate pyrophosphokinase	-2.92		Solyc09g009670	Solute carrier family 35 member F1	2.04925
Solyc06g062370	Acid phosphatase	-3.85063		Solyc09g010700	CM0545.320.nc protein	2.98283
Solyc06g064510	O-methyltransferase (AHRD V1 ***- A5HJZ9_VITVI)%3B contains Interpro domain(s) IPR016461 O-methyltransferaseCOMTeukaryota	-2.54623		Solyc09g011470	Unknown Protein	3.19651
Solyc06g064820	GDSL esterase/lipase At1g71691 (AHRD V1 ***- GDL29_ARATH)%3B contains Interpro domain(s) IPR001087 LipaseGDSL	-3.10711		Solyc09g011980	Receptor like protein kinase	2.15571
Solyc06g065060	FAD-binding domain-containing protein (AHRD V1 **-- D7MFI0_ARALY)%3B contains Interpro domain(s) IPR006094 FAD linked oxidaseN-terminal	-2.59518		Solyc09g061410	Unknown Protein	2.51345
Solyc06g065730	Chromodomain helicase DNA binding protein 3 (AHRD V1 **-* B1AR17_MOUSE)%3B contains Interpro domain(s) IPR000330 SNF2-related	-4.08926		Solyc09g063130	Photosystem I reaction center subunit IV A	2.13083
Solyc06g065970	Cortical cell-delineating protein	-4.58589		Solyc09g064820	Circadian clock coupling factor ZGT	2.03904
Solyc06g066420	Cold induced protein-like	-5.06837		Solyc09g064910	tRNA dimethylallyltransferase	4.56724
Solyc06g066500	Avr9/Cf-9 rapidly elicited protein 146 (AHRD V1 ***- Q9FQZ6_TOBAC)	-5.03041		Solyc09g065000	Xylanase inhibitor	2.4237
Solyc06g066640	Photosystem I reaction center subunit VI-1chloroplastic (AHRD V1 ***- PSAH1_ARATH)%3B contains Interpro domain(s) IPR004928 Photosystem I reaction centre subunit VI	-2.64743		Solyc09g065070	Aluminum-activated malate transporter-like	2.26886
Solyc06g066680	Mitochondrial carrier protein (AHRD V1 ***- D2VIZ2_NAEGR)%3B contains Interpro domain(s) IPR002067 Mitochondrial carrier protein	-2.89838		Solyc09g065410	Non-specific lipid-transfer protein	3.46113
Solyc06g068470	N-methyltransferase (AHRD V1 **** D7KWM7_ARALY)	-4.7018		Solyc09g065420	Non-specific lipid-transfer protein	4.6883
Solyc06g068500	Chaperone protein DnaJ 1 (AHRD V1 *-*- D8USE3_9MICC)%3B contains Interpro domain(s) IPR001623 Heat shock protein DnaJN-terminal	-3.44192		Solyc09g065430	Non-specific lipid-transfer protein	2.91579
Solyc06g068550	Aspartic proteinase nepenthesin-1 (AHRD V1 **-- C0JAB4_ORYCO)%3B contains Interpro domain(s) IPR001461 Peptidase A1	-2.94848		Solyc09g065440	Non-specific lipid-transfer protein	3.06268
Solyc06g068570	AP2-like ethylene-responsive transcription factor At1g16060	-4.34569		Solyc09g074480	unkown protein	5.16313
Solyc06g069130	Kinesin-like protein 73641-79546 (AHRD V1 ***- Q9CAC9_ARATH)%3B contains Interpro domain(s) IPR001752 Kinesinmotor region	-4.31816		Solyc09g074490	unknown protein	4.15605
Solyc06g069730	Chlorophyll a/b binding protein 4chloroplastic	-3.59229		Solyc09g075820	Solute carrier family facilitated glucose transporter member 3	2.58136
Solyc06g071430	T17H3.1 protein (Fragment) (AHRD V1 ***- Q9SXD0_ARATH)	-2.50476		Solyc09g082080	Plant-specific domain TIGR01568 family protein	4.29947
Solyc06g072840	Seed specific protein Bn15D1B	-6.43		Solyc09g082290	Non-specific lipid-transfer protein	3.41292
Solyc06g073110	Legume lectin beta domain (AHRD V1 *-*- A2Q3C0_MEDTR)%3B contains Interpro domain(s) IPR010341 Protein of unknown function DUF936plant	-5.19944		Solyc09g082300	Non-specific lipid-transfer protein	2.20278
Solyc06g073710	Glucan endo-1 3-beta-glucosidase 7	-4.12729		Solyc09g082550	High affinity sulfate transporter 2	2.02739
Solyc06g074650	AP-2 complex subunit alpha (AHRD V1 ***- C0NYN0_AJECG)%3B contains Interpro domain(s) IPR017104 Adaptor protein complex AP-2alpha subunit	-2.51122		Solyc09g082890	Calcium-transporting ATPase 1	2.06923
Solyc06g075090	Lysine decarboxylase-like protein	-3.59		Solyc09g083030	Myrosinase binding protein	2.36878
Solyc06g075650	Aquaporin	-2.79702		Solyc09g083130	Peptidase S9 prolyl oligopeptidase active site domain protein	2.14319
Solyc06g075790	Genomic DNA chromosome 5 P1 clone MMN10 (AHRD V1 **-- Q9FJF2_ARATH)	-2.93999		Solyc09g090020	Germin-like protein 5	2.16691
Solyc06g076400	Protein phosphatase 2C (AHRD V1 **** Q8RVG0_TOBAC)%3B contains Interpro domain(s) IPR015655 Protein phosphatase 2C	-2.50723		Solyc09g090180	Light-dependent short hypocotyls 1	2.91202
Solyc06g082630	26S protease regulatory subunit 6B (AHRD V1 ***- B6TRH7_MAIZE)%3B contains Interpro domain(s) IPR005937 26S proteasome subunit P45	-4.93889		Solyc09g090790	MYB transcription factor	2.39448
Solyc06g082810	Oligoribonuclease (AHRD V1 ***- B6U6N3_MAIZE)%3B contains Interpro domain(s) IPR006055 Exonuclease	-5.30282		Solyc09g091580	Uncharacterized aarF domain-containing protein kinase 1	2.50666
Solyc06g082870	60S ribosomal protein L5-1 (AHRD V1 ***- B6THG9_MAIZE)%3B contains Interpro domain(s) IPR005485 Ribosomal protein L5eukaryotic	-3.46372		Solyc09g091670	ATP-binding cassette transporter	2.01959
Solyc06g083720	Subtilisin-like protease (AHRD V1 **-- B6U0R8_MAIZE)%3B contains Interpro domain(s) IPR015500 Peptidase S8subtilisin-related	-3.02067		Solyc09g097770	Cell wall protein	2.46471
Solyc06g083880	Unknown Protein (AHRD V1)	-3.23283		Solyc09g097930	MazG nucleotide pyrophosphohydrolase	2.14229
Solyc06g084570	Methyltransferase (AHRD V1 *-*- D5P6G9_9MYCO)	-3.54733		Solyc09g098380	Amino acid transporter	3.27296
Solyc07g005520	Potassium channel tetramerization domain-containing protein (AHRD V1 ***- D7LHH7_ARALY)%3B contains Interpro domain(s) IPR003131 Potassium channelvoltage dependentKv tetramerisation	-3.53755		Solyc10g005330	Homeobox-leucine zipper protein ATHB-14	2.78905
Solyc07g006570	S8-RNase (Fragment)	-2.92		Solyc10g007690	Chlorophyll a/b binding protein 8 chloroplastic	2.90674
Solyc07g006680	Hydroxycinnamoyl CoA quinate transferase (AHRD V1 **-* D6BK25_CYNSC)%3B contains Interpro domain(s) IPR003480 Transferase	-2.61928		Solyc10g008810	GDSL esterase/lipase At5g45960	3.37074
Solyc07g006710	Pathogenesis-related protein PR-1 (AHRD V1 **-- B6UG61_MAIZE)%3B contains Interpro domain(s) IPR002413 Ves allergen	-3.36317		Solyc10g009150	Organ-specific protein S2	2.9666
Solyc07g007120	Homeobox protein knotted-1-like 3 (AHRD V1 *-*- B6T3D1_MAIZE)%3B contains Interpro domain(s) IPR005541 KNOX2	-3.47241		Solyc10g009240	Fatty acid elongase 3-ketoacyl-CoA synthase	2.52909
Solyc07g007130	NHL repeat-containing protein	-4.11284		Solyc10g009590	Leaf senescence protein-like	2.97686
Solyc07g007250	Metallocarboxypeptidase inhibitor	-10.7085		Solyc10g009620	SlGH3-13	2.58334
Solyc07g007630	Actin-related protein 2/3 complex subunit 3 (AHRD V1 **** B6U3I7_MAIZE)%3B contains Interpro domain(s) IPR007204 ARP2/3 complexp21-Arc subunit	-3.93386		Solyc10g017510	Cytochrome P450	2.03824
Solyc07g007890	CCR4-NOT transcription complex subunit 10 (AHRD V1 *-*- Q28FZ8_XENTR)%3B contains Interpro domain(s) IPR011990 Tetratricopeptide-like helical	-3.76382		Solyc10g024490	Peptide transporter-like protein	2.1595
Solyc07g007950	Calmodulin-like protein	-2.62		Solyc10g039210	Cytochrome P450	2.74577
Solyc07g008010	Myb transcription factor (AHRD V1 *--* Q6Q789_VITVI)%3B contains Interpro domain(s) IPR015495 Myb transcription factor	-3.2627		Solyc10g039390	ATFP3	2.85066
Solyc07g009380	Xyloglucan endotransglucosylase/hydrolase 2 (AHRD V1 **** Q8GTJ0_MALDO)%3B contains Interpro domain(s) IPR016455 Xyloglucan endotransglucosylase/hydrolase IPR008263 Glycoside hydrolasefamily 16active site	-2.70352		Solyc10g047840	Ulp1 protease family C-terminal catalytic domain containing protein	3.39805
Solyc07g014690	Potassium transporter	-2.18134		Solyc10g050970	Ethylene responsive transcription factor 2b	3.50968
Solyc07g017610	Saccharopine dehydrogenase	-3.72415		Solyc10g054840	Aquaporin	2.28687
Solyc07g017770	Homogentisate phytyltransferase	-4		Solyc10g054880	Translocon-associated protein alpha subunit	2.85456
Solyc07g017880	Peroxidase (AHRD V1 **** D4NYQ9_9ROSI)%3B contains Interpro domain(s) IPR002016 Haem peroxidaseplant/fungal/bacterial	-2.73923		Solyc10g074540	Expressed protein	2.22773
Solyc07g018400	Unknown Protein (AHRD V1)	-4.74465		Solyc10g075100	Non-specific lipid-transfer protein	2.83491
Solyc07g026650	1-aminocyclopropane-1-carboxylate oxidase (AHRD V1 **** Q6A1K7_SOLLC)%3B contains Interpro domain(s) IPR005123 Oxoglutarate and iron-dependent oxygenase	-3.1467		Solyc10g076180	Plant-specific domain TIGR01568 family protein	2.46805
Solyc07g039570	Transcription factor (AHRD V1 *--* Q9M4A8_MAIZE)%3B contains Interpro domain(s) IPR011598 Helix-loop-helix DNA-binding	-5.57835		Solyc10g076190	Peroxidase 1	2.24018
Solyc07g040890	CXE carboxylesterase (Fragment) (AHRD V1 **-* Q0ZPV6_9ERIC)%3B contains Interpro domain(s) IPR013094 Alpha/beta hydrolase fold-3	-2.94667		Solyc10g076940	Major facilitator superfamily transporter	2.12846
Solyc07g041900	Cathepsin L-like cysteine proteinase	-6.7839		Solyc10g077040	Magnesium-protoporphyrin IX monomethyl ester	2.97876
Solyc07g042630	Beta-Amyrin Synthase (AHRD V1 **** O82146_PANGI)%3B contains Interpro domain(s) IPR018333 Squalene cyclase	-2.62251		Solyc10g078410	F-box family protein	2.23228
Solyc07g044850	WD-repeat protein-like (AHRD V1 ***- Q9FNN2_ARATH)%3B contains Interpro domain(s) IPR017986 WD40 repeatregion	-3.25723		Solyc10g079600	SlRRA3	2.65951
Solyc07g044900	Unknown Protein	-4.85267		Solyc10g079700	SlRRA4	3.15342
Solyc07g044910	Unknown Protein (AHRD V1)	-2.5634		Solyc10g081550	Cytochrome P450	2.07746
Solyc07g044970	ATP-binding protein (P-loop) (AHRD V1 *-*- Q81HR9_BACCR)%3B contains Interpro domain(s) IPR000623 Shikimate kinase	-2.69383		Solyc10g083670	Cellulose synthase-like C2 glycosyltransferase family 2	2.93822
Solyc07g048070	Membrane protein (AHRD V1 **-- B6U5U8_MAIZE)%3B contains Interpro domain(s) IPR017214 Uncharacterised conserved protein UCP037471	-3.1945		Solyc10g085360	Beta-fructofuranosidase insoluble isoenzyme 2	2.74039
Solyc07g049300	Endoglucanase 1 (AHRD V1 ***- B6U0J0_MAIZE)%3B contains Interpro domain(s) IPR001701 Glycoside hydrolasefamily 9	-3.1803		Solyc10g085380	Alcohol dehydrogenase (Fragment)	2.55341
Solyc07g049730	TO62-3 (Fragment) (AHRD V1 *-*- Q3LVL2_TAROF)%3B contains Interpro domain(s) IPR010471 Protein of unknown function DUF1068	-4.41793		Solyc11g006710	Cationic amino acid transporter	3.37961
Solyc07g051940	Alpha-humulene/(-)-(E)-beta-caryophyllene synthase (AHRD V1 **** HUMS_ARATH)%3B contains Interpro domain(s) IPR005630 Terpene synthasemetal-binding domain	-2.95386		Solyc11g006890	Unknown Protein	2.02869
Solyc07g052370	Cytochrome P450	-2.64606		Solyc11g006990	Os06g0207500 protein	2.49394
Solyc07g052740	Storekeeper protein (AHRD V1 ***- Q94IK2_SOLTU)	-2.73721		Solyc11g007180	GDSL esterase/lipase At5g03610	2.78423
Solyc07g052790	Nbs-lrrresistance protein	-5.23563		Solyc11g008080	Unknown Protein	2.1176
Solyc07g053320	Fiber protein Fb32 (AHRD V1 *-*- Q6UA04_GOSBA)	-3.6416		Solyc11g008690	TO23-3 (Fragment)	2.53926
Solyc07g053360	Seed biotin-containing protein SBP65 (AHRD V1 *--- SBP65_PEA)%3B contains Interpro domain(s) IPR004238 Late embryogenesis abundant protein	-4.60579		Solyc11g009100	ABC transporter G family member 11	2.5671
Solyc07g053980	Glucan synthase like 1 (AHRD V1 ***- D8R536_SELML)%3B contains Interpro domain(s) IPR003440 Glycosyl transferasefamily 48	-3.61238		Solyc11g011340	Alcohol dehydrogenase	2.35698
Solyc07g054790	Wound induced protein (AHRD V1 ***- B6U0P9_MAIZE)	-3.13794		Solyc11g012170	Unknown Protein	2.5154
Solyc07g055530	Cytochrome P450	-3.00361		Solyc11g013590	High mobility group family	3.61951
Solyc07g055950	Meiosis 5 (AHRD V1 *-*- B6T5X0_MAIZE)	-2.9106		Solyc11g045520	1-AMINOCYCLOPROPANE-1-CARBOXYLATE OXIDASE-like protein	2.89661
Solyc07g061920	Glucan synthase like 3 (AHRD V1 ***- D8R8I5_SELML)%3B contains Interpro domain(s) IPR003440 Glycosyl transferasefamily 48	-3.08708		Solyc11g045530	LOB domain protein 4	2.22766
Solyc07g062270	Gamma-glutamyl hydrolase 2 (AHRD V1 **** D7MX15_ARALY)%3B contains Interpro domain(s) IPR015527 Peptidase C26gamma-glutamyl hydrolase	-3.50248		Solyc11g062200	Transposon Ty1-A Gag-Pol polyprotein	2.59873
Solyc07g063430	Mpv17 protein (AHRD V1 *--- B0WWR6_CULQU)%3B contains Interpro domain(s) IPR007248 Mpv17/PMP22	-2.95977		Solyc11g066250	Serine carboxypeptidase	2.13888
Solyc07g063530	Unknown Protein (AHRD V1)	-2.59986		Solyc11g066670	UDP-glucosyltransferase	3.35532
Solyc07g063810	ARK2 product/receptor-like serine/threonine protein kinase ARK2 (AHRD V1 *-** Q9S972_ARATH)%3B contains Interpro domain(s) IPR002290 Serine/threonine protein kinase	-3.07473		Solyc11g066950	Stress responsive A/B barrel domain family protein	2.05646
Solyc07g064650	Arabidopsis thaliana genomic DNA chromosome 5 P1 clone MOK16 (AHRD V1 *--- Q9LYW2_ARATH)%3B contains Interpro domain(s) IPR007608 Protein of unknown function DUF584	-3.65287		Solyc11g067180	Fatty acyl coA reductase	2.70843
Solyc07g064700	DNA-binding bromodomain-containing protein (AHRD V1 *-** D7KJ43_ARALY)%3B contains Interpro domain(s) IPR001487 Bromodomain	-2.54349		Solyc11g067190	Fatty acyl coA reductase	3.90403
Solyc07g065280	Os08g0431500 protein (Fragment) (AHRD V1 ***- Q0J5I8_ORYSJ)	-3.5774		Solyc11g071200	Unknown Protein	4.1616
Solyc07g065390	Unknown Protein (AHRD V1)	-5.54842		Solyc11g072030	Non-specific lipid-transfer protein-like protein	2.35626
Solyc07g065820	Calcineurin B (AHRD V1 ***- Q8L7F6_PEA)%3B contains Interpro domain(s) IPR015757 Calcineurin B protein	-2.7798		Solyc12g005020	Ring H2 finger protein	3.95683
Solyc07g066070	Nucleic acid binding protein (AHRD V1 **-* B6TF49_MAIZE)%3B contains Interpro domain(s) IPR004087 K Homology	-3.37316		Solyc12g005400	Cyclic nucleotide gated channel	2.38523
Solyc07g066180	ATP/GTP-binding protein (AHRD V1 *--- A8L7D9_FRASN)%3B contains Interpro domain(s) IPR003593 ATPaseAAA+ typecore	-3.14563		Solyc12g005430	Acyltransferase-like protein	2.87339
Solyc07g066230	Receptor like kinaseRLK	-4.61465		Solyc12g005480	Targeting protein for Xklp2 containing protein expressed	4.43815
Solyc07g066340	UPF0431 protein C1orf66 homolog (AHRD V1 **-- CA066_RAT)	-4.252		Solyc12g005620	LRR receptor-like serine/threonine-protein kinase RLP	2.90235
Solyc07g066580	Mercaptopyruvate sulfurtransferase-like protein (AHRD V1 **** C0LIR4_SOLLC)%3B contains Interpro domain(s) IPR001763 Rhodanese-like IPR001307 Thiosulphate sulfurtransferaseconserved site	-2.74749		Solyc12g006730	unkown protein	3.77266
Solyc08g005320	F-box family protein (AHRD V1 ***- B9GFH4_POPTR)%3B contains Interpro domain(s) IPR006566 FBD-like	-2.8935		Solyc12g006760	unkown protein	3.83248
Solyc08g007060	Peptide transporter-like protein (AHRD V1 **-* Q9SVS9_ARATH)%3B contains Interpro domain(s) IPR000109 TGF-beta receptortype I/II extracellular region	-3.47422		Solyc12g008650	Inositol oxygenase	3.56577
Solyc08g007130	Beta-amylase 8 (AHRD V1 **** D7MC27_ARALY)%3B contains Interpro domain(s) IPR001554 Glycoside hydrolasefamily 14	-2.96523		Solyc12g008900	SlCKX6	7.88339
Solyc08g007340	COPII coat assembly protein sec16 (AHRD V1 *-*- B2W276_PYRTR)	-3.24944		Solyc12g009110	O-methyltransferase-like protein	2.49728
Solyc08g008050	Aquaporin	-2.78568		Solyc12g009680	Adiponectin receptor protein 2	3.73921
Solyc08g008220	Ubiquitin-conjugating enzyme E2 10 (AHRD V1 ***- UBC10_ARATH)%3B contains Interpro domain(s) IPR000608 Ubiquitin-conjugating enzymeE2	-3.69114		Solyc12g009800	Purple acid phosphatase 3	2.0461
Solyc08g013760	F-box family protein (AHRD V1 ***- B9GFH4_POPTR)%3B contains Interpro domain(s) IPR001810 Cyclin-like F-box	-5.47301		Solyc12g009930	UDP-glucuronosyltransferase 1-6	5.53121
Solyc08g013950	Unknown Protein	-3.53		Solyc12g010980	Acyltransferase-like protein	2.63744
Solyc08g014450	Kinase family protein (AHRD V1 ***- D7KBF8_ARALY)%3B contains Interpro domain(s) IPR016253 Integrin-linked protein kinase	-4.21937		Solyc12g011450	Chlorophyll a/b binding protein 13 chloroplastic	3.73911
Solyc08g015710	F-box family protein (AHRD V1 ***- B9GFH4_POPTR)%3B contains Interpro domain(s) IPR001810 Cyclin-like F-box	-3.95956		Solyc12g013820	Ubiquitin-conjugating enzyme 23	2.41566
Solyc08g015780	F-box/ankyrin repeat protein SKIP35 (AHRD V1 ***- SKI35_ARATH)%3B contains Interpro domain(s) IPR002110 Ankyrin	-4.53303		Solyc12g013830	Unknown Protein	2.99515
Solyc08g015940	EPIDERMAL PATTERNING FACTOR-like protein 6 (AHRD V1 *-*- EPFL6_ARATH)	-2.52263		Solyc12g019230	Polygalacturonase 1	3.71741
Solyc08g023660	Major latex-like protein	-6.06772		Solyc12g036480	NAC domain protein IPR003441	3.16492
Solyc08g029110	DUF52 domain-containing protein	-3.71065		Solyc12g042580	Blue copper-like protein	2.68936
Solyc08g061250	ATP binding / serine-threonine kinase	-5.1		Solyc12g044210	Pol polyprotein	2.93981
Solyc08g061270	Unknown Protein	-3.53835		Solyc12g055770	Exocyst complex component EXO70	2.75438
Solyc08g061890	Retinoblastoma binding protein 6 (AHRD V1 *--- Q866R2_HORSE)%3B contains Interpro domain(s) IPR014891 DWNN domain	-2.85403		Solyc12g068060	Unknown Protein	4.62831
Solyc08g065600	Vacuolar processing enzyme-3	-3.98902		Solyc12g088040	Receptor-like protein kinase At3g21340	3.07348
Solyc08g065610	Vacuolar processing enzyme-1b	-3.07		Solyc12g089350	GDSL esterase/lipase At5g42170	2.41513
Solyc08g065890	Epsin (AHRD V1 *-*- D3BQV6_POLPA)%3B contains Interpro domain(s) IPR001026 EpsinN-terminal	-2.6938		Solyc12g100150	LOB domain protein 4	3.65109
Solyc08g066350	Histidine phosphotransfer protein (AHRD V1 **** B9HE19_POPTR)%3B contains Interpro domain(s) IPR008207 Signal transduction histidine kinasephosphotransfer (Hpt) region	-3.67512
Solyc08g066590	Root cap protein 3	-2.75849
Solyc08g066840	Aquaporin-like protein (AHRD V1 ***- O65860_PICAB)%3B contains Interpro domain(s) IPR012269 Aquaporin	-2.74662
Solyc08g067360	WRKY transcription factor 9	-4.07647
Solyc08g069010	Pentatricopeptide repeat-containing protein (AHRD V1 ***- D7M2Z4_ARALY)%3B contains Interpro domain(s) IPR002885 Pentatricopeptide repeat	-3.74732
Solyc08g074620	Polyphenol oxidase (AHRD V1 ***- Q41428_SOLTU)%3B contains Interpro domain(s) IPR016213 Polyphenol oxidaseplant	-2.55667
Solyc08g074640	Polyphenol oxidase (AHRD V1 ***- Q41428_SOLTU)%3B contains Interpro domain(s) IPR002227 Tyrosinase	-4.13269
Solyc08g075020	Pectinacetylesterase like protein (Fragment)	-3.63909
Solyc08g077530	Beta-amylase (AHRD V1 **** Q5F305_SOYBN)%3B contains Interpro domain(s) IPR001371 Glycoside hydrolasefamily 14Bplant	-2.71573
Solyc08g077670	DNA repair and recombination protein RAD54 (AHRD V1 *--- C9SRD1_VERA1)%3B contains Interpro domain(s) IPR000330 SNF2-related	-2.85516
Solyc08g077900	Expansin-like protein (AHRD V1 ***- Q0WRS3_ARATH)%3B contains Interpro domain(s) IPR007112 Expansin 45endoglucanase-like	-3.36066
Solyc08g078070	Ras-related protein Rab-1A (AHRD V1 ***- B6RB23_HALDI)%3B contains Interpro domain(s) IPR003579 Ras small GTPaseRab type	-2.66908
Solyc08g078410	Ethylene-responsive transcription factor 1 (AHRD V1 *-*- ERF1_ORYSJ)%3B contains Interpro domain(s) IPR001471 Pathogenesis-related transcriptional factor and ERFDNA-binding	-2.50161
Solyc08g078940	Cortical cell-delineating protein	-4.98256
Solyc08g079280	cytochrome P450	-2.92959
Solyc08g079730	Mate efflux family protein (AHRD V1 **-- D7ME03_ARALY)%3B contains Interpro domain(s) IPR002528 Multi antimicrobial extrusion protein MatE	-4.79322
Solyc08g079890	Subtilisin-like protease (AHRD V1 **-- Q9LWA3_SOLLC)%3B contains Interpro domain(s) IPR015500 Peptidase S8subtilisin-related	-2.73171
Solyc08g079920	Subtilisin-like protease	-3.39176
Solyc08g080570	UDP-glucose 4-epimerase	-4.00008
Solyc08g080630	Chymotrypsin inhibitor-2 (AHRD V1 *-*- A8V413_HORSP)%3B contains Interpro domain(s) IPR000864 Proteinase inhibitor I13potato inhibitor I	-3.19852
Solyc08g081130	Unknown Protein (AHRD V1)	-4.51047
Solyc08g081180	Signal peptide peptidase (AHRD V1 **** Q9MA44_ARATH)%3B contains Interpro domain(s) IPR007369 Peptidase A22Bsignal peptide peptidase	-5.45761
Solyc08g081280	Cell division protein kinase 2 (AHRD V1 ***- C1C4M4_RANCA)%3B contains Interpro domain(s) IPR002290 Serine/threonine protein kinase	-3.16549
Solyc08g081780	Dirigent protein	-2.25083
Solyc08g082120	Methanol inducible protein	-3.9
Solyc08g082190	Unknown Protein	-2.79
Solyc08g083130	Homeobox leucine zipper protein	-3.85278
Solyc08g083190	Hydrolase alpha/beta fold family protein expressed (AHRD V1 ***- Q8LN42_ORYSJ)%3B contains Interpro domain(s) IPR000073 Alpha/beta hydrolase fold-1	-5.05517
Solyc08g083240	Calmodulin-binding protein family-like (AHRD V1 **-* Q6YXT2_ORYSJ)%3B contains Interpro domain(s) IPR000048 IQ calmodulin-binding region	-3.5014
Solyc09g005540	NAD-dependent epimerase/dehydratase (AHRD V1 *--- D0LL53_HALO1)%3B contains Interpro domain(s) IPR001046 Natural resistance-associated macrophage protein	-3.48817
Solyc09g005910	Mg2+-dependent phosphatidate (PA) phosphatase catalyzes the dephosphorylation of PA to yield diacylglycerol and Pi responsible for de novo lipid synthesis homologous to mammalian lipin 1 (AHRD V1 *--* D6VZY7_YEAST)%3B contains Interpro domain(s) IPR013209 LNS2Lipin/Ned1/Smp2	-4.13214
Solyc09g007010	Pathogenesis related protein PR-1 (AHRD V1 **-- Q9SC15_SOLTU)%3B contains Interpro domain(s) IPR002413 Ves allergen	-2.87273
Solyc09g007140	17.8 kDa class I heat shock protein (AHRD V1 *--- HS178_ARATH)%3B contains Interpro domain(s) IPR008978 HSP20-like chaperone	-2.67296
Solyc09g007370	Ribonuclease P protein subunit p29 (AHRD V1 *-*- C1BL44_OSMMO)%3B contains Interpro domain(s) IPR016848 Ribonuclease P/MRPp29 subuniteukaryotic	-5.40436
Solyc09g007900	Phenylalanine ammonia-lyase (AHRD V1 **** B5LAW0_CAPAN)%3B contains Interpro domain(s) IPR005922 Phenylalanine ammonia-lyase	-3.54629
Solyc09g008430	CHY zinc finger family protein expressed (AHRD V1 ***- Q10RT9_ORYSJ)%3B contains Interpro domain(s) IPR008913 Zinc fingerCHY-type	-3.33765
Solyc09g009390	Monodehydroascorbate reductase (NADH)-like protein (AHRD V1 **** Q0WUJ1_ARATH)%3B contains Interpro domain(s) IPR013027 FAD-dependent pyridine nucleotide-disulphide oxidoreductase	-5.6629
Solyc09g009530	Hydrolase alpha/beta fold family protein (AHRD V1 **** D7LIQ3_ARALY)%3B contains Interpro domain(s) IPR000073 Alpha/beta hydrolase fold-1	-4.45236
Solyc09g009540	Hydrolase alpha/beta fold family protein (AHRD V1 **** D7LIQ3_ARALY)%3B contains Interpro domain(s) IPR000073 Alpha/beta hydrolase fold-1	-4.16782
Solyc09g009790	Pentatricopeptide repeat-containing protein (AHRD V1 ***- D7L781_ARALY)%3B contains Interpro domain(s) IPR002885 Pentatricopeptide repeat	-3.17005
Solyc09g011830	Transcription antitermination protein nusG (AHRD V1 *-*- D8IEG9_BRAP9)%3B contains Interpro domain(s) IPR006645 Transcription antitermination proteinNusGN-terminal	-4.89487
Solyc09g014580	Major latex-like protein	-3.76916
Solyc09g014910	Os03g0816700 protein (Fragment) (AHRD V1 ***- Q0DMC9_ORYSJ)%3B contains Interpro domain(s) IPR007612 Protein of unknown function DUF567	-3.41711
Solyc09g015770	WRKY transcription factor 6 (AHRD V1 **** A7UGD3_SOLTU)%3B contains Interpro domain(s) IPR003657 DNA-binding WRKY	-4.02557
Solyc09g018160	Os12g0114200 protein (Fragment) (AHRD V1 *--- Q0IQL4_ORYSJ)	-4.33774
Solyc09g055260	RING zinc finger-containing protein (AHRD V1 *--- D3BGF4_POLPA)%3B contains Interpro domain(s) IPR016024 Armadillo-type fold	-2.74136
Solyc09g055570	Receptor like kinaseRLK	-3.66771
Solyc09g056150	Transposon Ty1-H Gag-Pol polyprotein (AHRD V1 *-*- YH11B_YEAST)%3B contains Interpro domain(s) IPR001584 Integrasecatalytic core	-3.91567
Solyc09g059800	Unknown Protein	-5.06
Solyc09g060080	Genomic DNA chromosome 3 TAC clone K7P8 (AHRD V1 *--- Q9LRX3_ARATH)%3B contains Interpro domain(s) IPR013999 HAS subgroup	-2.75732
Solyc09g064590	Pre-mRNA-processing factor 39 (AHRD V1 *-** C5FSC0_NANOT)%3B contains Interpro domain(s) IPR003107 RNA-processing proteinHAT helix	-2.81719
Solyc09g064630	TPR domain protein (AHRD V1 *--- B6U810_MAIZE)%3B contains Interpro domain(s) IPR011990 Tetratricopeptide-like helical	-3.8446
Solyc09g064780	At2g23590-like protein (Fragment) (AHRD V1 *-*- B2CXK6_CARAS)	-3.39001
Solyc09g065120	Preprotein translocase secY subunit (AHRD V1 ***- B6U7Q0_MAIZE)%3B contains Interpro domain(s) IPR002208 SecY protein	-2.91314
Solyc09g065540	Methylcrotonoyl-CoA carboxylase alpha chain	-4.08378
Solyc09g065650	Protein phosphatase 1L-like protein (AHRD V1 *--- D0NIG5_PHYIN)%3B contains Interpro domain(s) IPR015655 Protein phosphatase 2C	-3.25784
Solyc09g065760	Plant-specific domain TIGR01615 family protein (AHRD V1 ***- B6SS18_MAIZE)%3B contains Interpro domain(s) IPR006502 Protein of unknown function DUF506plant	-4.70912
Solyc09g065770	Tumor susceptibility protein 101 (Fragment) (AHRD V1 ***- Q09HB7_MACMU)%3B contains Interpro domain(s) IPR008883 Tumour susceptibility gene 101	-3.15712
Solyc09g066430	60S ribosomal protein L14 (AHRD V1 ***- D7MEJ2_ARALY)%3B contains Interpro domain(s) IPR002784 Ribosomal protein L14	-4.24479
Solyc09g074430	Monooxygenase	-2.28304
Solyc09g082240	Ribosomal-protein-alanine N-acetyltransferase (AHRD V1 *-** D3FS71_BACPE)%3B contains Interpro domain(s) IPR000182 GCN5-related N-acetyltransferase	-3.97425
Solyc09g082460	Homocysteine s-methyltransferase (AHRD V1 **** B9HUS6_POPTR)%3B contains Interpro domain(s) IPR003726 Homocysteine S-methyltransferase	-3.32957
Solyc09g083440	Proteinase inhibitor I	-9.30072
Solyc09g084440	Proteinase inhibitor I	-7.37191
Solyc09g084470	Proteinase inhibitor I	-11.6006
Solyc09g084490	Proteinase inhibitor I	-12.3983
Solyc09g089510	Proteinase inhibitor I	-10.3885
Solyc09g089530	Proteinase inhibitor I	-7.18326
Solyc09g089540	Proteinase inhibitor I	-4.25632
Solyc09g089550	Zinc finger-homeodomain protein 2 (Fragment) (AHRD V1 *--- B0LK10_ESCCA)%3B contains Interpro domain(s) IPR006456 ZF-HD homeobox protein Cys/His-rich dimerisation region	-3.57456
Solyc09g089610	Ethylene receptor (AHRD V1 **** Q5QG21_SOLLC)%3B contains Interpro domain(s) IPR001789 Signal transduction response regulatorreceiver region IPR014525 Signal transduction histidine kinasehybrid-typeethylene sensor IPR005467 Signal transduction histidine kinasecore	-3.08083
Solyc09g089760	1-aminocyclopropane-1-carboxylate oxidase-like protein (AHRD V1 **-* Q9LTH8_ARATH)%3B contains Interpro domain(s) IPR005123 Oxoglutarate and iron-dependent oxygenase	-3.29238
Solyc09g089870	Transcription factor (AHRD V1 **** D6MKE6_9ASPA)%3B contains Interpro domain(s) IPR011598 Helix-loop-helix DNA-binding	-3.28689
Solyc09g090100	Cryptochrome 2	-3.43117
Solyc09g090510	Cyclopropane-fatty-acyl-phospholipid synthase	-3.80117
Solyc09g091510	Chalcone synthase	-2.59
Solyc09g091860	Poly(A) RNA polymerase protein 1 (AHRD V1 *--- TRF5_ASHGO)	-5.40981
Solyc09g091960	High mobility group family protein (AHRD V1 **-- D7KE87_ARALY)%3B contains Interpro domain(s) IPR001606 AT-rich interaction region	-3.67473
Solyc09g092110	Light regulated protein-like protein	-4.77853
Solyc09g092130	Sucrose phosphate synthase (AHRD V1 ***- D6R6Y5_9LILI)%3B contains Interpro domain(s) IPR012819 Sucrose phosphate synthaseplant	-2.74059
Solyc09g092160	Beta-galactosidase (AHRD V1 **** A2JGW9_SOLLC)%3B contains Interpro domain(s) IPR001944 Glycoside hydrolasefamily 35	-2.93252
Solyc09g092260	Chaperone protein dnaJ 20	-4.30255
Solyc09g092400	Ectonucleoside triphosphate diphosphohydrolase 5 (AHRD V1 **-- Q6P6S9_RAT)%3B contains Interpro domain(s) IPR000407 Nucleoside phosphatase GDA1/CD39	-3.61795
Solyc09g092440	Pentatricopeptide repeat-containing protein (AHRD V1 ***- D7LCN4_ARALY)%3B contains Interpro domain(s) IPR002885 Pentatricopeptide repeat	-3.1677
Solyc09g092710	Glycine rich protein	-3.92431
Solyc09g092740	Unknown Protein (AHRD V1)%3B contains Interpro domain(s) IPR010800 Glycine rich	-3.13015
Solyc09g097860	Kinesin-like protein (AHRD V1 ***- Q9LUG0_ARATH)%3B contains Interpro domain(s) IPR010544 Kinesin-related	-3.37584
Solyc09g098550	UBX domain-containing protein (AHRD V1 *-*- D7LJY9_ARALY)%3B contains Interpro domain(s) IPR001012 UBX	-4.48682
Solyc10g005210	DNA-3-methyladenine glycosylase I	-3.72
Solyc10g005500	Cation diffusion facilitator 9	-3.09
Solyc10g006230	Chlorophyll a/b binding protein 7, chloroplastic	-3.50118
Solyc10g006900	Protochlorophyllide reductase	-3.87
Solyc10g007070	CT099 (Fragment) (AHRD V1 *--- Q30GY4_9SOLN)%3B contains Interpro domain(s) IPR003245 Plastocyanin-like	-4.33978
Solyc10g007470	HAT family dimerisation domain containing protein expressed (AHRD V1 **-- Q6AVI0_ORYSJ)%3B contains Interpro domain(s) IPR008906 HAT dimerisation	-2.61055
Solyc10g007610	Organic anion transporter (AHRD V1 **-* B6U937_MAIZE)%3B contains Interpro domain(s) IPR004853 Protein of unknown function DUF250	-5.36244
Solyc10g008100	Glucosidase 2 subunit beta (AHRD V1 *--- B5X0Z0_SALSA)	-4.54998
Solyc10g008400	RING finger protein 5 (AHRD V1 *--- B6TI40_MAIZE)%3B contains Interpro domain(s) IPR018957 Zinc fingerC3HC4 RING-type	-2.96068
Solyc10g008980	Triose phosphate/phosphate translocator (AHRD V1 **** Q9MSB6_MESCR)%3B contains Interpro domain(s) IPR004696 Tpt phosphate/phosphoenolpyruvate translocator	-2.66098
Solyc10g009240	Fatty acid elongase 3-ketoacyl-CoA synthase	-3.1
Solyc10g012430	Signal peptide peptidase (AHRD V1 **** Q9MA44_ARATH)%3B contains Interpro domain(s) IPR007369 Peptidase A22Bsignal peptide peptidase	-3.64466
Solyc10g017510	Cytochrome P450	-2.98
Solyc10g017960	F-box protein PP2-B1	-4.97
Solyc10g018150	Cytochrome P450	-3.73664
Solyc10g044470	Voltage-gated chloride channel (AHRD V1 **** Q96325_ARATH)%3B contains Interpro domain(s) IPR002251 Chloride channel plant CLC	-2.63501
Solyc10g049420	Unknown Protein (AHRD V1)	-2.74211
Solyc10g050510	Unknown Protein	-6.83977
Solyc10g052530	Auxin-responsive protein (AHRD V1 ***- A8IXW9_BRACM)%3B contains Interpro domain(s) IPR003676 Auxin responsive SAUR protein	-3.33589
Solyc10g052630	Pol polyprotein (AHRD V1 *-*- POL_BAEVM)%3B contains Interpro domain(s) IPR001584 Integrasecatalytic core	-2.74753
Solyc10g054820	Aquaporin (AHRD V1 ***- Q40266_MESCR)%3B contains Interpro domain(s) IPR000425 Major intrinsic protein	-3.5295
Solyc10g055400	Unknown Protein	-2.69
Solyc10g055480	Unknown Protein (AHRD V1)	-3.83907
Solyc10g055720	Kinase family protein (AHRD V1 ***- D7MEZ1_ARALY)%3B contains Interpro domain(s) IPR015783 ATMRK serine/threonine protein kinase-like	-3.44948
Solyc10g055780	Chitinase	-3.88756
Solyc10g055820	Chitinase	-3.92061
Solyc10g074620	Cellulose synthase D-like protein (AHRD V1 ***- Q93XQ0_NICAL)%3B contains Interpro domain(s) IPR005150 Cellulose synthase	-2.76931
Solyc10g074830	Os02g0225300 protein	-2.25773
Solyc10g074840	Unknown Protein	-2.49822
Solyc10g077070	Histone-lysine N-methyltransferase (AHRD V1 *-** B6K768_SCHJY)%3B contains Interpro domain(s) IPR003105 SRA-YDG	-3.65509
Solyc10g078320	AAA family ATPase CDC48 subfamily (AHRD V1 *--- D7D9J0_STAHD)%3B contains Interpro domain(s) IPR003959 ATPaseAAA-typecore	-3.50695
Solyc10g078330	Cyclin B-like protein (AHRD V1 ***- Q5U8T5_9SOLA)%3B contains Interpro domain(s) IPR014400 CyclinA/B/D/E	-5.22782
Solyc10g078540	H/ACA ribonucleoprotein complex subunit 1-like protein 1 (AHRD V1 *-*- B6TYV7_MAIZE)%3B contains Interpro domain(s) IPR007504 Gar1 protein RNA-binding region	-4.29177
Solyc10g078550	Glutamate dehydrogenase	-3.90948
Solyc10g078920	Thioredoxin-like 5	-3.66059
Solyc10g079440	FAD-dependent oxidoreductase family protein (AHRD V1 ***- D7LVK2_ARALY)%3B contains Interpro domain(s) IPR006076 FAD dependent oxidoreductase	-3.51498
Solyc10g080980	Nodulin MtN21 family protein (Fragment)	-4.64
Solyc10g081120	Alpha-L-arabinofuranosidase	-3.5362
Solyc10g081440	NADH cytochrome b5 reductase (AHRD V1 ***- Q5PY86_VERFO)%3B contains Interpro domain(s) IPR008333 Oxidoreductase FAD-binding region	-3.70388
Solyc10g084100	RING finger protein B (AHRD V1 *-*- RNGB_DICDI)%3B contains Interpro domain(s) IPR001841 Zinc fingerRING-type	-2.6848
Solyc10g084120	Aquaporin	-2.46688
Solyc10g084320	Subtilisin-like protease (AHRD V1 **-- O82777_SOLLC)%3B contains Interpro domain(s) IPR015500 Peptidase S8subtilisin-related	-3.06297
Solyc10g084740	rRNA-processing protein utp23 (AHRD V1 *--- UTP23_SCHPO)%3B contains Interpro domain(s) IPR006984 Protein of unknown function DUF652	-3.88739
Solyc10g084820	Palmitoyltransferase PFA4 (AHRD V1 ***- B6TA04_MAIZE)%3B contains Interpro domain(s) IPR001594 Zinc fingerDHHC-type	-3.45918
Solyc10g085380	Alcohol dehydrogenase (Fragment) (AHRD V1 ***- Q6R4Y6_ZEALU)%3B contains Interpro domain(s) IPR002347 Glucose/ribitol dehydrogenase	-3.65166
Solyc10g085390	D-alanine--D-alanine ligase family	-3.69393
Solyc10g085400	D-alanine--D-alanine ligase family (AHRD V1 ***- D7L782_ARALY)%3B contains Interpro domain(s) IPR013817 Pre-ATP-grasp fold	-4.28047
Solyc10g085960	Pathogenesis-related protein (AHRD V1 *--- B3TLW3_ELAGV)%3B contains Interpro domain(s) IPR001283 Allergen V5/Tpx-1 related	-3.95203
Solyc10g087030	cytochrome P450	-4.93351
Solyc11g005920	NAC domain protein IPR003441 (AHRD V1 *-*- B9HEK0_POPTR)%3B contains Interpro domain(s) IPR003441 No apical meristem (NAM) protein	-4.14118
Solyc11g006550	Uricase (AHRD V1 ***- A2SXR3_SOLLC)%3B contains Interpro domain(s) IPR002042 Uricase	-3.96544
Solyc11g006790	Unknown Protein	-2.91
Solyc11g007980	Cytochrome P450	-2.75647
Solyc11g008150	Transcription elongation factor spt5 (AHRD V1 *-*- B6JZQ2_SCHJY)%3B contains Interpro domain(s) IPR005100 Supt5 repeat	-3.25423
Solyc11g008520	Ribonuclease 3-like protein 3 (AHRD V1 *-*- RTL3_ORYSJ)%3B contains Interpro domain(s) IPR000999 Ribonuclease III	-4.032
Solyc11g010290	2-oxoglutarate/malate translocator (AHRD V1 **-* Q9FMF7_ARATH)%3B contains Interpro domain(s) IPR001898 Sodium/sulphate symporter	-4.36347
Solyc11g010430	Ovarian cancer-associated gene 2 protein homolog (AHRD V1 **-- C1BZZ2_9MAXI)%3B contains Interpro domain(s) IPR005645 Protein of unknown function DUF341	-4.08989
Solyc11g011500	Potassium channel	-2.10613
Solyc11g011570	RING finger protein 44 (AHRD V1 *--- RNF44_DANRE)%3B contains Interpro domain(s) IPR011016 Zinc fingerRING-CH-type	-2.68024
Solyc11g012400	Calcium-binding protein 39 (AHRD V1 **-* B6U5L1_MAIZE)%3B contains Interpro domain(s) IPR013878 Mo25-like	-5.12744
Solyc11g013890	F-box family protein (AHRD V1 ***- B9GTQ9_POPTR)%3B contains Interpro domain(s) IPR017451 F-box associated type 1	-4.67552
Solyc11g018530	Manganese transport protein mntH	-3.25167
Solyc11g021060	Proteinase inhibitor	-11.5539
Solyc11g022590	Kunitz trypsin inhibitor 4 (Fragment)	-5.05484
Solyc11g027840	Carboxymethylenebutenolidase homolog (AHRD V1 ***- C1BWH0_ESOLU)%3B contains Interpro domain(s) IPR002925 Dienelactone hydrolase	-3.07056
Solyc11g030860	RNA-dependent RNA polymerase (AHRD V1 **-- O92614_9VIRU)	-2.80134
Solyc11g031960	GDSL esterase/lipase At1g33811 (AHRD V1 ***- GDL17_ARATH)%3B contains Interpro domain(s) IPR001087 LipaseGDSL	-2.90549
Solyc11g042620	Nuclear transport factor 2 (NTF2)-like protein (AHRD V1 ***- Q67TV5_ORYSJ)%3B contains Interpro domain(s) IPR009959 Protein of unknown function DUF1486	-3.57266
Solyc11g042880	Harpin-induced protein (AHRD V1 **-- B6TDG9_MAIZE)	-2.83562
Solyc11g045520	1-AMINOCYCLOPROPANE-1-CARBOXYLATE OXIDASE-like protein	-2.81686
Solyc11g065340	Unknown Protein (AHRD V1)	-5.37828
Solyc11g065520	Unknown Protein (AHRD V1)%3B contains Interpro domain(s) IPR005135 Endonuclease/exonuclease/phosphatase	-5.26689
Solyc11g065660	Calcium-dependent protein kinase 8 (AHRD V1 ***- Q6KC54_NICPL)%3B contains Interpro domain(s) IPR002290 Serine/threonine protein kinase	-5.05288
Solyc11g067310	Uncharacterized ABC transporter ATP-binding protein/permease C9B6.09c (AHRD V1 *--- YNT9_SCHPO)%3B contains Interpro domain(s) IPR003439 ABC transporter-like	-2.58621
Solyc11g069180	Isovaleryl-CoA dehydrogenase (AHRD V1 ***- Q0MX57_BETVU)%3B contains Interpro domain(s) IPR009100 Acyl-CoA dehydrogenase/oxidasemiddle and N-terminal	-2.50967
Solyc11g069190	Auxin response factor 4 (AHRD V1 **** Q2LAI9_SOLLC)%3B contains Interpro domain(s) IPR011525 Aux/IAA-ARF-dimerisation IPR003340 Transcriptional factor B3	-4.46917
Solyc11g069620	Cc-nbs-lrrresistance protein	-2.5906
Solyc11g069780	2-phosphoglycerate kinase (AHRD V1 *-*- D9PV08_METTM)	-3.77896
Solyc11g071520	Glucan endo-1 3-beta-glucosidase 7 (AHRD V1 ***- B6T478_MAIZE)%3B contains Interpro domain(s) IPR000490 Glycoside hydrolasefamily 17	-2.91889
Solyc11g072330	Response regulator 8 (AHRD V1 ***- Q9AV93_MAIZE)%3B contains Interpro domain(s) IPR006447 Myb-like DNA-binding regionSHAQKYF class	-3.14318
Solyc11g072600	AP2-like ethylene-responsive transcription factor At1g79700 (AHRD V1 *--- AP2L3_ARATH)%3B contains Interpro domain(s) IPR001471 Pathogenesis-related transcriptional factor and ERFDNA-binding	-2.53382
Solyc11g072660	Receptor protein kinase-like protein (AHRD V1 ***- Q9LJU5_ARATH)%3B contains Interpro domain(s) IPR002290 Serine/threonine protein kinase	-5.203
Solyc11g073090	Os07g0175100 protein (Fragment) (AHRD V1 ***- Q0D898_ORYSJ)	-4.28725
Solyc12g005020	Ring H2 finger protein	-3.85092
Solyc12g005620	LRR receptor-like serine/threonine-protein kinaseRLP	-2.72056
Solyc12g005790	Peroxidase 27	-4.55897
Solyc12g006010	Small ubiquitin-related modifier (AHRD V1 ***- A6BMG7_COPCI)%3B contains Interpro domain(s) IPR000626 Ubiquitin	-2.89874
Solyc12g006050	Nitrate transporter (AHRD V1 ***- Q8LG02_ARATH)%3B contains Interpro domain(s) IPR000109 TGF-beta receptortype I/II extracellular region	-2.66048
Solyc12g006140	Chlorophyll a/b binding protein 37chloroplastic	-3.88813
Solyc12g006710	Tudor domain containing 3 (Fragment) (AHRD V1 *-*- B1AMN9_HUMAN)%3B contains Interpro domain(s) IPR013894 Region of unknown function DUF1767	-4.84334
Solyc12g006730	Unknown Protein	-4.84137
Solyc12g006760	Unknown protein	-5.09536
Solyc12g009510	LRR receptor-like serine/threonine-protein kinaseRLP	-2.86088
Solyc12g009540	Transposon Ty1-A Gag-Pol polyprotein (AHRD V1 ***- YA11B_YEAST)%3B contains Interpro domain(s) IPR013103 Reverse transcriptaseRNA-dependent DNA polymerase	-3.69606
Solyc12g009650	Proline rich protein	-2.98985
Solyc12g010040	Leucyl aminopeptidase	-3.53802
Solyc12g010120	Reticulon-like protein B21 (AHRD V1 *-*- RTNLS_ARATH)%3B contains Interpro domain(s) IPR003388 Reticulon	-4.03303
Solyc12g010260	Unknown Protein (AHRD V1)	-3.66502
Solyc12g010350	60S ribosomal protein L39 (AHRD V1 ***- D3GC11_9ROSI)%3B contains Interpro domain(s) IPR000077 Ribosomal protein L39e	-2.53593
Solyc12g011010	Meiosis 5	-3.70658
Solyc12g011090	Unknown Protein (AHRD V1)	-4.15758
Solyc12g011280	Chlorophyll a/b binding protein 8, chloroplastic	-3.64544
Solyc12g013570	Cell number regulator 10 (AHRD V1 **-- D9HP26_MAIZE)%3B contains Interpro domain(s) IPR006461 Protein of unknown function Cys-rich	-2.89431
Solyc12g013700	Aluminum-induced protein-like protein	-4.49135
Solyc12g014210	RNA binding protein (AHRD V1 **-* B6TJJ4_MAIZE)%3B contains Interpro domain(s) IPR000504 RNA recognition motifRNP-1	-5.45802
Solyc12g014390	50S ribosomal protein L13	-3.52
Solyc12g014610	WRKY transcription factor 78 (AHRD V1 ***- Q5HZ67_ORYSA)%3B contains Interpro domain(s) IPR003657 DNA-binding WRKY	-2.72692
Solyc12g016190	High mobility group family (Fragment) (AHRD V1 **-- B9GFX2_POPTR)%3B contains Interpro domain(s) IPR001606 AT-rich interaction region	-3.27233
Solyc12g017350	Cation diffusion facilitator 9	-3.81377
Solyc12g021360	ApaG	-2.51
Solyc12g027540	Unknown Protein (AHRD V1)	-4.03802
Solyc12g027780	HAT family dimerisation domain containing protein expressed (AHRD V1 ***- Q10BC8_ORYSJ)%3B contains Interpro domain(s) IPR007021 Protein of unknown function DUF659	-4.38444
Solyc12g035290	Unknown Protein (AHRD V1)	-4.66777
Solyc12g036330	Receptor-like protein kinase At3g21340 (AHRD V1 *-*- RLK6_ARATH)%3B contains Interpro domain(s) IPR002290 Serine/threonine protein kinase	-2.94292
Solyc12g038330	Unknown Protein (AHRD V1)	-2.86506
Solyc12g040790	Menaquinone biosynthesis methyltransferase ubiE	-3.96
Solyc12g041880	Homology to unknown gene	-4.42
Solyc12g042680	Mutator-like transposase	-4.78
Solyc12g042760	LRR receptor-like serine/threonine-protein kinaseRLP	-3.01974
Solyc12g042800	Unknown Protein (AHRD V1)	-3.32563
Solyc12g042960	Unknown Protein (AHRD V1)	-2.87125
Solyc12g044190	Nbs-lrrresistance protein	-3.28
Solyc12g044200	Cc-nbs-lrrresistance protein	-4.15
Solyc12g044600	NADP-dependent malic enzymechloroplastic	-3.56756
Solyc12g044700	F-box family protein (AHRD V1 ***- B9I3S8_POPTR)	-2.60056
Solyc12g044880	Beta-galactosidase (AHRD V1 ***- Q546T5_SOLLC)%3B contains Interpro domain(s) IPR001944 Glycoside hydrolasefamily 35	-3.94379
Solyc12g049030	Fatty acid desaturase (AHRD V1 ***- B3SP99_CAPAN)%3B contains Interpro domain(s) IPR005804 Fatty acid desaturasetype 1	-3.92352
Solyc12g049510	Erect panical 2 (AHRD V1 *--- B8B8K3_ORYSI)	-5.13021
Solyc12g049620	Unknown Protein	-3.68395
Solyc12g055750	Vacuolar cation/proton exchanger 2 (AHRD V1 ***- B6UEI1_MAIZE)%3B contains Interpro domain(s) IPR004713 Calcium/proton exchanger	-2.96092
Solyc12g056180	1-aminocyclopropane-1-carboxylate synthase	-3.07695
Solyc12g056350	Unknown Protein (AHRD V1)%3B contains Interpro domain(s) IPR013097 Stress responsive alpha-beta barrel	-3.55495
Solyc12g056440	Major facilitator superfamily domain-containing protein 8 (AHRD V1 *--- MFSD8_DANRE)%3B contains Interpro domain(s) IPR004331 SPXN-terminal	-4.43439
Solyc12g056610	Short-chain dehydrogenase/reductase (AHRD V1 **-- Q6DLW2_SOLTU)%3B contains Interpro domain(s) IPR002347 Glucose/ribitol dehydrogenase	-2.90629
Solyc12g056670	Unknown Protein	-6.49
Solyc12g056820	Laccase (AHRD V1 ***- Q38757_ACEPS)%3B contains Interpro domain(s) IPR017761 Laccase	-3.14739
Solyc12g057100	Purine permease family protein (AHRD V1 **-- D7MCV2_ARALY)%3B contains Interpro domain(s) IPR004853 Protein of unknown function DUF250	-2.68103
Solyc12g077370	CBL-interacting protein kinase 6 (AHRD V1 ***- A0MNL4_POPTR)%3B contains Interpro domain(s) IPR004041 NAF	-4.34895
Solyc12g088070	TRAF type zinc finger domain containing 1 (AHRD V1 **-- B6T8M5_MAIZE)	-4.40607
Solyc12g088880	Epimerase/dehydratase (AHRD V1 ***- C7JBC7_ACEP3)%3B contains Interpro domain(s) IPR016040 NAD(P)-binding domain	-3.98514
Solyc12g088910	Unknown Protein (AHRD V1)	-3.29548
Solyc12g088940	Protein serine/threonine kinase (AHRD V1 *-*- D3BP85_POLPA)%3B contains Interpro domain(s) IPR002290 Serine/threonine protein kinase	-4.3506
Solyc12g088970	Cytochrome P450	-4.54692
Solyc12g089340	Vacuolar protein sorting 35 (AHRD V1 ***- B6U2K5_MAIZE)%3B contains Interpro domain(s) IPR005378 Vacuolar protein sorting-associated protein 35	-3.98337
Solyc12g094580	Os03g0133300 protein (Fragment) (AHRD V1 *-*- Q0DVF0_ORYSJ)	-2.89235
Solyc12g094610	U-box domain-containing protein 15	-2.66
Solyc12g096200	MYB transcription factor (AHRD V1 **-- D0VYJ9_DIOKA)%3B contains Interpro domain(s) IPR015495 Myb transcription factor	-2.72518
Solyc12g096620	GDSL esterase/lipase At1g28590	-3.26419
Solyc12g096920	Cc-nbs-lrrresistance protein	-3.01464
Solyc12g099590	Unknown Protein	-3.7816
Solyc12g100020	LRR receptor-like serine/threonine-protein kinaseRLP	-2.76839
Solyc12g100030	LRR receptor-like serine/threonine-protein kinaseRLP	-5.08289

## Sheet: Repressed CK list GO analysis
Repressed GO enrichment test Panther
	Solanum lycopersicum (REF)	Client Text Box Input ( Hierarchy NEW! Tips)								Solanum lycopersicum (REF)	Client Text Box Input ( Hierarchy NEW! Tips)								Solanum lycopersicum (REF)	Client Text Box Input ( Hierarchy NEW! Tips)
GO molecular function complete	#	#	expected	Fold Enrichment	+/-	raw P value	FDR		GO biological process complete	#	#	expected	Fold Enrichment	+/-	raw P value	FDR		GO cellular component complete	#	#	expected	Fold Enrichment	+/-	raw P value	FDR
serine-type endopeptidase inhibitor activity	44	11	0.81	13.65	+	3.42e-09	9.99e-07		response to cytokinin	56	34	1.03	33.14	+	5.29e-36	1.92e-32		plastoglobule	36	6	0.66	9.1	+	0.0001	0.0207
endopeptidase inhibitor activity	70	15	1.28	11.7	+	3.19e-11	1.63e-08		response to hormone	381	43	6.98	6.16	+	6.72e-20	8.14e-17		plant-type vacuole membrane	74	8	1.36	5.9	+	0.000116	0.0192
endopeptidase regulator activity	71	15	1.3	11.53	+	3.8e-11	1.56e-08		response to organic substance	499	46	9.14	5.03	+	5.05e-18	3.67e-15		plant-type vacuole	104	9	1.91	4.72	+	0.000212	0.0219
peptidase regulator activity	72	15	1.32	11.37	+	4.52e-11	1.54e-08		response to chemical	960	61	17.59	3.47	+	3.25e-16	1.31e-13		vacuole	265	19	4.85	3.91	+	1.17e-06	0.000485
enzyme regulator activity	332	19	6.08	3.12	+	2.44e-05	0.00237		response to stimulus	2693	116	49.34	2.35	+	2.48e-17	1.5e-14		vacuolar membrane	155	11	2.84	3.87	+	0.000224	0.0168
molecular function regulator	374	20	6.85	2.92	+	3.74e-05	0.00347		response to endogenous stimulus	384	43	7.03	6.11	+	8.79e-20	7.99e-17		vacuolar part	160	11	2.93	3.75	+	0.000289	0.0199
peptidase inhibitor activity	70	15	1.28	11.7	+	3.19e-11	2.18e-08		negative regulation of endopeptidase activity	70	15	1.28	11.7	+	3.19e-11	1.05e-08		extracellular region	503	28	9.21	3.04	+	5.27e-07	0.000435
enzyme inhibitor activity	196	19	3.59	5.29	+	1.52e-08	3.89e-06		negative regulation of peptidase activity	70	15	1.28	11.7	+	3.19e-11	9.67e-09		cell wall	327	17	5.99	2.84	+	0.000192	0.0227
pigment binding	34	6	0.62	9.63	+	7.55e-05	0.00644		negative regulation of hydrolase activity	75	15	1.37	10.92	+	7.48e-11	1.81e-08		external encapsulating structure	327	17	5.99	2.84	+	0.000192	0.0265
ion gated channel activity	72	7	1.32	5.31	+	0.000558	0.0394		negative regulation of catalytic activity	198	19	3.63	5.24	+	1.77e-08	3.57e-06		cell periphery	1725	60	31.6	1.9	+	3.71e-06	0.00102
substrate-specific channel activity	130	12	2.38	5.04	+	1.08e-05	0.00138		negative regulation of molecular function	198	19	3.63	5.24	+	1.77e-08	3.78e-06		plasma membrane	1339	43	24.53	1.75	+	0.000576	0.0366
channel activity	131	12	2.4	5	+	1.16e-05	0.00131		regulation of molecular function	493	24	9.03	2.66	+	2.78e-05	0.00325		Unclassified	18441	291	337.84	0.86	-	0.000215	0.0197
passive transmembrane transporter activity	131	12	2.4	5	+	1.16e-05	0.00139		biological regulation	4553	116	83.41	1.39	+	0.000291	0.02
transmembrane transporter activity	1225	48	22.44	2.14	+	1.6e-06	0.000273		regulation of catalytic activity	449	24	8.23	2.92	+	6.49e-06	0.00103
transporter activity	1399	55	25.63	2.15	+	2.71e-07	5.55e-05		regulation of hydrolase activity	146	16	2.67	5.98	+	4.41e-08	8.44e-06
gated channel activity	76	7	1.39	5.03	+	0.000752	0.0496		regulation of peptidase activity	72	15	1.32	11.37	+	4.52e-11	1.17e-08
mechanosensitive ion channel activity	76	7	1.39	5.03	+	0.000752	0.0513		regulation of proteolysis	144	19	2.64	7.2	+	1.43e-10	3.25e-08
antioxidant activity	230	15	4.21	3.56	+	4.32e-05	0.00384		regulation of protein metabolic process	399	22	7.31	3.01	+	9.91e-06	0.00138
oxidoreductase activity, acting on paired donors, with incorporation or reduction of molecular oxygen, NAD(P)H as one donor, and incorporation of one atom of oxygen	185	12	3.39	3.54	+	0.000257	0.0195		regulation of biological process	3889	103	71.25	1.45	+	0.000177	0.0131
oxidoreductase activity, acting on paired donors, with incorporation or reduction of molecular oxygen	372	18	6.82	2.64	+	0.00029	0.0212		negative regulation of proteolysis	70	15	1.28	11.7	+	3.19e-11	1.16e-08
oxidoreductase activity	1834	64	33.6	1.9	+	1.81e-06	0.000285		negative regulation of cellular protein metabolic process	134	15	2.45	6.11	+	9e-08	1.56e-05
catalytic activity	10513	251	192.6	1.3	+	9.25e-07	0.000172		regulation of cellular protein metabolic process	364	20	6.67	3	+	2.6e-05	0.00315
monooxygenase activity	295	16	5.4	2.96	+	0.000187	0.0147		regulation of cellular process	3619	98	66.3	1.48	+	0.00011	0.00952
heme binding	447	24	8.19	2.93	+	6.05e-06	0.000825		negative regulation of protein metabolic process	134	15	2.45	6.11	+	9e-08	1.64e-05
tetrapyrrole binding	509	30	9.32	3.22	+	6.48e-08	1.47e-05		negative regulation of nitrogen compound metabolic process	235	16	4.31	3.72	+	1.48e-05	0.00192
cofactor binding	1167	46	21.38	2.15	+	2.49e-06	0.000363		negative regulation of metabolic process	393	18	7.2	2.5	+	0.000539	0.0344
metal ion binding	2760	83	50.56	1.64	+	1.22e-05	0.00131		negative regulation of macromolecule metabolic process	387	18	7.09	2.54	+	0.000454	0.03
cation binding	2770	83	50.75	1.64	+	1.73e-05	0.00177		negative regulation of cellular metabolic process	239	16	4.38	3.65	+	1.79e-05	0.00225
ion binding	5841	145	107.01	1.36	+	0.000114	0.00936		negative regulation of cellular process	305	17	5.59	3.04	+	8.73e-05	0.00774
Unclassified	16336	197	299.28	0.66	-	2.18e-16	4.46e-13		regulation of endopeptidase activity	71	15	1.3	11.53	+	3.8e-11	1.06e-08
									response to auxin	209	38	3.83	9.92	+	3.88e-24	7.05e-21
									photosynthesis, light harvesting in photosystem I	34	6	0.62	9.63	+	7.55e-05	0.00704
									photosynthesis, light harvesting	39	6	0.71	8.4	+	0.000148	0.0112
									metabolic process	11662	262	213.65	1.23	+	7.3e-05	0.00698
									response to wounding	50	8	0.92	8.73	+	9.11e-06	0.00132
									response to stress	1193	41	21.86	1.88	+	0.00018	0.0131
									response to light stimulus	143	11	2.62	4.2	+	0.000116	0.00978
									response to radiation	158	11	2.89	3.8	+	0.000261	0.0183
									secondary metabolite biosynthetic process	176	13	3.22	4.03	+	4.22e-05	0.00464
									secondary metabolic process	273	15	5	3	+	0.000258	0.0184
									hydrogen peroxide catabolic process	122	9	2.24	4.03	+	0.000631	0.0389
									drug catabolic process	258	15	4.73	3.17	+	0.000145	0.0112
									catabolic process	1586	49	29.06	1.69	+	0.000541	0.0339
									cofactor catabolic process	141	10	2.58	3.87	+	0.000429	0.0289
									hydrogen peroxide metabolic process	122	9	2.24	4.03	+	0.000631	0.0382
									response to oxidative stress	197	13	3.61	3.6	+	0.000123	0.0102
									cellular oxidant detoxification	233	15	4.27	3.51	+	4.96e-05	0.0053
									cellular detoxification	234	15	4.29	3.5	+	5.19e-05	0.00524
									detoxification	284	16	5.2	3.08	+	0.000124	0.01
									response to toxic substance	285	16	5.22	3.06	+	0.000129	0.0102
									cellular response to toxic substance	234	15	4.29	3.5	+	5.19e-05	0.00539
									cellular response to chemical stimulus	522	24	9.56	2.51	+	6.53e-05	0.00642
									cellular response to stimulus	1876	56	34.37	1.63	+	0.000536	0.0348
									ion transmembrane transport	615	24	11.27	2.13	+	0.000761	0.0453
									transport	2180	70	39.94	1.75	+	7.98e-06	0.00121
									establishment of localization	2217	70	40.62	1.72	+	1.38e-05	0.00186
									localization	2265	70	41.49	1.69	+	3.36e-05	0.00381
									transmembrane transport	1214	43	22.24	1.93	+	7.8e-05	0.00709
									oxidation-reduction process	1951	65	35.74	1.82	+	5.73e-06	0.000946
									Unclassified	17708	219	324.41	0.68	-	3.98e-17	2.07e-14

## Sheet: Induced CK list GO analysis
Induced GO enrichment test Panther
	Solanum lycopersicum (REF)	Client Text Box Input ( Hierarchy NEW! Tips)								Solanum lycopersicum (REF)	Client Text Box Input ( Hierarchy NEW! Tips)								Solanum lycopersicum (REF)	Client Text Box Input ( Hierarchy NEW! Tips)
GO molecular function complete	#	#	expected	Fold Enrichment	+/-	raw P value	FDR		GO biological process complete	#	#	expected	Fold Enrichment	+/-	raw P value	FDR		GO cellular component complete	#	#	expected	Fold Enrichment	+/-	raw P value	FDR
(+)-abscisic acid 8'-hydroxylase activity	2	2	0.02	83.22	+	0.000831	0.0459		lignin catabolic process	22	5	0.26	18.91	+	1.5e-05	0.00779		apoplast	98	8	1.18	6.79	+	4.04e-05	0.00371
oxidoreductase activity, acting on paired donors, with incorporation or reduction of molecular oxygen, NAD(P)H as one donor, and incorporation of one atom of oxygen	185	12	2.22	5.4	+	4.72e-06	0.000805		phenylpropanoid catabolic process	22	5	0.26	18.91	+	1.5e-05	0.00681		extracellular region	503	23	6.04	3.81	+	1.1e-07	1.29e-05
oxidoreductase activity, acting on paired donors, with incorporation or reduction of molecular oxygen	372	18	4.47	4.03	+	1.24e-06	0.000254		phenylpropanoid metabolic process	46	8	0.55	14.47	+	2.38e-07	0.000217		intrinsic component of plasma membrane	295	12	3.55	3.39	+	0.000343	0.0218
oxidoreductase activity	1834	56	22.04	2.54	+	3.93e-10	2.68e-07		secondary metabolic process	273	16	3.28	4.88	+	4.55e-07	0.000331		plasma membrane part	326	12	3.92	3.06	+	0.0008	0.0389
catalytic activity	10513	186	126.33	1.47	+	8.94e-10	4.57e-07		lignin metabolic process	28	5	0.34	14.86	+	4.16e-05	0.0126		plasma membrane	1339	32	16.09	1.99	+	0.0003	0.0207
monooxygenase activity	295	16	3.55	4.51	+	1.2e-06	0.000272		cytokinin metabolic process	22	5	0.26	18.91	+	1.5e-05	0.00606		membrane	7568	139	90.94	1.53	+	6.32e-08	8.69e-06
cytokinin dehydrogenase activity	9	5	0.11	46.23	+	4.22e-07	0.000123		cellular hormone metabolic process	22	5	0.26	18.91	+	1.5e-05	0.00545		cell periphery	1725	47	20.73	2.27	+	3.57e-07	3.68e-05
oxidoreductase activity, acting on the CH-NH group of donors	24	5	0.29	17.34	+	2.16e-05	0.00246		hormone metabolic process	110	10	1.32	7.57	+	1.82e-06	0.0011		membrane part	6745	134	81.05	1.65	+	1.04e-09	2.87e-07
growth factor activity	8	3	0.1	31.21	+	0.000255	0.0194		regulation of hormone levels	147	10	1.77	5.66	+	1.99e-05	0.00656		intrinsic component of membrane	6477	132	77.83	1.7	+	2.48e-10	2.05e-07
receptor ligand activity	10	3	0.12	24.96	+	0.000435	0.0287		phosphorelay signal transduction system	93	7	1.12	6.26	+	0.000196	0.0475		cell wall	327	13	3.93	3.31	+	0.000243	0.0183
receptor regulator activity	10	3	0.12	24.96	+	0.000435	0.027		secondary metabolite biosynthetic process	176	10	2.11	4.73	+	8.37e-05	0.0217		external encapsulating structure	327	13	3.93	3.31	+	0.000243	0.0201
receptor binding	23	4	0.28	14.47	+	0.000277	0.0195		response to abiotic stimulus	245	12	2.94	4.08	+	6.59e-05	0.0184		integral component of membrane	6388	130	76.76	1.69	+	4.52e-10	1.87e-07
glycerol-3-phosphate 2-O-acyltransferase activity	8	3	0.1	31.21	+	0.000255	0.0187		oxidation-reduction process	1951	56	23.45	2.39	+	3.22e-09	3.91e-06		Unclassified	18441	164	221.6	0.74	-	1.37e-08	2.27e-06
O-acyltransferase activity	117	7	1.41	4.98	+	0.000724	0.0411		Unclassified	17708	141	212.8	0.66	-	1.3e-12	4.74e-09		intracellular ribonucleoprotein complex	902	1	10.84	0.09	-	0.000454	0.025
transferase activity, transferring acyl groups other than amino-acyl groups	420	20	5.05	3.96	+	4.06e-07	0.000138											ribonucleoprotein complex	902	1	10.84	0.09	-	0.000454	0.0268
transferase activity, transferring acyl groups	463	21	5.56	3.77	+	4.45e-07	0.000114											macromolecular complex	2741	15	32.94	0.46	-	0.000467	0.0241
alcohol-forming fatty acyl-CoA reductase activity	10	3	0.12	24.96	+	0.000435	0.0297
fatty-acyl-CoA reductase (alcohol-forming) activity	10	3	0.12	24.96	+	0.000435	0.0278
hydroquinone:oxygen oxidoreductase activity	22	5	0.26	18.91	+	1.5e-05	0.00192
oxidoreductase activity, acting on diphenols and related substances as donors, oxygen as acceptor	41	6	0.49	12.18	+	1.92e-05	0.00231
oxidoreductase activity, acting on diphenols and related substances as donors	50	6	0.6	9.99	+	5.31e-05	0.00494
oxidoreductase activity, oxidizing metal ions	59	7	0.71	9.87	+	1.35e-05	0.00184
copper ion binding	90	7	1.08	6.47	+	0.000162	0.0133
transition metal ion binding	1332	33	16.01	2.06	+	0.000162	0.0138
metal ion binding	2760	59	33.17	1.78	+	2.41e-05	0.0026
cation binding	2770	60	33.29	1.8	+	1.12e-05	0.00164
ion binding	5841	98	70.19	1.4	+	0.000585	0.0342
flavin adenine dinucleotide binding	148	8	1.78	4.5	+	0.000581	0.035
cofactor binding	1167	32	14.02	2.28	+	2.8e-05	0.00286
iron ion binding	364	15	4.37	3.43	+	5.63e-05	0.00501
heme binding	447	17	5.37	3.16	+	4.8e-05	0.00468
tetrapyrrole binding	509	20	6.12	3.27	+	6.66e-06	0.00105
transmembrane transporter activity	1225	36	14.72	2.45	+	1.58e-06	0.000295
transporter activity	1399	42	16.81	2.5	+	1.21e-07	4.96e-05
Unclassified	16336	115	196.31	0.59	-	4.24e-16	4.34e-13
RNA binding	1603	5	19.26	0.26	-	0.00021	0.0166
